# Supplementary material for: Primary Focal Segmental Glomerulosclerosis Plasmas Increase Lipid Droplet Formation and Perilipin-2 Expression in Human Podocytes
Source: Int J Mol Sci. 2022 Dec 22;24(1):194. doi: 10.3390/ijms24010194 (PMC9820489; doi:10.3390/ijms24010194)
Supplement: Supplementary file 1 [file ijms-24-00194-s001.zip]

Archive with 2 entries (2 files):
- Supplemental File S1.xlsx
- Supplemental Material.pdf
