# Supplementary material for: Primary Focal Segmental Glomerulosclerosis Plasmas Increase Lipid Droplet Formation and Perilipin-2 Expression in Human Podocytes
Source: Int J Mol Sci. 2022 Dec 22;24(1):194. doi: 10.3390/ijms24010194 (PMC9820489; doi:10.3390/ijms24010194)
Supplement: Supplementary file 1 [file ijms-24-00194-s001.zip › Supplemental File S1.xlsx]

## Sheet: MaxQuant ProteinGroups data
Protein IDs	Majority protein IDs	Peptide counts (all)	Peptide counts (razor+unique)	Peptide counts (unique)	Protein names	Gene names	Number of proteins	Peptides	Razor + unique peptides	Unique peptides	Peptides 1	Peptides 10	Peptides 11	Peptides 12	Peptides 13	Peptides 14	Peptides 15	Peptides 16	Peptides 17	Peptides 18	Peptides 19	Peptides 2	Peptides 21	Peptides 22	Peptides 23	Peptides 24	Peptides 25	Peptides 26	Peptides 27	Peptides 28	Peptides 29	Peptides 3	Peptides 30	Peptides 31	Peptides 32	Peptides 33	Peptides 34	Peptides 35	Peptides 37	Peptides 38	Peptides 39	Peptides 4	Peptides 40	Peptides 41	Peptides 42	Peptides 43	Peptides 44	Peptides 45	Peptides 49
Q15019;B5MCX3;C9J2Q4;C9JB25;H7C2Y0;C9J938;C9IY94;C9IZU3;H7C310;C9JQJ4;B5MD47;C9JZI2;A0A1B0GXJ2;C9JFT1;F8WB65;H7C1T1;C9JT15;C9JSE7	Q15019;B5MCX3;C9J2Q4;C9JB25;H7C2Y0	20;19;13;10;10;9;8;8;8;7;6;6;2;2;2;1;1;1	20;19;13;10;10;9;8;8;8;7;6;6;2;2;2;1;1;1	20;19;13;10;10;9;8;8;8;7;6;6;2;2;2;1;1;1	Septin-2	sept.02	18	20	20	20	12	14	13	13	13	12	10	13	12	12	11	12	13	12	12	10	14	12	12	10	12	11	11	11	12	10	14	11	12	10	9	11	14	13	12	12	12	13	13
Q541S4;Q548C9;B1AMS2;Q6B514;B4DZW0;Q8NFH9;Q14141;B4E049;Q6NT82;Q8NFI2;Q8NFI0;B4DPT4;Q8NFI1	Q541S4;Q548C9;B1AMS2;Q6B514;B4DZW0;Q8NFH9;Q14141;B4E049;Q6NT82;Q8NFI2;Q8NFI0;B4DPT4	14;14;14;14;14;14;14;12;12;12;12;8;3	4;4;4;4;4;4;4;3;4;2;2;4;2	4;4;4;4;4;4;4;3;4;2;2;4;2	Septin-6	sept.06	13	14	4	4	7	10	9	9	7	9	7	11	10	10	9	10	8	11	9	8	10	9	9	9	7	9	7	6	8	9	7	9	7	8	7	8	11	10	8	7	7	7	7
B7ZVZ1;A6NMH6;A6NFQ9;F8W8I8;Q92599;A0A087X142;C9JV02;C9J4G8;A0A0A0MRP8	B7ZVZ1;A6NMH6;A6NFQ9;F8W8I8;Q92599;A0A087X142	14;14;14;14;14;13;4;3;2	10;10;10;10;10;9;3;3;2	10;10;10;10;10;9;3;3;2	Septin-8	sept.08	9	14	10	10	7	9	9	9	8	8	6	9	9	9	8	9	9	8	9	10	7	8	8	8	6	8	9	7	8	7	5	8	7	6	4	9	6	5	6	6	6	7	6
A0A024R8V0;A0A0S2Z5A5;A0A024R8Q0;A0A0S2Z5W9;Q1WWK5;K7EL40;K7EK18;K7ER52;K7EIE4;K7ER14;K7EQD7;K7ELJ9;K7ENL0;K7EJV0;K7EJ51;K7EJZ2;K7EPY1;K7EJL9;K7EIR4;K7EKN4;K7EN52;K7ENQ5;A2VCQ5;K7ERG1;K7EQ08;K7ER34	A0A024R8V0;A0A0S2Z5A5;A0A024R8Q0;A0A0S2Z5W9	34;31;27;17;14;11;10;9;9;9;9;7;7;6;6;6;6;6;5;5;5;5;4;2;1;1	34;31;27;17;14;11;10;9;9;9;9;7;7;6;6;6;6;6;5;5;5;5;4;2;1;1	3;0;3;0;0;0;0;0;0;0;0;0;0;0;0;0;0;0;0;0;0;0;3;0;0;0		sept.09	26	34	34	3	23	22	21	21	23	23	21	22	22	22	22	24	22	21	21	23	24	23	23	21	21	23	20	21	22	21	27	21	22	19	21	21	25	24	23	21	21	19	20
Q9UHD8;B4DTL7	Q9UHD8	32;8	1;1	1;1	Septin-9	sept.09	2	32	1	1	22	21	20	20	22	22	20	21	21	21	21	23	21	20	20	22	23	22	22	20	20	22	19	20	21	20	26	20	21	18	20	20	24	23	22	20	20	18	19
D6RGI3;D6RER5;Q9NVA2;D6RDU5;Q96KC0;H0Y961;D6RDP1;D6R9Y6;H0Y9G8	D6RGI3;D6RER5;Q9NVA2;D6RDU5;Q96KC0	22;22;22;18;11;9;7;7;2	22;22;22;18;11;9;7;7;2	11;11;11;7;2;2;6;6;2	Septin-11	sept.11	9	22	22	11	13	15	15	16	13	13	13	16	15	15	15	16	15	15	15	14	15	14	14	14	11	15	13	12	12	13	14	14	11	12	11	14	15	14	12	12	11	10	10
P01023;F8W7L3	P01023	10;2	3;1	3;1	Alpha-2-macroglobulin	A2M	2	10	3	3	8	6	6	6	6	7	6	4	6	7	7	4	7	5	5	5	6	7	8	5	7	7	8	7	5	7	5	5	4	7	8	9	3	7	7	3	7	6	7
O14563;H3BTB7;Q5JPH6	O14563;H3BTB7;Q5JPH6	2;2;2	2;2;2	2;2;2	Probable glutamate--tRNA ligase, mitochondrial	A-735G6.3;EARS2	3	2	2	2	0	0	1	0	0	1	1	0	1	1	0	0	1	0	1	1	1	1	0	0	1	0	0	1	1	0	0	0	1	0	0	0	0	0	0	0	1	0	1
H3BU82;F8VZ44;Q53HS1;Q9NRG9;B4DDU7;D9DBT3;D9DBT1;D9DBT0;F8VUB6	H3BU82;F8VZ44;Q53HS1;Q9NRG9;B4DDU7	7;7;7;7;5;1;1;1;1	7;7;7;7;5;1;1;1;1	7;7;7;7;5;1;1;1;1	Aladin	AAAS	9	7	7	7	4	4	3	3	5	3	4	3	3	2	4	3	5	4	6	2	1	4	3	4	3	5	1	4	5	4	1	3	4	4	3	4	3	3	4	2	1	3	3
A0A024RBV2;Q86V21;Q9H7A6;Q49AJ4;E7EW25;B4E296	A0A024RBV2;Q86V21;Q9H7A6	8;8;4;3;3;3	8;8;4;3;3;3	8;8;4;3;3;3	Acetoacetyl-CoA synthetase	AACS	6	8	8	8	6	4	4	4	4	3	3	5	5	3	5	4	4	3	1	3	3	2	4	3	4	4	4	3	2	3	2	6	4	4	2	4	4	4	4	3	4	4	4
A0A096LP25;A0A096LNZ0;Q6ZSR9;L0R804	A0A096LP25;A0A096LNZ0	5;4;2;1	4;3;2;1	4;3;2;1		AAK1	4	5	4	4	2	2	1	4	2	2	2	3	2	3	2	3	2	3	2	2	1	2	1	1	2	1	3	4	1	5	2	3	2	2	3	3	3	2	2	2	3	2	2
D6W5G0;B7ZLC4;Q2M2I8;Q9BUD9;E9PG46;A0A096LP60	D6W5G0;B7ZLC4;Q2M2I8;Q9BUD9;E9PG46	8;8;8;7;7;1	8;8;8;7;7;1	7;7;7;7;7;0	AP2-associated protein kinase 1	AAK1	6	8	8	7	5	3	2	5	3	4	2	3	3	4	4	4	3	3	4	4	5	2	3	5	5	2	3	4	3	4	5	4	7	2	3	3	1	2	2	2	2	3	2
A2A2Q9;Q9Y312	A2A2Q9;Q9Y312	4;4	4;4	4;4	Protein AAR2 homolog	AAR2	2	4	4	4	1	1	0	0	0	1	1	0	2	1	0	1	0	1	1	1	0	1	1	0	1	2	0	1	2	0	1	0	2	1	0	0	0	1	0	0	2	0	0
P49588;H3BPK7	P49588	35;10	35;10	35;10	Alanine--tRNA ligase, cytoplasmic	AARS	2	35	35	35	31	27	24	24	24	23	19	30	28	30	30	30	26	28	29	28	28	26	26	25	23	26	26	28	26	22	21	27	27	25	17	26	27	24	29	21	22	26	22
Q5JTZ9;A2VCL8	Q5JTZ9	8;1	8;1	8;1	Alanine--tRNA ligase, mitochondrial	AARS2	2	8	8	8	5	5	4	5	5	6	6	5	5	6	4	6	4	4	5	5	4	3	4	4	6	6	4	5	5	5	0	4	4	5	4	5	4	5	4	3	6	4	4
Q9NRN7;E9PLW6;E9PNF3	Q9NRN7;E9PLW6	6;3;1	6;3;1	6;3;1	L-aminoadipate-semialdehyde dehydrogenase-phosphopantetheinyl transferase	AASDHPPT	3	6	6	6	2	2	3	2	3	2	2	3	4	5	3	4	2	3	4	4	3	2	4	3	1	3	4	3	3	3	2	3	3	4	2	1	3	1	2	2	3	3	3
Q9NY61;A0A087WTH8;A0A087WWS8	Q9NY61	5;1;1	5;1;1	5;1;1	Protein AATF	AATF	3	5	5	5	2	3	0	1	1	1	1	1	1	3	2	3	2	2	4	3	2	1	3	1	0	3	1	2	1	0	3	0	1	1	1	2	2	0	1	1	1	0	2
X5D8S1;H3BRN4;H3BNQ7;B7Z1V4;P80404;X5D2Y3;H3BRJ1;H3BMJ9;H3BRT1;H3BPW8	X5D8S1;H3BRN4;H3BNQ7;B7Z1V4;P80404	7;7;7;7;7;3;1;1;1;1	7;7;7;7;7;3;1;1;1;1	7;7;7;7;7;3;1;1;1;1	4-aminobutyrate aminotransferase, mitochondrial	ABAT	10	7	7	7	2	1	3	2	0	1	2	1	1	1	3	3	3	3	3	3	4	1	3	4	1	4	1	1	1	1	2	2	2	1	0	2	2	0	1	0	0	1	1
A0A0A0MT16;Q86UQ4	A0A0A0MT16;Q86UQ4	1;1	1;1	1;1	ATP-binding cassette sub-family A member 13	ABCA13	2	1	1	1	0	0	0	0	0	0	0	0	0	0	0	0	0	0	0	0	0	1	0	0	0	0	0	0	0	0	0	0	0	0	0	0	0	0	0	0	0	0	0
Q8IZY2;D6W5Y0	Q8IZY2	3;1	3;1	3;1	ATP-binding cassette sub-family A member 7	ABCA7	2	3	3	3	1	2	2	1	1	2	1	2	1	1	2	1	2	1	1	2	1	1	2	1	2	2	3	1	1	1	1	2	1	1	1	1	2	1	2	1	2	1	1
A4D1D2;A1L471;P08183;Q59GY9;Q6RVA0;O60213	A4D1D2;A1L471;P08183;Q59GY9	15;15;15;14;3;1	15;15;15;14;3;1	13;13;13;12;3;1	Multidrug resistance protein 1	ABCB1	6	15	15	13	11	11	11	12	10	10	9	11	12	11	12	10	10	11	10	11	6	11	12	14	8	11	11	10	12	10	7	10	11	10	7	10	12	9	11	9	9	9	11
Q6ZMF8;Q9NRK6	Q6ZMF8;Q9NRK6	3;3	2;2	2;2	ATP-binding cassette sub-family B member 10, mitochondrial	ABCB10	2	3	2	2	2	2	2	2	2	1	3	2	1	2	1	2	2	2	1	2	2	1	2	2	3	2	1	2	2	1	0	1	1	1	2	2	2	0	1	1	2	1	2
Q9UIL3;Q53S60;B4DZQ8;B4DYQ0;O95342	Q9UIL3;Q53S60;B4DZQ8;B4DYQ0;O95342	1;1;1;1;1	1;1;1;1;1	1;1;1;1;1	Bile salt export pump	ABCB11	5	1	1	1	1	1	1	1	1	1	1	1	1	1	1	1	1	1	1	1	1	1	1	1	1	1	1	1	1	1	0	1	1	1	1	1	0	1	1	1	1	1	1
Q4G0Q4;P21439;A7J1R2;E7EQI1;Q6PJ81;Q75MQ5	Q4G0Q4;P21439	4;4;1;1;1;1	2;2;0;1;1;1	2;2;0;1;1;1	Multidrug resistance protein 3	ABCB4	6	4	2	2	2	1	2	2	2	2	3	2	3	2	2	1	1	3	2	1	3	2	3	3	2	2	2	3	3	2	3	2	2	2	2	3	3	2	3	2	1	2	3
A0A087WW65;A0A0S2Z2Z3;O75027;A0A0S2Z367;B4DGL8;B3KM98;A0A0S2Z2W5;E9PJR8	A0A087WW65;A0A0S2Z2Z3;O75027;A0A0S2Z367;B4DGL8;B3KM98	5;5;5;3;3;3;2;1	5;5;5;3;3;3;2;1	5;5;5;3;3;3;2;1	ATP-binding cassette sub-family B member 7, mitochondrial	ABCB7	8	5	5	5	4	3	3	3	3	3	3	3	4	4	4	2	2	3	2	4	2	4	3	3	3	3	4	4	3	4	3	3	3	3	3	2	3	4	3	2	2	3	3
B3KSN3;Q8N1X3;Q9NUT2	B3KSN3;Q8N1X3;Q9NUT2	5;5;5	4;4;4	4;4;4	ATP-binding cassette sub-family B member 8, mitochondrial	ABCB8	3	5	4	4	2	1	2	2	1	1	1	1	1	2	2	2	3	2	1	2	2	2	2	4	2	1	0	0	2	0	0	1	2	0	1	3	1	0	0	1	0	3	3
I3L4X2;P33527;Q9UQ98;A0A0A0MS99;Q68CP7;Q9BV39	I3L4X2;P33527;Q9UQ98;A0A0A0MS99;Q68CP7	11;11;10;9;7;3	11;11;10;9;7;3	11;11;10;9;7;3	Multidrug resistance-associated protein 1	ABCC1;MRP;DKFZp781G125	6	11	11	11	5	6	4	7	5	6	3	9	8	7	6	5	7	8	8	4	7	6	6	5	4	5	6	5	3	6	3	5	6	4	2	3	3	6	5	3	5	1	5
Q9NSE7	Q9NSE7	1	1	1	Putative ATP-binding cassette sub-family C member 13	ABCC13	1	1	1	1	0	0	0	0	0	0	0	0	0	0	0	0	0	0	1	0	0	0	0	0	0	0	0	0	0	0	0	0	0	0	0	0	0	0	0	0	0	1	0
O15439;Q59GY6;A8K2Q2;B7Z5H4;O75555	O15439;Q59GY6;A8K2Q2;B7Z5H4	5;4;4;3;2	5;4;4;3;2	5;4;4;3;2	Multidrug resistance-associated protein 4	ABCC4	5	5	5	5	2	3	2	1	3	2	2	2	3	1	3	2	2	1	2	1	3	3	3	2	1	3	2	1	3	1	1	3	2	2	2	3	3	2	3	2	2	2	3
P33897;Q6TGM1;Q6TGM0	P33897;Q6TGM1;Q6TGM0	2;1;1	2;1;1	2;1;1	ATP-binding cassette sub-family D member 1	ABCD1;ALD	3	2	2	2	0	1	0	0	1	0	1	1	0	0	0	0	0	0	0	0	0	0	0	0	1	1	0	1	1	0	0	0	0	0	0	1	1	1	0	0	0	0	1
B4DL07;P28288;B4DZ22	B4DL07;P28288;B4DZ22	13;13;12	13;13;12	13;13;12	ATP-binding cassette sub-family D member 3	ABCD3	3	13	13	13	8	8	9	9	10	10	9	10	8	11	10	10	10	11	10	11	9	9	10	8	6	10	10	8	8	8	5	9	10	8	7	10	7	6	10	7	8	8	9
P61221;D6R9I9;D6RGF4;H0Y990	P61221;D6R9I9	18;11;7;4	18;11;7;4	18;11;7;4	ATP-binding cassette sub-family E member 1	ABCE1	4	18	18	18	10	13	12	13	13	13	11	11	12	13	15	11	13	13	12	13	12	12	12	12	13	11	12	14	13	14	9	12	13	14	11	11	7	13	13	13	13	12	11
Q2L6I2;A0A1U9X609;Q8NE71;Q59F96;H0YGW7;B4DNU2;Q5STZ8;A0A0G2JIC2;A0PJ72	Q2L6I2;A0A1U9X609;Q8NE71;Q59F96;H0YGW7	13;13;13;10;10;6;5;3;2	13;13;13;10;10;6;5;3;2	13;13;13;10;10;6;5;3;2	ATP-binding cassette sub-family F member 1	ABCF1	9	13	13	13	9	9	8	7	9	9	5	7	9	9	8	11	7	10	7	10	7	8	8	6	6	10	6	7	9	7	3	5	6	7	4	8	6	9	7	5	6	8	6
A0A090N7X1;A0A090N7Y2;Q9UG63;C9JHK9;C9JZV3	A0A090N7X1;A0A090N7Y2;Q9UG63;C9JHK9;C9JZV3	11;11;11;6;6	11;11;11;6;6	11;11;11;6;6	ATP-binding cassette sub-family F member 2	ABCF2	5	11	11	11	4	5	6	4	5	7	4	6	6	8	6	4	5	6	5	5	6	6	5	5	2	4	4	2	3	5	4	2	3	3	4	3	5	3	7	3	4	3	3
B4DRU9;A0A0S2Z5L1;Q9NUQ8;A0A0S2Z645;F8WCU6	B4DRU9;A0A0S2Z5L1;Q9NUQ8;A0A0S2Z645	6;6;6;3;1	6;6;6;3;1	6;6;6;3;1	ATP-binding cassette sub-family F member 3	ABCF3	5	6	6	6	6	6	6	4	4	4	3	6	4	4	5	4	3	4	3	3	2	4	5	3	4	4	5	4	3	4	2	5	4	5	2	5	2	4	5	3	3	5	4
Q9NUJ1	Q9NUJ1	9	9	9	Mycophenolic acid acyl-glucuronide esterase, mitochondrial	ABHD10	1	9	9	9	5	3	3	5	4	3	3	6	3	3	4	6	4	3	5	4	3	3	3	6	2	5	3	4	4	4	4	2	2	1	2	6	4	3	3	3	1	2	2
Q8NFV4;D3DXF2;H0YC52;H7C396;C9J7Q4;H7BZ58	Q8NFV4;D3DXF2	5;4;1;1;1;1	5;4;1;1;1;1	5;4;1;1;1;1	Alpha/beta hydrolase domain-containing protein 11	ABHD11	6	5	5	5	3	3	3	3	3	4	3	3	3	2	3	2	1	3	1	1	3	2	3	2	3	3	2	3	2	2	2	4	2	2	3	2	1	3	3	3	3	2	3
Q8N2K0;Q5T712;I3L380;I3L294;I3L1V0;I3L440	Q8N2K0	8;3;2;2;2;1	8;3;2;2;2;1	8;3;2;2;2;1	Monoacylglycerol lipase ABHD12	ABHD12	6	8	8	8	6	7	6	7	5	6	6	6	6	7	7	6	6	5	7	8	7	8	6	6	7	7	7	6	5	7	2	5	6	6	6	6	4	5	6	5	5	5	6
A0A1U9X777;A0A0G2JJD3;O95870;A0A0G2JI89;B3KNX9;A8K0A4	A0A1U9X777;A0A0G2JJD3;O95870;A0A0G2JI89;B3KNX9;A8K0A4	3;3;3;2;2;2	3;3;3;2;2;2	3;3;3;2;2;2	Abhydrolase domain-containing protein 16A	ABHD16A;BAT5	6	3	3	3	0	2	1	1	0	1	2	1	2	1	1	0	1	0	0	0	1	3	0	2	2	1	1	1	0	2	0	1	0	2	2	1	0	1	1	2	1	1	1
B6VEX5;B6VEX4;B6VEX3;A0A0A0MRT6;Q8IZP0;Q59G41;B4DKX2;B7Z836;E9PEZ7;E7EW77;E7EP65;A0A0C4DG21;F8WAL6;Q9NYB9;Q53RS4;B4DG63;B7Z9E9;B7ZAM8;B4DSH8;B4DMM5;H0Y6B5;Q13802;Q53SH3;B7Z617;B7Z5L1;B7Z612	B6VEX5;B6VEX4;B6VEX3;A0A0A0MRT6;Q8IZP0;Q59G41	6;6;6;6;6;5;2;2;2;2;2;2;2;2;1;1;1;1;1;1;1;1;1;1;1;1	6;6;6;6;6;5;2;2;2;2;2;2;2;2;1;1;1;1;1;1;1;1;1;1;1;1	6;6;6;6;6;5;2;2;2;2;2;2;2;2;1;1;1;1;1;1;1;1;1;1;1;1	Abl interactor 1	ABI1	26	6	6	6	6	5	6	5	5	5	3	5	5	5	5	6	5	5	5	5	4	5	6	5	4	6	5	4	5	4	4	5	5	5	4	4	4	5	4	4	5	4	4
Q59F19;A0A024R8E2;Q59FK4;A9UEZ6;A9UF02;A9UF07;P00519;Q13914;C0LYZ4;F1JU33;K4LBP8;K4L955;A0A023PX70;B4DH91;P42684	Q59F19;A0A024R8E2;Q59FK4;A9UEZ6;A9UF02;A9UF07;P00519;Q13914;C0LYZ4;F1JU33;K4LBP8;K4L955;A0A023PX70;B4DH91;P42684	2;2;2;2;2;2;2;1;1;1;1;1;1;1;1	2;2;2;2;2;2;2;1;1;1;1;1;1;1;1	2;2;2;2;2;2;2;1;1;1;1;1;1;1;1	Non-specific protein-tyrosine kinase;Tyrosine-protein kinase ABL1;Abelson tyrosine-protein kinase 2	ABL1;BCR/ABL fusion;ABL2	15	2	2	2	2	2	2	1	1	2	1	2	2	2	2	1	1	1	0	2	2	1	1	1	1	1	1	2	1	1	0	1	2	1	1	1	2	1	0	1	1	1	0
F8W8M4;A0A0A0MRL6;O14639;B3KSG3;B7Z4H1;J3QSX6;B4DQA3;H0Y7N6;F6XFR5	F8W8M4;A0A0A0MRL6;O14639;B3KSG3;B7Z4H1;J3QSX6;B4DQA3	11;11;11;10;10;7;6;2;2	11;11;11;10;10;7;6;2;2	11;11;11;10;10;7;6;2;2	Actin-binding LIM protein 1	ABLIM1	9	11	11	11	5	6	4	8	4	5	2	4	5	5	5	4	3	4	4	6	2	7	3	6	4	5	5	5	6	5	5	5	4	5	4	4	6	3	5	5	3	4	2
A0A0C4DGA7;O94929;D6RHE7;A0A0A0MRD5;D6RAL0;B7Z6W4;A0A140VK02;F5GYR0;Q19VH1;Q6H8Q1	A0A0C4DGA7;O94929	12;12;3;3;1;1;1;1;1;1	12;12;3;3;1;1;1;1;1;1	12;12;3;3;1;1;1;1;1;1	Actin-binding LIM protein 3	ABLIM3	10	12	12	12	9	10	10	8	10	8	6	9	9	8	7	9	8	8	8	9	10	6	6	5	8	8	8	7	7	7	9	8	6	7	5	6	7	9	7	4	6	8	7
B7Z7Z1;B7Z2X0;A0A0G2JQ41;A0A1C7CYZ0;Q12979;B7Z683;Q6ZT60;I3L3W0;I3L2P5;I3NI05;A0A0G2JRJ1;I3L1U8;A0A0G2JSE0;A0A0D9SGD7;B0ZRR0;I3L259;I3L2L3;I3L379;I3L4Y1;A9YD18;I3L0R7;A0A127KQ99;H0Y554;E7E8T7;A0A024R1B9;B4E065;P11274	B7Z7Z1;B7Z2X0;A0A0G2JQ41;A0A1C7CYZ0;Q12979;B7Z683;Q6ZT60	11;10;10;10;10;8;7;3;3;3;2;2;1;1;1;1;1;1;1;1;1;1;1;1;1;1;1	11;10;10;10;10;8;7;3;3;3;2;2;1;1;1;1;1;1;1;1;1;1;1;1;1;1;1	10;9;9;9;9;7;6;3;2;3;2;1;1;1;0;1;1;1;1;0;1;0;0;0;0;0;0	Active breakpoint cluster region-related protein	ABR	27	11	11	10	8	7	9	8	8	9	6	10	7	10	10	8	8	10	7	9	7	7	8	8	7	9	8	8	8	7	5	7	10	8	7	7	5	8	7	7	6	8	5
A0A024R2M6;P09110;Q8NCW8;C9JDE9;H7C131;A0A140VJX0;H0Y4D4;B4E072;O43203;B4DVF4;F2Z2Q6;F2Z3P7	A0A024R2M6;P09110;Q8NCW8;C9JDE9;H7C131;A0A140VJX0;H0Y4D4	11;11;9;9;7;7;6;4;3;3;1;1	11;11;9;9;7;7;6;4;3;3;1;1	1;1;0;1;0;1;0;0;1;1;1;1	3-ketoacyl-CoA thiolase, peroxisomal	ACAA1	12	11	11	1	9	7	8	8	6	7	5	10	8	10	8	10	8	8	8	6	8	10	8	8	6	8	8	8	8	6	9	8	8	7	6	8	7	9	6	7	7	8	6
B2RB23;P42765;A0A0B4J2A4;B3KNP8;K7EME0;K7EJB1;K7EJ68	B2RB23;P42765;A0A0B4J2A4;B3KNP8;K7EME0	17;17;16;16;13;3;3	17;17;16;16;13;3;3	15;15;14;14;11;1;1	3-ketoacyl-CoA thiolase, mitochondrial	ACAA2	7	17	17	15	15	15	14	14	15	14	13	15	14	15	15	16	15	15	15	14	15	14	14	15	14	15	15	13	14	13	14	15	15	14	12	14	14	15	13	13	14	15	14
K7ER88	K7ER88	3	1	1		ACAA2	1	3	1	1	3	2	2	3	2	2	2	2	3	2	2	2	3	3	3	2	3	3	3	3	2	3	3	1	3	3	1	3	3	2	2	2	2	3	3	3	2	3	2
B2ZZ90;Q13085;A0A024R0Y2;Q59FY4;Q7Z5W8;B4DIG6;B4DIW1;B4DWK9;B4DK31;B4DIR2	B2ZZ90;Q13085;A0A024R0Y2	19;19;18;7;6;5;5;5;4;4	19;19;18;7;6;5;5;5;4;4	5;5;5;5;5;4;4;4;3;3	Acetyl-CoA carboxylase 1;Biotin carboxylase	ACACA;hCG_30204	10	19	19	5	12	10	10	11	9	10	7	9	11	9	11	10	8	9	8	9	10	11	12	13	7	10	8	8	11	7	2	11	12	9	8	13	6	11	9	11	9	9	11
Q9UKU7;Q59FC2;B7Z644;E9PLS3;B7Z767;B7Z7F1	Q9UKU7;Q59FC2;B7Z644	4;3;2;1;1;1	4;3;2;1;1;1	4;3;2;1;1;1	Isobutyryl-CoA dehydrogenase, mitochondrial	ACAD8	6	4	4	4	2	1	1	2	2	2	1	1	2	2	3	2	2	1	2	1	1	2	1	2	1	3	2	0	2	3	1	1	2	3	2	2	2	2	2	0	1	2	2
Q9H845;Q9H9W4;H0Y8Z9;Q9BUX5;Q59FN3;B4DGH4	Q9H845;Q9H9W4;H0Y8Z9;Q9BUX5;Q59FN3	18;17;15;12;9;1	18;17;15;12;9;1	18;17;15;12;9;1	Acyl-CoA dehydrogenase family member 9, mitochondrial	ACAD9	6	18	18	18	13	14	13	12	14	10	11	13	11	12	12	14	13	15	12	13	10	11	14	10	9	11	13	10	12	11	9	12	11	11	11	11	12	10	11	10	13	12	10
B7Z9I1;A0A0S2Z366;Q5T4U5;P11310;B4DWX6;Q5HYG7;B4DVB1;B4DVE0;A0A0S2Z3A5;B4DJE7;E9PJM9;E9PRX4	B7Z9I1;A0A0S2Z366;Q5T4U5;P11310;B4DWX6;Q5HYG7;B4DVB1;B4DVE0;A0A0S2Z3A5;B4DJE7	9;9;9;9;8;8;7;6;5;5;2;1	9;9;9;9;8;8;7;6;5;5;2;1	9;9;9;9;8;8;7;6;5;5;2;1	Medium-chain specific acyl-CoA dehydrogenase, mitochondrial	ACADM;DKFZp686M24262	12	9	9	9	7	6	7	6	6	7	7	7	7	7	7	7	6	5	6	7	6	7	7	7	7	7	5	3	5	4	6	5	6	5	6	6	6	5	5	5	3	5	6
E5KSE7;E5KSD5;D4QEZ8;P16219;B4DUH1;E9PE82	E5KSE7;E5KSD5;D4QEZ8;P16219;B4DUH1;E9PE82	7;7;7;7;6;6	7;7;7;7;6;6	7;7;7;7;6;6	Short-chain specific acyl-CoA dehydrogenase, mitochondrial	ACADS	6	7	7	7	1	5	5	2	3	4	5	6	3	3	3	3	5	3	3	4	3	5	6	5	4	3	4	5	5	6	3	4	5	6	5	4	5	4	5	5	3	5	6
B4DEA8;P49748;Q53HR2;B3KPA6;B4DYY0;K7EQP4;J3QRJ8;J3KSR4;K7EJW8;A0A077H1I5;J3KS89;J3QKU9;K7EMF8	B4DEA8;P49748;Q53HR2;B3KPA6	34;34;33;32;10;9;7;6;5;4;4;4;1	34;34;33;32;10;9;7;6;5;4;4;4;1	14;14;14;12;10;9;0;0;5;0;4;4;0	Very long-chain specific acyl-CoA dehydrogenase, mitochondrial	ACADVL	13	34	34	14	28	28	27	25	26	25	24	27	27	26	26	29	27	26	27	28	27	25	25	27	25	29	27	26	27	23	29	24	23	23	20	27	30	26	25	21	23	25	22
G3V1M7	G3V1M7	14	1	1		ACADVL	1	14	1	1	11	11	11	9	10	8	9	10	10	9	10	12	10	10	10	10	10	9	9	10	10	12	10	10	10	7	9	9	9	9	8	10	10	10	10	7	9	8	7
A0A087X1H5;Q15057;A0A0U1RQT1;H7C3K3;C9J8L1	A0A087X1H5;Q15057;A0A0U1RQT1	6;6;4;2;1	6;6;4;2;1	6;6;4;2;1	Arf-GAP with coiled-coil, ANK repeat and PH domain-containing protein 2	ACAP2	5	6	6	6	3	2	2	2	2	2	3	5	2	3	2	3	1	2	2	4	2	2	4	4	2	4	3	2	3	4	2	3	4	4	0	2	3	3	4	2	4	2	2
A0A140VJX1;P24752;H0YEL7;E9PRQ6;E9PKF3	A0A140VJX1;P24752	12;12;4;3;1	12;12;4;3;1	12;12;4;3;1	Acetyl-CoA acetyltransferase, mitochondrial	ACAT1	5	12	12	12	10	11	9	10	10	8	9	11	9	10	10	10	11	10	10	12	10	10	9	11	9	10	10	10	10	8	11	8	7	6	7	10	10	9	9	9	8	7	7
A8K4W5;Q9BWD1;Q59GW6	A8K4W5;Q9BWD1;Q59GW6	16;16;15	16;16;15	16;16;15	Acetyl-CoA acetyltransferase, cytosolic	ACAT2	3	16	16	16	8	9	8	8	8	7	6	7	8	7	8	8	9	8	9	8	7	11	9	8	7	8	8	7	8	6	10	6	6	6	4	7	10	7	8	7	7	7	5
A0A024R3P9;Q9H3P7	A0A024R3P9;Q9H3P7	9;9	9;9	9;9	Golgi resident protein GCP60	ACBD3	2	9	9	9	8	7	7	7	7	8	8	7	8	7	8	8	7	8	7	8	5	8	7	8	4	8	8	8	8	8	6	7	8	7	4	7	6	8	7	6	6	7	6
B7Z2R7;B7Z2A7;B7Z9D0;Q8NCM9;Q5T8D3;X6RDD7;Q5T8E0;K7EM05;A0A0S2Z5Q0;A0A0S2Z5W7;B7ZAP4;B4DJP3;A0A0S2Z5Y4;Q8NC06	B7Z2R7;B7Z2A7;B7Z9D0;Q8NCM9;Q5T8D3;X6RDD7;Q5T8E0	6;5;5;5;5;3;3;1;1;1;1;1;1;1	6;5;5;5;5;3;3;1;1;1;1;1;1;1	6;5;5;5;5;3;3;1;1;1;1;1;1;1	Acyl-CoA-binding domain-containing protein 5	ACBD5;KIAA1996	14	6	6	6	5	4	3	4	5	2	2	3	4	2	2	3	3	3	2	5	4	1	4	3	2	4	4	1	3	4	1	3	3	3	3	4	3	1	4	2	2	1	2
S4R3H4;E7EQT4;Q9UKV3;B4DQZ7;Q69YJ6;G3V3B0;G3V3T3;A0A087WYN3	S4R3H4;E7EQT4;Q9UKV3;B4DQZ7;Q69YJ6	16;15;15;14;10;6;2;1	16;15;15;14;10;6;2;1	16;15;15;14;10;6;2;1	Apoptotic chromatin condensation inducer in the nucleus	ACIN1;DKFZp667N107	8	16	16	16	12	13	11	10	11	9	12	10	10	11	10	11	11	10	10	7	10	11	9	10	8	8	8	7	6	9	6	10	10	8	10	12	8	9	8	7	7	8	8
A0A024R1Y2;Q8N9C4	A0A024R1Y2;Q8N9C4	51;31	1;1	1;1		ACLY	2	51	1	1	39	41	39	38	39	39	40	41	39	41	39	42	43	43	38	39	39	38	41	42	39	43	39	40	40	37	34	39	39	35	31	38	34	36	39	36	36	37	30
A0A024R1T9;Q4LE36;P53396;K7ESG8;K7EIE7	A0A024R1T9;Q4LE36;P53396	51;51;51;6;5	51;51;51;6;5	1;1;1;0;0	ATP-citrate synthase	ACLY;ACLY variant protein	5	51	51	1	39	42	40	39	40	40	40	42	39	41	40	42	43	43	39	40	39	39	42	42	39	43	39	40	40	37	35	39	40	36	31	39	34	35	40	37	37	38	31
A0A0K0K1H7;A2A274;Q99798;B4DZ08;B2RBW5;B4DLY4;B4DJW1;Q71UF1;B4DEC3;B4DW08;O75944	A0A0K0K1H7;A2A274;Q99798;B4DZ08;B2RBW5;B4DLY4;B4DJW1;Q71UF1;B4DEC3;B4DW08	30;30;30;29;29;27;27;25;22;20;11	30;30;30;29;29;27;27;25;22;20;11	30;30;30;29;29;27;27;25;22;20;11	Aconitate hydratase, mitochondrial	ACO2	11	30	30	30	24	27	25	23	25	21	23	23	24	28	23	26	27	26	26	25	25	28	24	24	24	25	24	22	26	21	21	23	26	21	18	24	22	23	24	23	22	21	17
G3V4F2;B7ZMC1;E9KL42;B4DV16;A1L172;A0A087X0W7;Q86TX2;B3KSA0;A0A087WT95;P49753	G3V4F2;B7ZMC1;E9KL42;B4DV16;A1L172;A0A087X0W7;Q86TX2;B3KSA0;A0A087WT95;P49753	2;2;2;2;2;2;2;1;1;1	2;2;2;2;2;2;2;1;1;1	2;2;2;2;2;2;2;1;1;1	Acyl-coenzyme A thioesterase 1;Acyl-coenzyme A thioesterase 2, mitochondrial	ACOT1;ACOT2	10	2	2	2	1	1	1	1	1	1	1	0	2	2	2	2	2	2	2	1	2	2	1	2	1	1	1	1	1	1	2	2	1	2	0	0	2	1	2	2	2	2	2
Q9NPJ3	Q9NPJ3	3	3	3	Acyl-coenzyme A thioesterase 13;Acyl-coenzyme A thioesterase 13, N-terminally processed	ACOT13	1	3	3	3	1	1	1	1	1	1	1	2	1	1	1	1	2	2	2	1	0	1	2	1	1	1	1	2	2	1	2	1	1	1	2	1	2	1	1	1	1	1	1
O00154;B4DUX0;K7EKP8;B7Z957;Q6ZUV0	O00154;B4DUX0;K7EKP8	12;9;9;4;2	12;9;9;4;2	12;9;9;4;2	Cytosolic acyl coenzyme A thioester hydrolase	ACOT7	5	12	12	12	11	11	9	9	9	9	7	10	10	11	10	10	9	10	9	10	9	10	9	10	10	10	9	10	9	9	11	9	10	7	7	8	11	9	9	8	10	8	9
H7C5A7;E9PJN0;B4DLF4;Q6FHI2;O14734;H0Y698;Q9BR14;E9PMC4;E9PIS4;E9PRD4;A8K8X9	H7C5A7;E9PJN0;B4DLF4;Q6FHI2;O14734;H0Y698;Q9BR14;E9PMC4;E9PIS4;E9PRD4;A8K8X9	2;2;2;2;2;1;1;1;1;1;1	2;2;2;2;2;1;1;1;1;1;1	2;2;2;2;2;1;1;1;1;1;1	Acyl-coenzyme A thioesterase 8	ACOT8;PTE1	11	2	2	2	1	0	1	1	1	0	1	1	0	1	1	1	1	1	1	0	0	1	1	1	1	1	1	1	1	1	0	1	1	1	1	1	1	1	1	1	1	1	1
Q9Y305;H7C5Q2;Q9H2R8;Q96EA2;C9J7L8	Q9Y305;H7C5Q2	16;11;7;6;5	16;11;7;6;5	16;11;7;6;5	Acyl-coenzyme A thioesterase 9, mitochondrial	ACOT9	5	16	16	16	12	11	10	9	10	9	5	5	9	11	10	11	10	10	11	10	9	10	8	9	7	12	8	7	8	5	7	8	8	5	6	10	11	6	5	5	7	5	9
A0A024R8T3;A0A024R8L7;Q15067;B4DU07;K7ESC7;K7ELT1;I3L0T4;I3L4S5;K7ENF1	A0A024R8T3;A0A024R8L7;Q15067;B4DU07	12;12;12;10;2;2;2;1;1	12;12;12;10;2;2;2;1;1	12;12;12;10;2;2;2;1;1	Acyl-coenzyme A oxidase;Peroxisomal acyl-coenzyme A oxidase 1	ACOX1	9	12	12	12	7	6	8	5	4	7	4	6	6	5	5	6	7	6	7	6	6	8	5	5	6	6	6	7	6	6	4	5	7	4	3	7	6	6	7	6	5	6	5
B2R856;O15254	B2R856;O15254	5;5	5;5	5;5	Acyl-coenzyme A oxidase;Peroxisomal acyl-coenzyme A oxidase 3	ACOX3	2	5	5	5	3	3	2	3	2	2	2	3	3	3	1	3	3	2	2	2	1	4	1	2	2	3	1	3	1	2	2	1	1	3	1	4	2	3	2	0	2	2	3
Q59EH3;P24666;G5E9R5;A0A140VK37;F2Z2Q9;O75702	Q59EH3;P24666;G5E9R5;A0A140VK37	3;3;2;2;1;1	3;3;2;2;1;1	3;3;2;2;1;1	Low molecular weight phosphotyrosine protein phosphatase	ACP1	6	3	3	3	2	2	2	3	1	3	2	1	3	3	2	2	2	3	0	2	0	3	2	3	3	3	2	2	3	3	1	3	2	3	3	3	1	3	1	3	3	3	3
E9PHY0;B7Z4Z2;E9PQY3;B7Z552;B7Z6L8;P11117;B7Z8T9;E9PP23;B7Z7D2;B7Z5T5;E9PKW9;E9PQW9;B7Z6T8;B7Z6U3	E9PHY0;B7Z4Z2;E9PQY3;B7Z552;B7Z6L8;P11117;B7Z8T9;E9PP23;B7Z7D2	3;3;3;3;3;3;2;2;2;1;1;1;1;1	3;3;3;3;3;3;2;2;2;1;1;1;1;1	3;3;3;3;3;3;2;2;2;1;1;1;1;1	Lysosomal acid phosphatase	ACP2	14	3	3	3	2	0	1	1	1	0	2	1	0	0	1	2	1	1	1	1	1	0	0	1	0	1	0	0	0	1	1	1	1	1	0	0	1	1	1	0	1	0	1
E9PF16;B4DTB9;Q96CM8;D6RF87	E9PF16;B4DTB9;Q96CM8	13;13;13;4	13;13;13;4	13;13;13;4	Acyl-CoA synthetase family member 2, mitochondrial	ACSF2	4	13	13	13	8	6	7	6	8	7	7	7	6	5	5	6	8	8	7	8	7	5	7	8	6	9	8	8	6	6	8	7	6	6	7	8	6	7	7	4	7	7	8
F5H5A1;Q6P2C7;Q4G176;H0YGC7;F5H362;F5H755	F5H5A1;Q6P2C7;Q4G176;H0YGC7;F5H362;F5H755	2;2;2;1;1;1	2;2;2;1;1;1	2;2;2;1;1;1	Acyl-CoA synthetase family member 3, mitochondrial	ACSF3	6	2	2	2	1	2	1	2	1	1	1	1	2	2	1	2	1	1	1	2	1	1	2	1	1	2	2	1	2	1	1	2	2	0	1	1	2	1	1	0	0	1	1
E7EPM6;B4E0R0;A8K9T3;P33121;B7Z3Z9;Q108N1;D6RER0;H0Y9U7;Q108N2;H0Y9Z9;D6RG07;B3KV64;E7ERD7;B4DFW3;B2RB13;Q9UKU0	E7EPM6;B4E0R0;A8K9T3;P33121;B7Z3Z9;Q108N1;D6RER0	13;13;13;13;11;7;7;5;4;4;2;1;1;1;1;1	13;13;13;13;11;7;7;5;4;4;2;1;1;1;1;1	12;12;12;12;10;7;7;4;4;4;2;1;1;1;1;1	Long-chain-fatty-acid--CoA ligase 1	ACSL1	16	13	13	12	9	10	10	10	11	9	8	11	10	10	11	8	8	10	6	8	7	10	8	9	11	9	10	8	10	11	4	10	8	9	7	10	9	8	11	9	9	9	6
B2RBE0;A0A024R497;O95573;B3KN05;B3KMA6;Q6PIM8;F5H062;C9JC11;F5GWH2	B2RBE0;A0A024R497;O95573;B3KN05;B3KMA6	24;24;24;23;17;6;3;2;2	24;24;24;23;17;6;3;2;2	21;21;21;20;14;4;3;2;2	Long-chain-fatty-acid--CoA ligase 3	ACSL3	9	24	24	21	19	18	16	17	17	16	14	16	18	19	21	20	19	21	18	18	15	18	19	19	18	21	17	18	16	15	14	18	18	13	12	16	16	16	15	15	14	17	10
Q9ULC5;B4DX30	Q9ULC5	5;2	4;1	4;1	Long-chain-fatty-acid--CoA ligase 5	ACSL5	2	5	4	4	2	2	2	1	3	2	1	3	3	2	2	3	1	5	2	4	3	2	3	3	2	1	2	1	3	2	2	1	3	1	0	1	2	2	2	1	2	3	3
Q4G0E8;Q68CU9;H0UIA1;Q6DKJ3;Q9NR19;Q96FY7;F8WDJ9;F8WCJ4;C9JXD9;C9J7L5;C9IYL0;B4DEH9;C9JY31;B3KUV2;Q9H9U4	Q4G0E8;Q68CU9;H0UIA1;Q6DKJ3;Q9NR19;Q96FY7	3;3;3;3;3;2;1;1;1;1;1;1;1;1;1	3;3;3;3;3;2;1;1;1;1;1;1;1;1;1	3;3;3;3;3;2;1;1;1;1;1;1;1;1;1	Acetyl-coenzyme A synthetase;Acetyl-coenzyme A synthetase, cytoplasmic	ACSS2;DKFZp762G026	15	3	3	3	3	3	2	3	3	2	3	3	3	3	3	3	3	3	3	3	2	2	3	3	2	3	2	2	3	3	2	3	3	2	2	3	2	3	2	3	2	1	3
Q562L9	Q562L9	3	1	1		ACT	1	3	1	1	3	3	3	1	3	1	2	3	3	2	3	3	3	2	2	3	3	2	2	3	2	3	2	2	2	1	2	1	3	2	2	2	3	2	1	2	1	2	2
Q562M3	Q562M3	3	1	1		ACT	1	3	1	1	1	2	2	1	2	1	1	2	2	2	2	2	2	2	2	2	1	2	2	3	0	2	1	0	0	0	1	1	2	0	0	1	2	0	0	0	1	1	0
Q562R1	Q562R1	10	4	4	Beta-actin-like protein 2	ACTBL2	1	10	4	4	7	6	5	7	7	6	4	6	7	6	6	6	5	6	7	5	8	7	4	5	5	5	5	6	6	6	5	6	7	6	5	6	7	4	4	5	6	5	6
P68032;D2JYH4;A8K3K1;P68133;P62736;B7Z6P1;P63267;B3KW67;B4DUI8;B3KUD3;Q7Z7J6;A6NL76;Q13707;B3KPP5;C9JFL5;F6UVQ4;F6QUT6;B7Z6I1;F8WB63;B8ZZJ2;A0A173GMX4;Q562S2	P68032;D2JYH4;A8K3K1;P68133;P62736;B7Z6P1;P63267;B3KW67;B4DUI8;B3KUD3;Q7Z7J6;A6NL76;Q13707	18;17;17;17;17;16;16;15;14;14;12;12;10;8;7;7;7;7;6;6;1;1	6;6;6;5;6;4;5;5;6;3;3;3;3;4;2;2;2;2;1;1;1;1	6;6;6;5;6;4;5;5;6;3;3;3;3;4;2;2;2;2;1;1;1;1	Actin, alpha cardiac muscle 1;Actin, alpha skeletal muscle;Actin, aortic smooth muscle;Actin, gamma-enteric smooth muscle	ACTC1;ACTA2;ACTA1;ACTG2	22	18	6	6	12	13	14	14	15	13	14	14	15	15	13	13	14	15	13	13	12	14	12	12	11	12	15	13	13	14	10	14	14	13	12	13	15	12	13	12	13	10	13
P63261;B4E3A4;B4DVQ0;I3L3I0;I3L1U9;I3L4N8;K7EM38;I3L3R2;J3KT65;A1E282	P63261;B4E3A4;B4DVQ0;I3L3I0;I3L1U9;I3L4N8	25;24;22;15;15;13;9;9;9;7	25;24;22;15;15;13;9;9;9;7	2;2;2;2;2;2;2;2;2;0	Actin, cytoplasmic 2;Actin, cytoplasmic 2, N-terminally processed	ACTG1	10	25	25	2	17	19	17	16	19	16	15	19	19	18	17	18	19	19	18	17	17	19	16	17	15	17	18	16	16	16	22	18	19	18	14	16	24	16	16	14	17	15	15
_x000D_ A0A024R694;P12814;Q86TX4;G3V2N5;B4DRP5;H7C5W8;H0YJW3;H0YJ11;Q5ZEZ4;G3V5M4;G3V380;B7Z4P8;D6RH00;B3W6H3"	A0A024R694;P12814;Q86TX4	60;60;35;18;17;17;15;13;7;6;2;2;1;1	39;39;20;11;10;11;10;9;3;3;2;1;0;0	2;2;1;1;1;0;0;0;0;1;1;0;0;0	Alpha-actinin-1	ACTN1	14	60	39	2	50	48	46	46	47	47	44	46	46	48	48	50	46	47	47	47	46	47	49	45	44	48	48	45	44	45	44	48	43	45	39	44	39	42	44	44	43	44	44
_x000D_ H9KV75;B7Z565;B4DFY0;B3KUX9;G3V2W4;G3V2X9;G3V2E8"	H9KV75;B7Z565;B4DFY0;B3KUX9	56;55;34;29;17;9;4	3;3;2;2;1;1;1	1;1;0;0;1;1;1		ACTN1	7	56	3	1	47	46	43	43	44	43	40	44	43	45	45	46	43	44	44	45	43	45	46	43	40	45	45	42	42	43	42	45	40	40	36	42	36	40	40	40	39	39	39
_x000D_ P35609;B7Z4V1"	P35609;B7Z4V1	17;9	1;1	0;0	Alpha-actinin-2	ACTN2	2	17	1	0	14	14	13	13	13	13	13	13	13	14	13	14	14	13	14	13	12	14	13	13	13	14	13	14	13	13	11	13	13	13	12	13	9	12	13	12	13	12	11
B2R8Y4;Q08043;B4DZQ2;A0A087WSZ2;Q4VAM3;Q4JCP9	B2R8Y4;Q08043;B4DZQ2;A0A087WSZ2	14;14;12;12;5;3	1;1;1;1;1;1	1;1;1;1;1;1	Alpha-actinin-3	ACTN3	6	14	1	1	11	12	10	11	10	10	10	10	10	11	9	12	11	11	12	10	10	10	10	10	10	11	10	11	10	10	8	10	10	10	9	10	7	9	10	9	11	10	9
A0A0S2Z3G9;O43707;Q96BG6;F5GXS2;B4E337;H7C144;B4DSX0;A0A0S2Z3X3;A0A0S2Z3C0;K7EJH8;K7EP19;B3W6H4	A0A0S2Z3G9;O43707;Q96BG6;F5GXS2	66;66;48;35;32;25;23;21;17;11;4;4	66;66;48;35;32;25;23;21;17;11;4;4	43;43;34;28;15;20;12;14;10;7;2;2	Alpha-actinin-4	ACTN4	12	66	66	43	53	55	54	54	54	55	51	54	53	56	54	55	56	55	56	55	55	56	54	54	53	55	53	55	52	51	49	53	53	51	44	52	47	50	50	48	50	50	48
_x000D_ Q86TY2;V9GYX7;Q05DQ7;B2RDG9;Q9NZ32;Q53HF6;Q53H79;G3V2Q5;G3V5Y4;F6S9Y6;G3V524"	Q86TY2;V9GYX7;Q05DQ7;B2RDG9;Q9NZ32;Q53HF6;Q53H79;G3V2Q5;G3V5Y4;F6S9Y6	4;4;4;4;4;3;3;2;2;2;1	4;4;4;4;4;3;3;2;2;2;1	4;4;4;4;4;3;3;2;2;2;1	Actin-related protein 10	ACTR10	11	4	4	4	4	4	3	4	2	3	2	3	4	4	2	3	3	4	4	4	3	2	3	4	2	4	2	3	3	3	3	3	3	3	3	3	4	3	2	2	2	3	1
P61163;B4DM97;R4GMT0;B4DXP9;B4DMT4;A0A1B0GVS3	P61163;B4DM97;R4GMT0;B4DXP9;B4DMT4;A0A1B0GVS3	15;14;13;12;10;9	15;14;13;12;10;9	7;7;6;6;5;4	Alpha-centractin	ACTR1A	6	15	15	7	11	12	9	8	10	10	11	10	10	11	10	11	11	10	9	9	9	10	9	10	9	10	10	11	10	10	7	11	10	11	9	8	10	9	10	10	9	11	7
P42025;Q13841	P42025;Q13841	11;9	3;2	3;2	Beta-centractin	ACTR1B	2	11	3	3	8	8	8	6	7	6	8	7	7	8	7	8	8	8	7	5	7	7	6	7	7	7	7	8	8	7	3	7	7	6	5	7	6	6	7	6	5	6	5
P61160;F5H6T1;B4DHK9;Q8IY98;B4DWQ5;A0A1B0GWD0;A0A1B0GWH0	P61160;F5H6T1;B4DHK9;Q8IY98;B4DWQ5	14;10;10;9;8;3;3	14;10;10;9;8;3;3	14;10;10;9;8;3;3	Actin-related protein 2	ACTR2	7	14	14	14	11	11	9	10	11	10	8	12	11	11	10	11	10	9	10	11	11	10	11	11	9	11	10	9	11	8	8	9	9	7	8	11	10	9	8	8	8	9	8
A0A024RAI1;P61158;B4DXW1;B4DT29;B4DTI0;B4E1U3;F8WDR7;Q59GD5;B7Z9W3;Q9P1U1;B3KM55;F8WEW2;F8WE84;A0A0A0MTI9;H7C4J1;Q9C0K3	A0A024RAI1;P61158;B4DXW1;B4DT29;B4DTI0	18;18;16;13;12;6;4;3;3;3;2;1;1;1;1;1	18;18;16;13;12;6;4;3;3;3;2;1;1;1;1;1	3;3;1;1;1;0;0;0;0;0;0;1;1;0;0;0	Actin-related protein 3	ACTR3	16	18	18	3	14	15	14	13	13	12	10	13	12	16	14	16	15	16	16	17	14	14	15	11	13	13	12	13	13	12	12	12	13	13	12	13	12	12	14	13	13	11	12
P07311;G3V2U7;G3V3F8;G3V597	P07311;G3V2U7;G3V3F8;G3V597	4;3;2;2	4;3;2;2	4;3;2;2	Acylphosphatase-1;Acylphosphatase	ACYP1	4	4	4	4	4	4	2	1	3	2	1	4	4	4	3	4	4	3	4	4	3	3	2	3	1	1	1	2	2	2	1	3	4	2	2	2	2	4	3	2	1	1	1
A0A024R5U5;O14672;A0AV88	A0A024R5U5;O14672	9;9;4	9;9;4	9;9;4	Disintegrin and metalloproteinase domain-containing protein 10	ADAM10	3	9	9	9	7	5	7	6	6	5	6	6	5	7	6	7	5	7	7	5	8	7	6	8	4	7	6	5	7	6	3	6	4	6	6	7	4	6	7	7	5	5	6
B2RNB2;P78536;Q53RF5;E7EUI5;Q53RS1	B2RNB2;P78536	3;3;1;1;1	3;3;1;1;1	3;3;1;1;1	Disintegrin and metalloproteinase domain-containing protein 17	ADAM17	5	3	3	3	1	3	2	2	3	1	2	2	2	3	2	3	3	3	3	1	3	3	3	3	2	3	2	2	1	1	2	3	1	2	1	2	2	2	2	2	1	2	2
Q13443;A0AVL1;F8WC54;B4DDM8;A0A0J9YY58	Q13443;A0AVL1;F8WC54	10;9;8;2;1	10;9;8;2;1	10;9;8;2;1	Disintegrin and metalloproteinase domain-containing protein 9	ADAM9	5	10	10	10	5	7	7	6	7	6	5	7	7	6	7	7	7	7	6	7	8	5	7	6	7	7	5	6	7	6	6	6	6	7	6	7	6	8	7	6	5	5	6
Q59EC0;A0A024DAK3;P55265;D3DV75;H0YCK3;B7Z8Y3	Q59EC0;A0A024DAK3;P55265;D3DV75;H0YCK3;B7Z8Y3	16;15;15;14;14;13	16;15;15;14;14;13	16;15;15;14;14;13	Double-stranded RNA-specific adenosine deaminase	ADAR	6	16	16	16	12	13	12	10	12	11	9	13	13	13	13	12	12	14	12	14	9	12	12	12	10	13	12	10	10	11	9	10	13	11	9	10	6	11	10	7	8	14	10
P35611;E7EV99;E7ENY0;H0Y9H2;Q4TT76;Q96D30;A0A0A0MSR2;B4DPW4;D6RF25;D6RJE2;H0YG19;D6RAH3;H0YFD8;Q05DK5;P35612	P35611;E7EV99;E7ENY0;H0Y9H2;Q4TT76;Q96D30;A0A0A0MSR2	16;14;14;12;9;8;8;5;3;2;2;2;1;1;1	16;14;14;12;9;8;8;5;3;2;2;2;1;1;1	14;12;12;10;9;8;8;5;3;2;0;2;1;1;1	Alpha-adducin	ADD1;LA04NC01-25A3.2-001	15	16	16	14	9	11	9	9	10	10	9	11	11	11	12	10	11	10	9	11	9	10	9	10	9	9	9	10	9	9	3	9	10	8	8	9	7	8	9	7	5	8	5
Q5VU08;Q9UEY8;Q59EK1;Q53FL4	Q5VU08;Q9UEY8;Q59EK1;Q53FL4	16;16;15;13	16;16;15;13	16;16;15;13	Gamma-adducin	ADD3	4	16	16	16	13	13	13	13	14	13	11	13	14	12	13	13	12	14	13	14	12	14	14	12	10	12	12	11	13	11	9	13	13	9	10	12	6	13	10	9	10	14	10
Q6FHZ7;Q99541;B4DNH6;Q5SYF5;Q5SYF3;Q5SYF4	Q6FHZ7;Q99541;B4DNH6	15;15;10;6;5;5	15;15;10;6;5;5	1;1;1;1;1;1	Perilipin;Perilipin-2	ADFP;PLIN2	6	15	15	1	11	13	14	10	8	10	9	11	12	8	10	13	10	9	12	14	11	11	8	9	13	15	14	14	12	6	9	10	10	7	6	10	10	8	11	12	11	12	10
E7EMR3;E7ES20;E7ESV6;E7EX52;E9PBG4;E7EVD6;E7ETE3;Q9HAR2;E7ENK1;E7EUP0;E7EN28;E7EW95;E7EUW2;H0Y9K5;B7Z603	E7EMR3;E7ES20;E7ESV6;E7EX52;E9PBG4;E7EVD6;E7ETE3;Q9HAR2;E7ENK1;E7EUP0;E7EN28;E7EW95;E7EUW2;H0Y9K5	4;4;4;4;4;4;4;4;3;3;3;3;3;2;1	4;4;4;4;4;4;4;4;3;3;3;3;3;2;1	4;4;4;4;4;4;4;4;3;3;3;3;3;2;1	Latrophilin-3	ADGRL3;LPHN3	15	4	4	4	1	2	2	1	2	1	2	3	2	2	3	2	2	2	3	2	2	2	1	1	1	3	2	3	2	2	0	3	2	2	1	1	0	2	2	1	2	2	2
Q6IRT1;Q6FI45;P11766;Q5U043;Q2VIM7;H0YAG8;D6RFE4;D6RAY0;D6R9G2	Q6IRT1;Q6FI45;P11766;Q5U043;Q2VIM7;H0YAG8	11;11;11;10;7;6;3;2;2	11;11;11;10;7;6;3;2;2	11;11;11;10;7;6;3;2;2	S-(hydroxymethyl)glutathione dehydrogenase;Alcohol dehydrogenase class-3	ADH5	9	11	11	11	9	10	9	11	11	11	10	10	9	9	10	10	9	10	10	8	8	10	10	10	10	10	10	10	10	9	10	9	9	10	9	10	10	10	8	9	10	7	8
B2R773;A8K660;Q15848	B2R773;A8K660;Q15848	1;1;1	1;1;1	1;1;1	Adiponectin	ADIPOQ	3	1	1	1	0	1	1	1	1	1	0	1	1	1	1	1	1	1	1	1	1	1	1	1	1	1	1	1	1	1	1	1	1	1	1	1	1	0	1	1	0	1	0
Q86U79;A0A140VJE0;P55263	Q86U79;A0A140VJE0;P55263	13;13;13	13;13;13	13;13;13	Adenosine kinase	ADK	3	13	13	13	10	10	10	8	11	7	6	10	9	11	12	10	11	10	9	11	9	8	7	10	8	9	8	10	10	8	9	8	8	7	5	7	8	10	8	6	7	8	7
Q6DHZ8;B2RBM8;Q9H2P0;E9PQK8	Q6DHZ8;B2RBM8;Q9H2P0	6;6;6;2	6;6;6;2	6;6;6;2	Activity-dependent neuroprotector homeobox protein	ADNP	4	6	6	6	4	2	2	3	3	3	1	2	3	3	3	3	2	2	3	1	3	2	1	1	0	2	3	1	2	2	3	2	2	1	1	1	1	3	3	1	1	1	1
B4DG35;Q9BRR6;H3BRS6;B4DDP8;H3BU35;Q69YR1	B4DG35;Q9BRR6;H3BRS6;B4DDP8	4;4;3;3;1;1	4;4;3;3;1;1	4;4;3;3;1;1	ADP-dependent glucokinase	ADPGK	6	4	4	4	1	2	2	1	2	2	2	0	1	2	1	1	3	3	1	3	2	1	0	1	2	3	1	2	1	1	1	1	1	0	1	2	2	0	2	2	1	2	2
Q9NX46;B7ZAN4;B4DHV5	Q9NX46;B7ZAN4;B4DHV5	2;1;1	2;1;1	2;1;1	Poly(ADP-ribose) glycohydrolase ARH3	ADPRHL2	3	2	2	2	1	0	0	1	0	1	1	0	0	1	0	1	1	0	0	0	1	0	0	1	0	1	0	0	1	2	0	1	1	0	1	1	0	0	2	2	1	1	1
Q16186;B4DMP7;Q68E00;A0A087WX59;A0A087WUX6	Q16186;B4DMP7;Q68E00;A0A087WX59	8;5;5;4;1	8;5;5;4;1	8;5;5;4;1	Proteasomal ubiquitin receptor ADRM1	ADRM1;DKFZp686G2045	5	8	8	8	5	5	4	4	5	5	5	6	5	5	4	5	4	5	5	6	4	5	4	5	5	5	3	4	4	4	4	5	5	4	3	5	4	4	3	5	5	4	4
A0A1B0GWJ0;A0A1B0GTJ7;X5D8S6;P30566;Q71UA4;B4DP46;A0A0A6YY92;X5DP48;X5D2Z4;A0A1B0GTG9;A0A1B0GWF8;A8K4X6;B4DUM2;A0A096LNY6;A0A096LNY5;A0A096LPA2;A0A096LNY4;B4DEP1;A0A096LP72;X5D7W4;A0A096LP92;X5D7V4;A0A1W2PRX2;V9GY96;A0A096LP76	A0A1B0GWJ0;A0A1B0GTJ7;X5D8S6;P30566;Q71UA4;B4DP46;A0A0A6YY92;X5DP48;X5D2Z4;A0A1B0GTG9;A0A1B0GWF8;A8K4X6;B4DUM2;A0A096LNY6;A0A096LNY5	10;10;10;10;9;9;9;8;8;8;8;8;6;6;5;4;4;3;3;2;2;2;2;1;1	10;10;10;10;9;9;9;8;8;8;8;8;6;6;5;4;4;3;3;2;2;2;2;1;1	10;10;10;10;9;9;9;8;8;8;8;8;6;6;5;4;4;3;3;2;2;2;2;1;1	Adenylosuccinate lyase	ADSL	25	10	10	10	9	9	7	7	7	7	7	6	7	9	6	9	7	8	9	8	7	8	8	7	6	8	7	6	7	8	4	8	7	8	6	6	7	10	8	6	7	7	6
A0A024R5Q7;P30520;B4E1L0;G3V5D8;G3V232;B3KTV4;Q8N142	A0A024R5Q7;P30520;B4E1L0	10;10;9;1;1;1;1	10;10;9;1;1;1;1	10;10;9;1;1;1;1	Adenylosuccinate synthetase isozyme 2	ADSS	7	10	10	10	5	7	7	7	8	6	7	7	8	6	7	7	8	8	7	7	8	6	8	7	8	6	7	6	6	6	7	5	8	7	5	7	9	8	6	7	7	8	6
Q8N556;Q6ZRV0	Q8N556	4;1	4;1	2;1	Actin filament-associated protein 1	AFAP1	2	4	4	2	3	3	3	2	2	2	2	3	3	2	2	3	3	3	4	3	2	1	3	3	3	3	2	3	3	3	2	2	3	2	2	2	2	2	3	2	3	3	2
B7Z2Q0;Q8N4X5;F6QUH3;B7Z363	B7Z2Q0;Q8N4X5;F6QUH3	8;8;4;3	8;8;4;3	8;8;4;3	Actin filament-associated protein 1-like 2	AFAP1L2	4	8	8	8	5	5	3	3	2	4	1	1	1	4	3	2	3	2	2	3	3	1	0	3	1	1	3	1	1	4	5	4	4	2	3	1	1	1	2	1	2	4	0
D3DUJ0;Q8TA92;Q9Y4W6;K7EP56	D3DUJ0;Q8TA92;Q9Y4W6	17;17;17;4	17;17;17;4	17;17;17;4	AFG3-like protein 2	AFG3L2	4	17	17	17	11	13	10	13	12	10	10	11	10	13	11	13	10	14	10	12	10	11	9	9	12	8	11	9	12	8	7	13	11	11	9	8	9	11	10	10	10	12	8
P20933;H0Y9C7	P20933;H0Y9C7	4;2	4;2	4;2	N(4)-(beta-N-acetylglucosaminyl)-L-asparaginase;Glycosylasparaginase alpha chain;Glycosylasparaginase beta chain	AGA	2	4	4	4	4	4	4	4	4	4	2	4	4	4	3	4	4	3	4	3	3	4	3	3	3	4	3	3	3	3	4	3	3	3	3	4	4	3	3	4	3	4	3
A0A0S2Z444;A0A0S2Z3Y3;A0A0S2Z3Z1;A0A0S2Z462;P52594;B4DHC5;A0A024R458;B8ZZY2;C9J2I0	A0A0S2Z444;A0A0S2Z3Y3;A0A0S2Z3Z1;A0A0S2Z462;P52594;B4DHC5;A0A024R458;B8ZZY2;C9J2I0	8;8;8;8;8;6;6;6;4	8;8;8;8;8;6;6;6;4	8;8;8;8;8;6;6;6;4	Arf-GAP domain and FG repeat-containing protein 1	AGFG1;HRB	9	8	8	8	6	6	3	4	5	4	1	5	4	5	5	6	3	5	4	4	5	6	6	4	2	5	3	5	5	4	4	4	4	1	4	4	3	5	2	3	4	2	2
E9PC15;B4E2Z8;A4D1U5;Q53H12;A0A0G2JLG5;E9PG39;B4DR72;A0A0G2JLD0	E9PC15;B4E2Z8;A4D1U5;Q53H12;A0A0G2JLG5;E9PG39;B4DR72	10;10;10;10;6;5;5;1	10;10;10;10;6;5;5;1	10;10;10;10;6;5;5;1	Acylglycerol kinase, mitochondrial	AGK;FLJ10842	8	10	10	10	6	7	6	6	6	6	6	6	6	8	6	7	7	7	9	8	7	8	7	7	6	7	6	8	6	6	5	5	6	6	5	6	7	7	6	5	6	6	5
G1UI17;A0A0S2A4E4;A0A0M4G3H8;P35573;A0A1C7CYW1	G1UI17;A0A0S2A4E4;A0A0M4G3H8;P35573	4;4;4;4;1	4;4;4;4;1	4;4;4;4;1	Glycogen debranching enzyme;4-alpha-glucanotransferase;Amylo-alpha-1,6-glucosidase	AGL	5	4	4	4	3	3	2	2	2	3	1	3	3	2	2	2	2	3	1	3	2	3	3	3	3	2	3	2	2	3	2	3	3	3	2	1	2	3	2	1	1	2	1
Q5TA58;B3KME0	Q5TA58;B3KME0	2;2	1;1	1;1	Protein argonaute	AGO1	2	2	1	1	0	1	1	1	1	1	1	1	1	1	1	2	1	0	1	1	1	1	1	1	0	0	1	1	1	0	0	1	1	0	1	1	0	1	0	1	1	1	1
Q9UKV8;A4FVC0	Q9UKV8;A4FVC0	4;3	4;3	3;2	Protein argonaute-2;Protein argonaute	AGO2;EIF2C2	2	4	4	3	1	2	3	2	1	1	1	2	2	2	3	2	2	1	2	3	1	2	3	3	0	1	3	2	3	0	1	1	3	0	1	1	1	3	0	1	2	3	1
Q9HBM8;Q71VH6;B4DRH1;A0A024RCV5;Q99943;B3KPH3	Q9HBM8;Q71VH6;B4DRH1;A0A024RCV5;Q99943;B3KPH3	3;3;3;3;3;2	3;3;3;3;3;2	3;3;3;3;3;2	1-acyl-sn-glycerol-3-phosphate acyltransferase;1-acyl-sn-glycerol-3-phosphate acyltransferase alpha	AGPAT1	6	3	3	3	1	2	3	3	2	1	2	2	2	1	2	2	2	2	1	2	0	3	2	3	2	3	0	2	2	2	0	1	1	2	1	3	1	2	1	1	1	1	0
Q9NRZ7;C9JL26;B4DUA6	Q9NRZ7;C9JL26;B4DUA6	2;1;1	2;1;1	2;1;1	1-acyl-sn-glycerol-3-phosphate acyltransferase gamma	AGPAT3	3	2	2	2	1	1	1	1	0	1	1	1	0	1	0	1	1	2	1	0	1	1	0	0	1	1	0	0	1	1	2	1	1	0	0	0	2	1	0	0	0	0	0
Q2TU73;Q86UL3;E5RIA1;E5RHA6;Q8NDD3	Q2TU73;Q86UL3;E5RIA1;E5RHA6;Q8NDD3	2;2;1;1;1	2;2;1;1;1	2;2;1;1;1	Glycerol-3-phosphate acyltransferase 4	AGPAT6;DKFZp586M1819	5	2	2	2	1	1	2	1	2	0	2	2	1	0	1	0	1	1	1	0	1	2	1	0	2	2	1	0	1	1	1	0	2	2	2	1	1	0	2	0	0	2	0
O00116;B7Z3Q4;A0A1B0GWA2;Q53SN7;B7ZAC5;Q53SG6;B8ZZ81;Q53S12	O00116;B7Z3Q4;A0A1B0GWA2	16;15;13;6;6;6;4;3	16;15;13;6;6;6;4;3	16;15;13;6;6;6;4;3	Alkyldihydroxyacetonephosphate synthase, peroxisomal	AGPS	8	16	16	16	12	14	11	12	12	11	11	13	12	14	10	14	12	13	14	12	12	11	12	10	9	14	11	11	11	10	6	12	12	12	9	12	10	12	10	10	9	11	9
O00468;A0A087X208;H0Y5U1;Q5XG79;B3KMM7	O00468;A0A087X208	7;6;2;2;1	7;6;2;2;1	7;6;2;2;1	Agrin;Agrin N-terminal 110 kDa subunit;Agrin C-terminal 110 kDa subunit;Agrin C-terminal 90 kDa fragment;Agrin C-terminal 22 kDa fragment	AGRN	5	7	7	7	1	3	3	1	3	2	1	3	2	3	3	4	5	3	4	3	2	3	3	2	0	2	3	3	1	2	0	1	2	3	0	1	0	2	1	2	1	0	3
A0A024R288;J3KNS1;Q9UPW5;B4DHX2	A0A024R288;J3KNS1;Q9UPW5;B4DHX2	2;2;2;1	2;2;2;1	2;2;2;1	Cytosolic carboxypeptidase 1	AGTPBP1	4	2	2	2	2	1	1	1	1	1	1	2	1	1	1	2	1	2	0	2	0	2	1	1	1	1	1	1	1	0	0	1	1	1	1	1	0	0	0	0	1	1	0
A8K1X7;D7RF68;Q6RW13	A8K1X7;D7RF68;Q6RW13	2;2;2	2;2;2	2;2;2	Type-1 angiotensin II receptor-associated protein	AGTRAP	3	2	2	2	2	2	2	1	2	1	2	1	2	2	1	2	1	1	1	1	1	1	1	1	1	2	2	2	1	1	1	2	1	1	1	2	1	2	1	2	1	2	1
Q8WYP5;B3KVE5;B3KRD0;B3KTD2;H7C4S1;Q96M44	Q8WYP5;B3KVE5;B3KRD0;B3KTD2	15;12;10;10;1;1	15;12;10;10;1;1	15;12;10;10;1;1	Protein ELYS	AHCTF1	6	15	15	15	6	3	3	2	3	3	1	5	3	4	4	5	2	5	2	4	3	3	4	3	3	2	2	4	0	3	3	3	2	4	4	3	5	7	6	5	3	5	4
P23526	P23526	20	20	5	Adenosylhomocysteinase	AHCY	1	20	20	5	18	19	19	19	19	18	16	19	18	17	17	18	18	18	19	17	17	18	18	18	18	19	17	18	19	17	17	17	18	18	16	19	19	17	16	19	16	19	15
Q1RMG2	Q1RMG2	16	1	1	Adenosylhomocysteinase	AHCY	1	16	1	1	15	15	15	15	16	15	13	16	15	13	13	15	16	15	15	14	15	14	15	15	16	15	15	15	16	14	12	13	15	15	13	15	14	13	13	15	14	16	12
A0A024R0A8;O43865;Q2NKW8;V5YQL4;Q6ZMM9;H0Y8B3;Q6ZNS6;Q9BTL0;O43210;Q6ZMI1	A0A024R0A8;O43865;Q2NKW8;V5YQL4;Q6ZMM9;H0Y8B3;Q6ZNS6	9;9;7;7;5;5;5;2;2;1	9;9;7;7;5;5;5;2;2;1	4;4;2;2;1;0;0;0;0;0	Adenosylhomocysteinase;Putative adenosylhomocysteinase 2	AHCYL1;FGFR2-AHCYL1;AHCYL2	10	9	9	4	9	7	4	5	7	6	6	6	5	6	6	6	6	6	4	6	6	4	5	7	5	6	4	7	6	7	6	7	7	7	6	6	5	5	6	6	6	6	7
Q96HN2	Q96HN2	7	2	2	Putative adenosylhomocysteinase 3	AHCYL2	1	7	2	2	5	3	2	4	3	3	5	3	2	2	3	3	3	3	3	2	2	3	3	3	4	4	3	4	5	5	4	5	4	4	4	3	3	2	3	3	3	3	5
Q09666;B4DTV0;Q8N274;Q13727;E9PKR9;E9PLK4;E9PJZ0;E9PJC6;Q96EC4;Q9BVU3;E9PQE3;A8K171;P48552	Q09666	246;61;37;25;4;4;3;3;3;3;2;1;1	246;61;37;25;4;4;3;3;3;3;2;1;1	167;58;31;0;4;4;3;3;3;3;2;1;1	Neuroblast differentiation-associated protein AHNAK	AHNAK	13	246	246	167	188	196	191	192	192	184	186	197	192	195	196	198	187	200	195	200	194	188	196	192	183	191	193	184	186	183	207	188	188	180	157	186	188	188	182	179	173	183	176
_x000D_ Q8IVF2 Q8IVF2 26 25 25 Protein AHNAK2 AHNAK2 1 26 25 25 11 12 13 10 11 12 7 12 10 8 12 15 13 12 10 15 9 10 12 8 10 9 13 8 8 12 7 14 9 8 6 10 9 8 8 10 9 5 9 10 8 8 9 8 11 11 13 11 11 12 11 16 15 10 12 7 6 11 8 12 15 6 14 11 10 11 12 9 10 11 7 11 9 8 11 14 12 12 9 14 8 9 11 7 9 8 12 7 8 12 6 14 9 8 6 9 8 7 8 10 9 5 8 9 8 8 9 7 10 10 13 11 10 11 10 15 15 9 12 7 6 11 8 12 14 6 13 10 10 11 12 …	True;True;True;True;True;True;True;False;True;True;True;True;True;True;True;True;True;True;True;True;True;True;True;True;True;True	7902;8942;8959;9117;9567;9591;11493;15941;21603;22874;23744;23746;23763;26716;26902;34181;37214;37549;37551;38468;39632;39633;39634;39635;39636;39638;41735	355502;355503;355504;355505;355506;355507;355508;355509;355510;355511;355512;355513;403194;403195;403196;403197;403198;403199;403200;403201;403202;403203;403204;403205;403206;403207;403208;403209;403210;403211;403212;403213;403214;403887;403888;403889;403890;403891;403892;403893;403894;403895;403896;403897;403898;403899;403900;403901;403902;403903;403904;403905;403906;403907;403908;403909;403910;…	217667;217668;246664;247073;247074;247075;247076;247077;247078;247079;247080;247081;247082;247083;247084;247085;247086;247087;247088;247089;247090;247091;247092;252190;252191;252192;263829;263830;264480;314333;433991;433992;433993;433994;433995;433996;433997;433998;433999;434000;434001;434002;434003;434004;434005;588826;588827;588828;588829;588830;588831;588832;588833;588834;588835;588836;588837;…	217668;246664;247076;252190;263830;264480;314333;434003;588886;622336;643757;643759;643893;713702;718168;901575;985813;994896;994941;1019616;1052293;1052296;1052326;1052389;1052394;1108993
O95433;H0YJG7;G3V438;G3V3W9;H0YJU2;H0YJ63	O95433;H0YJG7	11;6;5;4;4;2	11;6;5;4;4;2	11;6;5;4;4;2	Activator of 90 kDa heat shock protein ATPase homolog 1	AHSA1	6	11	11	11	10	9	8	5	9	9	7	10	8	9	8	10	9	9	6	9	8	6	9	8	7	8	8	8	7	8	8	6	7	5	5	8	8	7	5	6	7	7	6
B7Z7D5;Q96BJ3;B7ZW30	B7Z7D5;Q96BJ3;B7ZW30	8;8;6	8;8;6	8;8;6	Axin interactor, dorsalization-associated protein	AIDA	3	8	8	8	7	5	6	6	6	5	6	6	6	7	6	7	6	7	7	7	4	7	5	7	6	6	6	4	6	4	2	6	7	3	3	6	4	5	5	4	3	5	4
O95831;E9PMA0;A0A140VK04;Q5RZA0;Q5RZ99	O95831;E9PMA0;A0A140VK04	20;11;10;7;4	20;11;10;7;4	20;11;10;7;4	Apoptosis-inducing factor 1, mitochondrial	AIFM1	5	20	20	20	12	14	14	12	12	12	10	14	14	15	12	14	13	14	15	14	14	12	15	15	10	13	14	13	14	14	15	15	13	12	10	14	14	15	11	12	10	12	9
Q9BRQ8	Q9BRQ8	3	3	3	Apoptosis-inducing factor 2	AIFM2	1	3	3	3	2	1	1	3	1	1	1	2	1	3	1	0	0	2	1	1	0	0	2	1	1	1	2	1	1	2	0	2	3	1	1	2	0	1	2	0	1	1	0
Q12904;B4DNK3;D6R937	Q12904;B4DNK3	15;13;6	15;13;6	15;13;6	Aminoacyl tRNA synthase complex-interacting multifunctional protein 1;Endothelial monocyte-activating polypeptide 2	AIMP1	3	15	15	15	10	9	7	8	10	10	5	8	8	9	8	10	7	9	12	8	11	9	9	10	9	10	6	7	6	9	10	9	8	8	7	10	10	10	7	4	7	8	9
B7SBB1;G9I2H4;D5LTB3;D0EKE4;C8CK05;C8CK04;C0JXB9;C0JXB8;D0EKE5;A5JGZ4;O00170;D0EKE6;C8CHN4;E9PMH2;D2CVN5;E5L4L0;D0EKE7;V9GYQ3;B3TMT2;A7YDK2;A7KS93;A7YDK1;A3RDS1;A7KS94;A7YDK7;A7KS92	B7SBB1;G9I2H4;D5LTB3;D0EKE4;C8CK05;C8CK04;C0JXB9;C0JXB8;D0EKE5;A5JGZ4;O00170;D0EKE6;C8CHN4;E9PMH2;D2CVN5	8;7;7;7;7;7;7;7;7;7;7;6;6;5;5;3;3;3;2;2;1;1;1;1;1;1	8;7;7;7;7;7;7;7;7;7;7;6;6;5;5;3;3;3;2;2;1;1;1;1;1;1	8;7;7;7;7;7;7;7;7;7;7;6;6;5;5;3;3;3;2;2;1;1;1;1;1;1	AH receptor-interacting protein	AIP	26	8	8	8	5	5	2	4	2	4	3	5	5	6	7	4	4	4	4	5	6	7	4	2	1	2	3	4	5	3	4	5	6	4	3	2	5	3	5	3	1	4	2
Q6FGX9;Q53EY8;Q5T9B7;P00568;H0Y4J6;H0YID2	Q6FGX9;Q53EY8;Q5T9B7;P00568;H0Y4J6	10;10;10;10;6;3	10;10;10;10;6;3	9;9;9;9;5;2	Adenylate kinase isoenzyme 1	AK1	6	10	10	9	10	10	9	8	9	8	6	10	10	10	10	10	9	10	9	10	9	10	8	10	7	9	8	10	10	6	6	7	9	6	5	9	7	9	7	6	7	6	6
F8W1A4;A0A140VK93;P54819;F8VZG5;F8VY04;B4DLK2;G3V213;F8VPP1	F8W1A4;A0A140VK93;P54819;F8VZG5;F8VY04;B4DLK2;G3V213	10;10;10;8;8;7;6;2	10;10;10;8;8;7;6;2	10;10;10;8;8;7;6;2	Adenylate kinase 2, mitochondrial;Adenylate kinase 2, mitochondrial;Adenylate kinase 2, mitochondrial, N-terminally processed	AK2	8	10	10	10	8	6	7	7	8	7	8	7	6	8	9	7	7	9	9	8	8	8	7	6	7	8	6	8	7	7	7	8	5	7	8	7	8	8	9	9	8	5	8
Q7Z4Y4;Q9UIJ7;Q7Z531;B3KWD9	Q7Z4Y4;Q9UIJ7;Q7Z531;B3KWD9	12;12;11;7	12;12;11;7	12;12;11;7	GTP:AMP phosphotransferase AK3, mitochondrial	AK3	4	12	12	12	10	10	9	9	10	10	10	9	10	9	9	11	11	10	9	10	10	7	10	8	9	11	9	8	9	9	7	9	8	9	9	10	6	9	8	9	9	8	9
P27144;D3DQ64;K4Q5R3	P27144;D3DQ64	6;4;1	6;4;1	6;4;1	Adenylate kinase 4, mitochondrial	AK4	3	6	6	6	5	6	6	6	6	6	6	6	6	6	6	6	6	6	6	6	6	6	6	6	6	6	6	6	6	6	5	6	6	6	5	6	6	6	6	6	6	6	6
Q9Y6K8;Q8N291	Q9Y6K8;Q8N291	3;2	2;2	2;2	Adenylate kinase isoenzyme 5	AK5	2	3	2	2	2	2	2	2	3	2	2	3	3	2	2	3	2	2	2	2	2	2	2	2	2	2	2	2	3	2	2	3	2	2	2	2	2	3	3	3	2	3	2
H7C517;Q5TCS8	H7C517;Q5TCS8	1;1	1;1	1;1	Adenylate kinase 9	AK9	2	1	1	1	1	1	1	1	1	1	1	1	1	1	1	1	1	1	1	1	1	1	1	1	0	1	1	1	1	0	0	1	1	0	1	1	0	1	1	0	1	0	1
Q02952;Q86TJ9;Q6NSG9	Q02952	60;10;5	60;10;5	31;6;1	A-kinase anchor protein 12	AKAP12	3	60	60	31	44	42	44	38	41	42	42	40	41	44	43	42	42	44	43	47	44	44	40	40	36	41	39	40	42	45	36	43	45	41	34	41	38	45	42	37	38	43	38
H0YK18	H0YK18	2	2	2		AKAP13	1	2	2	2	0	0	0	0	1	0	1	0	0	1	0	0	1	0	0	1	0	0	1	0	0	0	0	0	1	0	1	0	1	0	0	1	0	0	0	0	0	0	0
Q12802;H0YMW2;B7ZW05;A0A087WTD7;A8MYJ1;A0A087WY36	Q12802;H0YMW2	11;7;4;4;4;3	11;7;4;4;4;3	11;7;4;4;4;3	A-kinase anchor protein 13	AKAP13	6	11	11	11	4	4	3	5	3	6	2	7	4	3	5	5	3	5	2	4	4	5	5	4	2	2	4	3	4	5	5	7	6	4	3	2	5	4	5	3	7	7	2
B4E2K2;Q9Y2D5	B4E2K2;Q9Y2D5	22;22	1;1	1;1	A-kinase anchor protein 2	AKAP2	2	22	1	1	20	20	19	20	19	20	19	18	17	18	20	19	20	20	20	20	20	20	19	20	20	19	19	21	19	20	16	20	20	20	16	20	18	20	20	17	19	19	16
O43823;Q8NE02;Q9UG73;B7Z8L8	O43823;Q8NE02;Q9UG73	5;4;3;2	5;4;3;2	5;4;3;2	A-kinase anchor protein 8	AKAP8;DKFZp586B1222	4	5	5	5	2	1	2	3	3	1	2	4	3	1	2	2	1	2	1	2	3	3	2	3	0	3	2	2	3	2	2	2	2	2	3	3	3	4	2	3	2	2	3
A0A140VKH3;Q9ULX6;B3KMD4;V9GZ50;Q9UF73;M0R1Y5;M0R010;M0QYT7	A0A140VKH3;Q9ULX6;B3KMD4;V9GZ50	6;6;3;3;1;1;1;1	6;6;3;3;1;1;1;1	6;6;3;3;1;1;1;1	A-kinase anchor protein 8-like	AKAP8L	8	6	6	6	2	4	3	4	4	3	3	5	2	3	4	2	4	3	4	3	2	3	2	3	3	3	2	3	3	5	2	3	4	5	4	3	1	2	2	4	3	4	4
A0A0A0MRF6;Q99996;H7BYL6;Q96KG3;A0A0A0MRE9;B3KQF9;Q5GIA7;Q5IBP5;A0A087WX84;A4D1E4;Q9UFL2;Q8IW64	A0A0A0MRF6;Q99996;H7BYL6;Q96KG3;A0A0A0MRE9	9;9;6;6;6;4;3;2;2;2;1;1	9;9;6;6;6;4;3;2;2;2;1;1	9;9;6;6;6;4;3;2;2;2;1;1	A-kinase anchor protein 9	AKAP9	12	9	9	9	1	3	2	2	2	1	1	2	4	1	2	2	2	3	2	3	1	1	1	1	1	3	2	1	2	1	1	4	4	3	0	4	0	2	2	0	2	0	0
A0A024R7A8;P15121;Q59EL5;E9PCX2;E9PEF9;O15289;A4D1P0;C9JRZ8	A0A024R7A8;P15121;Q59EL5;E9PCX2	18;18;13;13;6;1;1;1	18;18;13;13;6;1;1;1	18;18;13;13;6;1;1;1	Aldose reductase	AKR1B1	8	18	18	18	15	15	14	14	14	13	14	15	14	14	15	16	15	15	14	14	14	15	16	15	14	15	13	15	14	14	16	14	14	15	11	15	16	13	14	15	15	13	13
H0Y804;B4DK69;S4R3Z2;Q2XPP3;A0A0A0MSS8;Q04828;P52895;P42330	H0Y804;B4DK69;S4R3Z2;Q2XPP3;A0A0A0MSS8;Q04828;P52895;P42330	1;1;1;1;1;1;1;1	1;1;1;1;1;1;1;1	1;1;1;1;1;1;1;1	Aldo-keto reductase family 1 member C1;Aldo-keto reductase family 1 member C2;Aldo-keto reductase family 1 member C3	AKR1C1;AKR1C2;AKR1C3	8	1	1	1	1	1	1	1	1	1	1	1	0	1	1	1	1	1	1	1	1	1	1	1	1	1	1	0	1	1	1	1	1	0	0	1	0	1	0	1	1	1	1
H3BLU7;V9HWA2;O43488;B4DZX4;Q8NHP1;O95154	H3BLU7;V9HWA2;O43488	5;5;5;2;2;1	5;5;5;2;2;1	5;5;5;2;2;1	Aflatoxin B1 aldehyde reductase member 2	AKR7A2;HEL-S-166mP	6	5	5	5	5	4	4	5	5	5	4	5	5	5	5	5	5	5	5	5	5	4	4	4	4	5	5	4	5	4	3	4	4	3	3	5	5	5	5	4	4	3	4
B0LPE5;P31749;B3KVH4;G3V3X1;B3KXD7;Q9BV07;Q56A86;Q9Y243;A0A0S2Z3D6;G3V2I6;A0A142IKA9;G3V4I6	B0LPE5;P31749;B3KVH4	9;9;8;4;4;4;3;3;2;2;1;1	9;9;8;4;4;4;3;3;2;2;1;1	6;6;5;1;1;1;1;1;2;1;1;1	RAC-alpha serine/threonine-protein kinase	AKT1	12	9	9	6	5	6	4	6	4	5	3	6	6	5	6	5	5	6	6	6	6	5	5	7	3	5	5	7	5	5	2	6	5	4	1	3	1	3	6	3	6	6	5
A0A0U4CQG9;B4DG79;P31751;M0R0P9;A0A087WY56;B7Z8Z9;J3QKW1;J3QL45;M0R283;J3QLS6;C9JHS6	A0A0U4CQG9;B4DG79;P31751;M0R0P9	7;5;5;4;3;2;2;1;1;1;1	4;4;4;3;0;2;1;1;1;1;1	0;0;0;0;0;0;0;0;0;0;0	RAC-beta serine/threonine-protein kinase	AKT2	11	7	4	0	3	4	3	3	2	3	2	3	3	2	3	3	2	3	3	3	4	4	4	4	2	2	3	4	3	3	2	3	3	4	2	1	1	4	3	3	4	3	3
CON__P02768-1;B2RBS8;B4DPP6;P02768;F6KPG5;A0A0C4DGB6;A8K9P0;Q56G89;H0YA55;B4DPR2;B7WNR0;A0A087WWT3;D6RHD5;C9JKR2;H7C013	CON__P02768-1;B2RBS8;B4DPP6;P02768;F6KPG5;A0A0C4DGB6;A8K9P0;Q56G89;H0YA55;B4DPR2;B7WNR0;A0A087WWT3;D6RHD5;C9JKR2	27;27;27;27;26;25;25;25;20;20;19;18;18;16;9	21;21;21;21;20;19;19;20;14;14;15;15;14;12;7	21;21;21;21;20;19;19;20;14;14;15;15;14;12;7	Serum albumin	ALB	15	27	21	21	8	18	15	20	17	20	16	15	21	19	18	19	17	15	12	24	17	19	14	18	15	21	16	15	17	18	16	22	14	18	13	22	16	9	12	20	13	18	19
Q13740;F5GXJ9;B3KNN9;B4DX43;H7C543	Q13740;F5GXJ9;B3KNN9;B4DX43;H7C543	14;13;12;7;7	14;13;12;7;7	14;13;12;7;7	CD166 antigen	ALCAM	5	14	14	14	11	9	10	9	10	8	9	10	11	10	11	10	11	11	12	12	9	10	10	11	8	9	9	12	10	9	9	9	9	6	5	10	9	9	9	7	8	8	7
Q8IZ83;B4DVV1;F5H4B6;B4DQ15;M0QY06	Q8IZ83;B4DVV1;F5H4B6;B4DQ15	5;4;4;4;1	5;4;4;4;1	5;4;4;4;1	Aldehyde dehydrogenase family 16 member A1	ALDH16A1	5	5	5	5	3	2	2	4	2	4	3	3	3	3	3	4	3	2	1	2	1	3	2	3	0	1	2	3	3	2	0	3	3	3	2	2	3	4	2	4	2	2	4
P54886	P54886	32	32	32	Delta-1-pyrroline-5-carboxylate synthase;Glutamate 5-kinase;Gamma-glutamyl phosphate reductase	ALDH18A1	1	32	32	32	24	25	21	24	24	25	22	24	25	26	26	26	24	27	27	23	25	23	23	23	22	25	22	24	22	24	17	23	26	24	18	26	19	22	23	22	22	19	20
B2R5T2;A0A024RC95;P47895;H0Y2X5;Q7Z3A2;B4DYU3	B2R5T2;A0A024RC95;P47895;H0Y2X5;Q7Z3A2;B4DYU3	9;9;9;7;7;7	7;7;7;6;6;6	7;7;7;6;6;6	Aldehyde dehydrogenase family 1 member A3	ALDH1A3;DKFZp686G1675	6	9	7	7	7	4	6	4	6	4	3	7	7	4	6	6	3	4	5	5	3	6	5	7	4	4	5	6	6	2	3	5	5	2	3	3	4	4	4	3	4	4	3
P30837;B4DLJ0;H0YKF9	P30837;B4DLJ0	22;12;1	22;12;1	17;12;0	Aldehyde dehydrogenase X, mitochondrial	ALDH1B1	3	22	22	17	18	19	19	17	18	18	18	15	19	17	17	18	14	18	16	18	18	15	17	16	18	18	17	18	18	16	17	18	16	13	12	18	17	16	17	16	14	12	15
P05091;Q53FB6;B4YAH7;S4R3S4;Q9UN17	P05091;Q53FB6;B4YAH7	7;6;4;3;1	6;5;3;3;1	4;4;2;3;1	Aldehyde dehydrogenase, mitochondrial	ALDH2	5	7	6	4	3	3	2	2	3	4	2	2	5	1	4	6	2	5	4	3	4	3	3	2	2	4	3	2	3	2	1	4	4	3	2	4	3	2	5	2	0	4	3
J3QRD1;Q59H65;P51648;Q68D64;J3QS00;I3L1M4;J3QKK9;J3KTD9;I3L2W1;K7EN73;J3KTG1;C9JGJ2;I3L0X1	J3QRD1;Q59H65;P51648;Q68D64	6;6;6;5;2;2;1;1;1;1;1;1;1	6;6;6;5;2;2;1;1;1;1;1;1;1	6;6;6;5;2;2;1;1;1;1;1;1;1	Fatty aldehyde dehydrogenase	ALDH3A2;DKFZp686E23276	13	6	6	6	4	4	5	4	3	6	5	4	4	4	3	4	4	3	3	5	3	4	5	4	4	5	4	4	3	3	2	3	4	5	2	5	2	3	3	4	3	3	1
A0A024RAD8;P30038;Q5TF55	A0A024RAD8;P30038	18;18;4	18;18;4	18;18;4	Delta-1-pyrroline-5-carboxylate dehydrogenase, mitochondrial	ALDH4A1	3	18	18	18	12	12	12	11	10	11	11	11	12	12	12	11	13	12	12	12	13	11	12	12	10	12	10	12	12	9	13	13	11	14	11	13	13	13	12	9	11	9	13
C9J8Q5;X5DNC0;X5DQN2;X5D8T4;A8K435;X5D299;P51649;Q8N3W7;B4DGP6	C9J8Q5;X5DNC0;X5DQN2;X5D8T4;A8K435;X5D299;P51649;Q8N3W7;B4DGP6	2;2;2;2;2;2;2;1;1	2;2;2;2;2;2;2;1;1	2;2;2;2;2;2;2;1;1	Succinate-semialdehyde dehydrogenase, mitochondrial	ALDH5A1	9	2	2	2	0	1	1	0	1	1	1	1	0	0	1	1	0	1	1	1	0	1	1	1	1	1	1	1	1	0	1	1	1	1	1	0	0	1	1	1	1	1	0
Q53H94;A0A024R6G4;Q02252;Q53FN8;G3V4Z4;O43573	Q53H94;A0A024R6G4;Q02252;Q53FN8	9;9;9;8;4;3	9;9;9;8;4;3	9;9;9;8;4;3	Methylmalonate-semialdehyde dehydrogenase [acylating], mitochondrial	ALDH6A1	6	9	9	9	5	5	5	3	4	3	3	3	5	4	4	4	5	3	5	4	4	3	3	4	3	5	3	3	3	4	0	3	3	3	2	4	3	4	3	4	4	4	3
A0A1B0GTG2;A0A1B0GW77;P49419;A0A1B0GTY9;A0A1B0GUA1;A0A1B0GW82;A0A140T9V3;A0A1B0GTJ4;A0A1B0GV49;A0A0J9YWF7;A0A1B0GUY0;H0YHM6;F8WDY6;F8VVF2;A0A1B0GVU0;A0A0J9YWK1;A0A0J9YWM6;A0A1B0GW65;F8WD33	A0A1B0GTG2;A0A1B0GW77;P49419;A0A1B0GTY9;A0A1B0GUA1;A0A1B0GW82;A0A140T9V3;A0A1B0GTJ4;A0A1B0GV49;A0A0J9YWF7	20;20;20;19;18;18;17;16;15;12;9;8;5;4;3;1;1;1;1	20;20;20;19;18;18;17;16;15;12;9;8;5;4;3;1;1;1;1	20;20;20;19;18;18;17;16;15;12;9;8;5;4;3;1;1;1;1	Alpha-aminoadipic semialdehyde dehydrogenase	ALDH7A1	19	20	20	20	17	15	15	16	17	15	13	17	15	17	16	16	15	15	18	16	14	16	18	16	15	16	14	16	11	14	15	15	15	13	12	16	14	13	13	13	15	12	11
P49189;B9EKV4;B4DE91;B4DX14;B4DYY1	P49189;B9EKV4;B4DE91;B4DX14	14;13;12;11;6	14;13;12;11;6	14;13;12;11;6	4-trimethylaminobutyraldehyde dehydrogenase	ALDH9A1	5	14	14	14	11	10	10	11	12	10	10	11	10	11	10	12	11	12	9	11	11	10	11	11	9	11	8	9	10	9	10	7	7	9	9	13	11	12	8	8	7	9	9
B7Z1N6;B7Z1Y2;A0A024QZ64;B7Z3K9;P09972;A8MVZ9;K7EKH5;C9J8F3;J3KSV6;J3QKP5	B7Z1N6;B7Z1Y2;A0A024QZ64;B7Z3K9;P09972	7;7;7;7;7;3;2;2;2;2	1;1;1;1;1;1;1;1;1;1	1;1;1;1;1;1;1;1;1;1	Fructose-bisphosphate aldolase;Fructose-bisphosphate aldolase C	ALDOC	10	7	1	1	6	6	6	6	6	5	5	6	6	5	6	6	6	6	7	6	5	6	6	6	6	6	6	7	6	5	6	5	6	6	5	6	5	6	6	6	6	6	5
Q9BT22;K7EPU3;K7EQK1;K7EID2	Q9BT22;K7EPU3	3;2;1;1	3;2;1;1	3;2;1;1	Chitobiosyldiphosphodolichol beta-mannosyltransferase	ALG1	4	3	3	3	1	3	1	1	1	0	1	1	1	3	2	3	2	2	3	2	1	2	1	2	0	2	1	1	2	0	0	1	1	0	0	2	0	1	1	0	0	1	0
B3KNL8;A0A024R184;Q9H553	B3KNL8;A0A024R184;Q9H553	6;6;6	6;6;6	6;6;6	Alpha-1,3/1,6-mannosyltransferase ALG2	ALG2	3	6	6	6	2	3	3	3	3	3	2	2	4	3	3	2	4	4	5	4	4	3	1	2	2	3	3	2	3	3	3	3	4	3	1	4	3	2	4	3	2	3	1
H7C0X4;B4DS50;C9J7S5;Q92685	H7C0X4;B4DS50;C9J7S5;Q92685	1;1;1;1	1;1;1;1	1;1;1;1	Dol-P-Man:Man(5)GlcNAc(2)-PP-Dol alpha-1,3-mannosyltransferase	ALG3	4	1	1	1	1	1	0	0	0	0	1	0	0	0	1	1	0	0	1	1	0	0	0	0	0	0	1	1	1	1	0	1	1	0	0	1	0	0	1	0	1	1	0
Q9HC03;Q9Y673;B4DR67	Q9HC03;Q9Y673;B4DR67	6;6;5	6;6;5	6;6;5	Dolichyl-phosphate beta-glucosyltransferase	ALG5	3	6	6	6	1	2	1	1	1	2	2	1	1	2	1	1	4	2	3	1	2	1	1	3	2	1	1	2	1	2	4	1	1	2	3	1	4	2	2	2	2	1	3
B4DHV8;A2A2G4;Q9Y672;S4R350	B4DHV8;A2A2G4;Q9Y672;S4R350	2;2;2;1	2;2;2;1	2;2;2;1	Dolichyl pyrophosphate Man9GlcNAc2 alpha-1,3-glucosyltransferase	ALG6	4	2	2	2	1	1	1	1	1	1	1	1	1	1	1	1	1	1	1	1	1	1	0	0	1	1	1	1	1	1	0	1	1	1	1	1	1	1	1	1	1	1	1
H0YDQ1;H0YDD3;B3KQL8;A0A024R5K5;Q9BVK2	H0YDQ1;H0YDD3;B3KQL8;A0A024R5K5;Q9BVK2	1;1;1;1;1	1;1;1;1;1	1;1;1;1;1	Probable dolichyl pyrophosphate Glc1Man9GlcNAc2 alpha-1,3-glucosyltransferase	ALG8	5	1	1	1	1	1	1	1	1	1	1	1	1	1	1	1	1	1	1	1	1	1	1	1	1	1	1	1	1	1	1	1	1	1	1	1	1	1	1	1	1	1	1
B4DYW0;A0A087WZ62;Q9H6U8;A0A087WX16;A0A087WTZ3;A0A087WVC0;A0A087WZY8;H0YCW6;B4DQI3	B4DYW0;A0A087WZ62;Q9H6U8;A0A087WX16;A0A087WTZ3;A0A087WVC0;A0A087WZY8;H0YCW6;B4DQI3	2;2;2;1;1;1;1;1;1	2;2;2;1;1;1;1;1;1	2;2;2;1;1;1;1;1;1	Alpha-1,2-mannosyltransferase ALG9	ALG9	9	2	2	2	0	1	2	2	2	2	2	0	1	1	1	1	0	0	1	1	2	1	2	0	1	0	1	2	1	1	1	0	0	2	2	2	1	1	2	2	1	1	2
Q6P6C2	Q6P6C2	4	4	4	RNA demethylase ALKBH5	ALKBH5	1	4	4	4	2	2	2	2	1	2	1	2	2	2	2	2	2	2	2	2	2	2	2	1	0	2	2	2	2	1	1	2	2	1	1	2	1	0	2	1	0	2	1
E9PB61	E9PB61	8	8	1		ALYREF	1	8	8	1	5	4	4	4	5	4	4	5	5	5	4	6	5	5	6	5	5	5	5	4	4	4	5	4	4	3	5	4	5	5	3	4	5	3	5	4	4	4	5
Q59FV8;H3BTE3;Q9Y303;B4DUQ4;H3BTZ6;H3BSV9	Q59FV8;H3BTE3;Q9Y303;B4DUQ4;H3BTZ6;H3BSV9	2;2;2;1;1;1	2;2;2;1;1;1	2;2;2;1;1;1	Putative N-acetylglucosamine-6-phosphate deacetylase	AMDHD2	6	2	2	2	2	2	1	1	1	2	1	2	1	1	1	2	1	2	1	2	1	1	2	1	1	1	1	1	2	1	0	2	2	1	1	1	0	1	2	1	1	1	1
B3KS95;A0A024R127;Q86SJ2;B3KRK1	B3KS95;A0A024R127;Q86SJ2;B3KRK1	2;2;2;1	2;2;2;1	2;2;2;1	Amphoterin-induced protein 2	AMIGO2	4	2	2	2	1	1	1	1	1	2	0	1	1	1	1	1	1	1	1	1	1	1	1	1	1	1	1	1	1	1	1	1	1	0	0	1	1	1	1	1	1	1	1
H0Y360;B2RB47;A0A024R098;Q01433;E9PIJ1;H0YCL9;E9PJF6;H0YF16	H0Y360;B2RB47;A0A024R098;Q01433;E9PIJ1;H0YCL9	6;6;6;6;3;3;2;1	5;5;5;5;3;3;2;0	5;5;5;5;3;3;2;0	AMP deaminase 2	AMPD2	8	6	5	5	3	4	4	4	3	4	3	4	3	2	4	4	4	4	3	3	4	3	4	4	4	4	4	3	4	2	2	4	3	4	3	3	1	3	3	4	2	3	3
Q01432;B7Z282;E9PKC5;B7Z5L7;E9PPG2;E9PIR5;E9PLK6;H0YDC3	Q01432;B7Z282;E9PKC5;B7Z5L7	10;7;6;6;2;2;2;1	10;7;6;6;2;2;2;1	9;6;6;6;2;2;2;1	AMP deaminase 3	AMPD3	8	10	10	9	6	6	4	5	3	6	5	5	5	6	6	7	5	4	6	4	7	3	5	5	3	6	4	2	3	4	1	6	4	3	3	5	1	5	5	4	2	5	4
A8K5Y2;P49418;Q8NFL3;Q8NFL8;H0Y7T8;Q8NFL4;Q9UQI2;Q8NFL7;Q8NFL6	A8K5Y2;P49418	5;5;2;2;2;2;1;1;1	4;4;1;2;2;2;1;1;1	4;4;1;2;2;2;1;1;1	Amphiphysin	AMPH	9	5	4	4	2	3	4	4	4	4	3	4	3	4	4	2	5	4	3	3	2	4	3	3	4	3	1	3	3	4	3	4	4	4	3	4	3	5	4	3	3	3	2
Q9H1A4;H0Y564;F8WAS1	Q9H1A4;H0Y564	3;2;1	3;2;1	3;2;1	Anaphase-promoting complex subunit 1	ANAPC1	3	3	3	3	2	0	0	0	0	1	0	0	1	0	0	1	1	1	0	0	0	1	1	0	0	1	0	1	0	0	0	1	0	0	1	1	1	1	0	0	1	0	1
B3KN47;Q9UJX5	B3KN47;Q9UJX5	3;3	3;3	3;3	Anaphase-promoting complex subunit 4	ANAPC4	2	3	3	3	2	1	1	2	1	1	1	2	2	1	2	2	2	1	1	1	1	1	1	2	1	1	1	1	1	1	2	2	1	1	0	2	1	1	1	1	1	2	1
F5H0F9;Q9UJX4;Q49A41;B4DFK4;F5H0N1;B7Z6Z3	F5H0F9;Q9UJX4;Q49A41;B4DFK4;F5H0N1;B7Z6Z3	2;2;1;1;1;1	2;2;1;1;1;1	2;2;1;1;1;1	Anaphase-promoting complex subunit 5	ANAPC5	6	2	2	2	0	1	0	1	0	1	0	1	1	1	1	2	0	0	1	2	1	0	1	0	1	0	1	1	0	0	0	1	1	0	0	1	0	1	1	1	1	1	1
A5D8X2;B3KMP2;A8KAQ7;A0A024RBJ3;Q9UJX3;Q2M2R1;Q4KMX6;H0YIX7;H0YIW2	A5D8X2;B3KMP2;A8KAQ7;A0A024RBJ3;Q9UJX3;Q2M2R1;Q4KMX6	6;5;5;5;5;4;4;1;1	6;5;5;5;5;4;4;1;1	6;5;5;5;5;4;4;1;1	Anaphase-promoting complex subunit 7	ANAPC7	9	6	6	6	2	6	4	4	4	4	2	3	3	4	3	2	2	3	4	4	4	4	3	3	2	3	3	4	2	4	3	4	2	3	3	3	3	3	3	3	3	4	1
E9PCH6;B7Z2H4;D6RHE1;B7Z636;E9PHW9;A0A024RDI4;I6L894;A0A024RDK2;Q01484;H0YAG3;B7Z678;Q7Z344;H0Y931;B7Z651;A0A0U1RQN6	E9PCH6;B7Z2H4;D6RHE1;B7Z636;E9PHW9;A0A024RDI4;I6L894;A0A024RDK2;Q01484	3;3;2;2;2;2;2;2;2;1;1;1;1;1;1	3;3;2;2;2;2;2;2;2;1;1;1;1;1;1	3;3;2;2;2;2;2;2;2;1;1;1;1;1;1	Ankyrin-2	ANK2	15	3	3	3	1	1	1	1	1	0	0	0	1	1	1	1	1	1	1	1	1	0	1	2	0	1	1	1	1	1	0	1	0	0	0	0	0	1	0	0	0	1	1
Q9P2R3;B3KPZ0;Q5H9P4;B4DZ21;K7EPT2	Q9P2R3;B3KPZ0;Q5H9P4	14;13;9;3;1	14;13;9;3;1	14;13;9;3;1	Rabankyrin-5	ANKFY1;DKFZp686M19106	5	14	14	14	8	7	7	7	9	7	8	9	5	6	8	10	7	8	8	8	5	7	7	7	5	9	6	4	6	6	1	7	8	5	3	8	4	7	6	5	5	8	5
H7C2F5;Q9NXF0;H3BLS9;Q7Z586;Q8TEF1;E9PDP5;Q8IWZ3;H0Y4P6	H7C2F5;Q9NXF0;H3BLS9;Q7Z586;Q8TEF1;E9PDP5;Q8IWZ3	5;5;5;5;5;5;5;1	3;3;3;3;3;3;3;1	3;3;3;3;3;3;3;1	Ankyrin repeat and KH domain-containing protein 1	ANKHD1;FLJ00246	8	5	3	3	4	4	4	4	3	2	3	4	4	5	3	2	3	5	2	4	3	4	4	2	3	3	4	2	3	3	0	3	5	2	1	3	3	5	2	3	3	2	0
Q86XL3;F5H6J0;F5H1D4	Q86XL3	8;1;1	8;1;1	8;1;1	Ankyrin repeat and LEM domain-containing protein 2	ANKLE2	3	8	8	8	4	2	1	3	1	1	0	2	4	3	4	5	3	6	1	4	4	4	3	2	4	1	3	2	3	5	0	4	5	3	2	1	1	2	3	2	2	2	3
B3KN56;B3KM88;A0A024R9Z6;Q8IV38;G3V0G5	B3KN56;B3KM88;A0A024R9Z6;Q8IV38;G3V0G5	3;3;3;3;2	3;3;3;3;2	3;3;3;3;2	Ankyrin repeat and MYND domain-containing protein 2	ANKMY2	5	3	3	3	2	2	2	2	2	2	1	2	2	2	2	2	2	2	2	2	0	2	2	2	2	2	0	1	1	2	1	2	1	2	0	1	2	1	1	1	0	2	0
B4DYP5;Q3ZTS7;Q8IZ07;B4DDL0;Q9Y5A3;H0YIN8;B3KT78;S4R3D2;B3KMT9	B4DYP5;Q3ZTS7;Q8IZ07;B4DDL0;Q9Y5A3;H0YIN8	4;4;4;3;2;2;1;1;1	4;4;4;3;2;2;1;1;1	4;4;4;3;2;2;1;1;1	Ankyrin repeat domain-containing protein 13A	ANKRD13;ANKRD13A	9	4	4	4	2	3	1	2	3	2	2	1	2	1	2	2	1	0	1	1	3	0	1	1	1	3	3	1	2	0	0	3	3	1	2	2	0	1	2	1	2	1	1
B4DR08;B4DTP3;H0YM23;O75179;H0YLQ3;A0A1W2PQ15	B4DR08;B4DTP3;H0YM23;O75179;H0YLQ3;A0A1W2PQ15	6;6;6;6;4;3	6;6;6;6;4;3	4;4;4;4;3;2	Ankyrin repeat domain-containing protein 17	ANKRD17	6	6	6	4	4	3	3	2	3	1	2	2	2	3	2	2	3	4	1	3	0	2	3	2	1	2	3	1	1	1	0	3	4	2	1	3	2	4	2	2	2	2	2
A2A2Z9;A0A0F6MY87;Q8IVF6	A2A2Z9;A0A0F6MY87;Q8IVF6	2;1;1	2;1;1	2;1;1	Ankyrin repeat domain-containing protein 18B;Ankyrin repeat domain-containing protein 18A	ANKRD18B;ANKRD18A	3	2	2	2	2	2	2	2	2	2	2	2	2	2	2	2	2	2	2	2	1	2	2	2	1	2	2	2	2	2	0	2	2	2	2	2	1	2	2	2	2	2	2
B2RTT7;Q5TYW2;Q5SQ80;Q5CZ79;Q4UJ75;Q5VUR7	B2RTT7;Q5TYW2;Q5SQ80;Q5CZ79;Q4UJ75;Q5VUR7	2;2;2;2;2;1	2;2;2;2;2;1	2;2;2;2;2;1	Ankyrin repeat domain-containing protein 20A1;Ankyrin repeat domain-containing protein 20A2;Ankyrin repeat domain-containing protein 20B;Ankyrin repeat domain-containing protein 20A4;Ankyrin repeat domain-containing protein 20A3	ANKRD20A2;ANKRD20A1;ANKRD20A8P;ANKRD20A4;ANKRD20A3	6	2	2	2	0	0	0	1	0	0	1	0	0	0	1	0	0	0	0	0	1	1	2	1	0	0	1	1	1	0	0	0	0	0	0	0	0	2	1	0	0	0	2
Q6NSI1	Q6NSI1	2	2	2	Putative ankyrin repeat domain-containing protein 26-like protein	ANKRD26P1	1	2	2	2	1	0	1	0	1	0	1	0	1	0	0	1	1	2	1	1	0	2	1	0	2	2	0	1	0	0	1	1	1	0	0	0	0	0	0	1	0	1	0
A0A024R2G8;O15084;B4DIW9	A0A024R2G8;O15084;B4DIW9	5;5;4	5;5;4	5;5;4	Serine/threonine-protein phosphatase 6 regulatory ankyrin repeat subunit A	ANKRD28	3	5	5	5	1	3	1	3	2	3	0	3	2	2	1	3	1	3	1	3	1	1	2	2	1	3	2	1	0	1	0	2	2	1	1	1	2	2	2	1	2	1	1
Q05CP0;Q92625	Q05CP0;Q92625	1;1	1;1	1;1	Ankyrin repeat and SAM domain-containing protein 1A	ANKS1A	2	1	1	1	0	0	0	0	0	0	0	0	0	0	0	0	0	0	0	1	0	0	0	0	0	0	0	0	0	0	0	0	0	0	0	0	0	0	0	0	0	0	0
A0A024RA49;Q9NQW6;A8K5D9;B4DSL6;H7C1K5;H7C3S1;H7C1C2;C9JJT6;H7C167;C9J0G4;H7C0Y6	A0A024RA49;Q9NQW6;A8K5D9;B4DSL6	29;29;27;26;7;4;4;3;2;1;1	29;29;27;26;7;4;4;3;2;1;1	29;29;27;26;7;4;4;3;2;1;1	Actin-binding protein anillin	ANLN	11	29	29	29	22	19	19	15	18	15	16	20	20	20	19	23	18	22	20	21	15	16	20	20	7	17	14	13	19	16	13	18	17	14	13	18	14	14	16	15	13	18	19
B7Z2V3;B7Z9Q3;B7Z7Y6;E9PQ79;B7Z9B9;Q9BYT9	B7Z2V3;B7Z9Q3;B7Z7Y6;E9PQ79;B7Z9B9;Q9BYT9	1;1;1;1;1;1	1;1;1;1;1;1	1;1;1;1;1;1	Anoctamin;Anoctamin-3	ANO3	6	1	1	1	1	0	0	0	0	1	0	1	0	1	1	1	1	1	1	1	1	1	0	1	1	1	1	0	1	0	0	0	1	0	1	1	0	0	0	0	1	0	1
B3KX12;B4E1V1;B4DZA5;Q4KMQ2	B3KX12;B4E1V1;B4DZA5;Q4KMQ2	2;2;2;2	2;2;2;2	2;2;2;2	Anoctamin;Anoctamin-6	ANO6	4	2	2	2	2	2	2	1	2	2	2	2	1	2	2	2	1	1	1	2	1	2	2	1	1	1	1	1	2	1	1	1	2	1	1	2	1	1	2	1	2	1	2
H0YN26;Q6PKH8;Q08AJ6;P39687;Q3KPI8;Q1AHP8;O95626	H0YN26;Q6PKH8;Q08AJ6;P39687;Q3KPI8	3;3;3;3;2;1;1	2;2;2;2;2;0;1	0;0;0;0;0;0;0	Acidic leucine-rich nuclear phosphoprotein 32 family member A	ANP32A	7	3	2	0	3	3	3	3	2	3	2	3	2	3	3	3	3	3	2	3	3	3	3	3	3	3	3	3	3	3	1	2	2	3	1	3	1	3	3	2	3	2	3
Q53F35;Q92688	Q53F35;Q92688	4;4	4;4	3;3	Acidic leucine-rich nuclear phosphoprotein 32 family member B	ANP32B	2	4	4	3	2	2	2	2	3	3	2	2	2	3	3	2	3	3	4	2	4	2	3	3	3	2	3	3	3	3	2	2	3	3	1	2	1	2	3	3	2	2	2
Q53F20;Q9BTT0;E9PPH5;Q5TB19;H0YCE2;Q5TB25;B4E0D5;E9PLC4	Q53F20;Q9BTT0;E9PPH5;Q5TB19	4;4;2;2;1;1;1;1	4;4;2;2;1;1;1;1	4;4;2;2;1;1;1;1	Acidic leucine-rich nuclear phosphoprotein 32 family member E	ANP32E	8	4	4	4	2	2	2	0	1	0	0	2	2	2	1	2	3	3	2	2	2	2	2	2	0	2	0	0	1	0	1	1	2	0	0	0	1	1	1	0	0	2	0
A0A024RC61;Q59E93;P15144;B4DV63;B4DP96;B4DP01;B4DPH5;Q8IVL7;H0YLZ8;H0YMC1	A0A024RC61;Q59E93;P15144;B4DV63;B4DP96;B4DP01;B4DPH5	17;17;17;12;10;10;9;1;1;1	17;17;17;12;10;10;9;1;1;1	17;17;17;12;10;10;9;1;1;1	Aminopeptidase N	ANPEP	10	17	17	17	14	13	14	13	14	15	14	13	13	13	13	14	14	14	13	13	14	13	14	13	13	15	14	15	15	14	6	14	13	13	12	13	12	13	16	14	14	13	14
Q5TZZ9;P04083;B5BU38;Q5T3N1;B4DL19;Q5T3N0;Q05BR2	Q5TZZ9;P04083;B5BU38;Q5T3N1	24;24;22;13;11;7;3	24;24;22;13;11;7;3	24;24;22;13;11;7;3	Annexin;Annexin A1	ANXA1	7	24	24	24	20	20	19	19	20	19	16	20	20	20	20	20	20	21	21	20	20	21	20	20	20	20	19	20	20	20	23	20	20	20	19	19	23	19	19	20	21	20	18
Q5T0G8;P50995;B4DPJ2;B7Z6L0;H0Y6E1;E5RIN3;Q6FHB6;Q53FB5;A8K2L6;P27216	Q5T0G8;P50995;B4DPJ2;B7Z6L0	21;21;20;20;6;1;1;1;1;1	1;1;1;1;0;0;0;0;0;0	1;1;1;1;0;0;0;0;0;0	Annexin;Annexin A11	ANXA11	10	21	1	1	11	14	13	11	10	11	9	11	12	14	11	14	13	12	14	13	12	13	13	12	10	13	12	10	12	9	10	12	12	9	8	11	12	11	10	10	10	13	10
Q6ICS0;Q59EP1	Q6ICS0;Q59EP1	21;21	21;21	1;1	Annexin	ANXA11	2	21	21	1	12	14	13	12	11	11	10	11	12	14	12	14	13	13	14	13	12	13	13	13	11	13	13	11	13	10	10	13	13	10	9	10	12	11	11	11	11	13	10
H0YL33	H0YL33	16	1	1	Annexin	ANXA2	1	16	1	1	12	11	11	12	13	12	11	12	12	11	11	11	13	11	12	12	11	11	12	12	11	11	12	11	12	12	15	12	12	13	11	11	14	12	11	12	12	12	12
H0YMT9	H0YMT9	12	1	1	Annexin	ANXA2	1	12	1	1	9	10	9	9	9	9	9	8	9	10	9	10	9	9	9	9	9	9	9	9	9	10	9	9	9	9	10	9	8	9	9	10	9	9	9	9	9	9	9
A0A024R5Z7;P07355;V9HW65;H0YN42;H0YMD0;H0YMU9;H0YM50;A6NMY6;B3KRQ1;B4DNH8;H0YKS4;H0YNP5;H0YN28;H0YMM1;H0YKZ7;H0YLV6;H0YKX9;H0YKL9;H0YMW4;H0YKV8;H0YNA0;H0YN52;H0YMD9;H0YNB8;H0YKN4;H0YLE2	A0A024R5Z7;P07355;V9HW65;H0YN42;H0YMD0;H0YMU9;H0YM50;A6NMY6;B3KRQ1;B4DNH8;H0YKS4	34;34;33;26;24;24;22;22;19;18;17;16;15;14;11;11;11;10;10;9;8;6;6;5;5;3	34;34;33;26;24;24;22;22;19;18;17;16;15;14;11;11;11;10;10;9;8;6;6;5;5;3	8;8;7;0;0;0;3;5;4;5;0;0;0;0;0;0;0;0;0;0;0;0;0;0;0;0	Annexin;Annexin A2;Putative annexin A2-like protein	ANXA2;HEL-S-270;ANXA2P2	26	34	34	8	25	25	24	24	25	25	23	23	25	25	24	25	25	24	24	24	23	24	24	24	23	25	24	24	24	24	33	24	25	25	23	25	30	24	24	24	24	23	24
_x000D_ P12429;D6RA82;D6RFG5;D6RFJ9;D6RCA8;D6RAZ8"	P12429;D6RA82	17;14;8;5;5;4	17;14;8;5;5;4	17;14;8;5;5;4	Annexin A3;Annexin	ANXA3	6	17	17	17	14	14	14	14	14	13	15	14	13	14	14	14	14	14	14	14	12	15	14	15	15	14	14	14	14	15	13	14	13	15	14	14	14	14	15	14	14	15	13
A0A0S2Z2Z6;P08133;A8K3Q7;B7Z582;Q6ZP35;E7EMC6;A0A0S2Z301;E5RK63;E5RJF5;E5RFF0;E5RI05;E5RIU8;E5RJR0;H0YC77	A0A0S2Z2Z6;P08133;A8K3Q7;B7Z582;Q6ZP35;E7EMC6	45;45;42;37;24;24;12;10;9;8;7;5;5;3	1;1;0;1;1;1;0;0;0;0;0;0;0;0	1;1;0;1;1;1;0;0;0;0;0;0;0;0	Annexin A6;Annexin	ANXA6	14	45	1	1	34	36	35	34	36	32	27	32	33	36	35	35	33	33	38	37	35	35	35	36	32	34	31	35	34	32	31	34	36	31	28	32	29	31	29	29	30	30	29
A0A0S2Z377;E5RK69	A0A0S2Z377;E5RK69	45;29	45;29	1;1	Annexin	ANXA6	2	45	45	1	34	36	35	34	36	32	27	32	33	36	35	35	33	33	38	37	35	35	35	36	32	34	31	35	34	32	30	34	36	31	28	32	28	31	28	29	30	30	29
B4DT77;B4DWU2;B4DHY4;P20073;Q53HM8;B2R657;B2R7L2	B4DT77;B4DWU2;B4DHY4;P20073;Q53HM8;B2R657;B2R7L2	18;18;18;18;17;17;16	18;18;18;18;17;17;16	18;18;18;18;17;17;16	Annexin;Annexin A7	ANXA7	7	18	18	18	13	15	14	14	14	15	13	14	14	13	15	14	12	13	13	14	15	14	15	14	13	14	16	13	14	15	8	13	14	11	12	15	13	14	14	15	14	14	10
Q10567;C9J1E7;H7C034;Q7Z3M8	Q10567;C9J1E7	33;25;6;6	14;9;2;3	8;8;2;0	AP-1 complex subunit beta-1	AP1B1	4	33	14	8	28	27	23	22	22	24	19	26	23	24	25	26	26	25	25	26	23	24	24	23	21	26	23	25	25	18	21	24	23	16	22	23	20	22	20	17	20	22	15
Q8IY97;A0A140VJE7;B3KXW5;O43747;B4DS96;B4DDL1;H3BNR4;H3BNN2;H3BRM7;H3BN71;B4DGE1;H3BR36;H3BUN9	Q8IY97;A0A140VJE7;B3KXW5;O43747;B4DS96;B4DDL1	14;14;14;14;12;9;2;1;1;1;1;1;1	14;14;14;14;12;9;2;1;1;1;1;1;1	14;14;14;14;12;9;2;1;1;1;1;1;1	AP-1 complex subunit gamma-1	AP1G1	13	14	14	14	8	10	7	8	8	8	5	10	9	9	10	11	10	11	11	9	8	10	8	9	6	10	5	6	7	6	6	8	7	5	4	8	6	7	7	6	6	5	8
O75843;B4E3E1;Q86V28;Q86U03;G3V3Z2;H0YJ08;Q86U41;H0YJ47;G3V532;G3V2V9	O75843;B4E3E1;Q86V28;Q86U03	7;5;5;4;2;2;2;2;2;1	7;5;5;4;2;2;2;2;2;1	7;5;5;4;2;2;2;2;2;1	AP-1 complex subunit gamma-like 2	AP1G2	10	7	7	7	6	4	3	4	3	3	2	4	2	4	3	6	3	3	5	5	3	3	4	3	2	4	3	2	4	2	0	3	3	2	3	3	2	3	4	3	2	2	4
A0A024R7K8;Q9BXS5;E7ENJ6;B3KNH5;Q59EK3;B4DN99;B4DDG7;K7EJL1;K7ENA7;K7EPJ8;Q53GI5;B3KN68;Q9Y6Q5;K7ER75;K7EQX3;K7EJJ1;K7EQ90;A0A087WZX7;K7EPR4;K7EK69;K7ERH5;K7EL08;K7EMG5	A0A024R7K8;Q9BXS5;E7ENJ6;B3KNH5;Q59EK3;B4DN99;B4DDG7;K7EJL1	16;16;15;15;15;14;13;12;5;4;4;4;4;3;3;3;2;2;2;1;1;1;1	16;16;15;15;15;14;13;12;5;4;4;4;4;3;3;3;2;2;2;1;1;1;1	16;16;15;15;15;14;13;12;5;4;4;4;4;3;3;3;2;2;2;1;1;1;1	AP-1 complex subunit mu-1	AP1M1	23	16	16	16	9	10	11	10	12	11	9	11	11	11	11	10	11	11	11	11	11	9	12	11	9	11	12	9	12	7	11	10	10	9	7	11	10	11	10	8	10	9	10
A0A024QYT6;P61966;H7C1E4;B8ZZZ1;Q53R44;Q96PC3	A0A024QYT6;P61966;H7C1E4	6;6;5;1;1;1	6;6;5;1;1;1	4;4;3;0;0;0	AP-1 complex subunit sigma-1A	AP1S1	6	6	6	4	2	2	3	3	3	4	3	3	4	3	3	3	4	3	4	2	4	2	3	4	3	3	4	4	4	4	2	4	4	4	4	4	4	4	4	4	5	4	3
Q549M9;A0A024RBX8;P56377;Q7Z677;H7BZG6;B7Z853;H0Y673;F6SFB5;A6NH01;B7Z3M9;B4DIM6	Q549M9;A0A024RBX8;P56377;Q7Z677;H7BZG6;B7Z853;H0Y673;F6SFB5;A6NH01;B7Z3M9;B4DIM6	4;4;4;3;3;3;3;3;3;3;3	2;2;2;1;1;1;1;1;1;1;1	2;2;2;1;1;1;1;1;1;1;1	AP-1 complex subunit sigma-2	AP1S2;DKFZp779P0659	11	4	2	2	1	1	2	2	2	3	2	2	3	3	2	1	2	1	3	0	4	1	2	2	3	3	2	3	2	2	1	2	2	2	2	4	3	3	2	3	2	2	2
O95782;Q8N9K4;B4DXJ6	O95782;Q8N9K4	35;18;11	35;18;11	27;15;8	AP-2 complex subunit alpha-1	AP2A1	3	35	35	27	29	29	27	26	27	23	22	29	24	26	27	30	28	28	30	25	24	24	28	28	25	27	24	24	28	22	23	25	25	22	14	28	21	27	28	20	22	23	17
O94973;A0A0G2JS82;B7Z5S9;A0A0G2JQM1;B7Z1Q4;B3KMI7;E9PR62;Q8N2F8;A0A0G2JRF9;A0A0G2JQA4;Q59FN8;A0A0G2JRS3;A0A0G2JQT9;H0YEG0;E9PQP4;E9PNC4;A0A0G2JS17;H0YDE9;M0R2D9;E9PPZ3;E9PS94;E9PPY8	O94973;A0A0G2JS82;B7Z5S9;A0A0G2JQM1;B7Z1Q4	26;25;25;18;17;9;8;8;7;7;5;4;4;4;3;3;3;3;1;1;1;1	18;18;18;11;11;7;6;7;6;6;4;4;3;3;2;3;2;2;0;0;0;0	18;18;18;11;11;7;6;7;6;6;4;4;3;3;2;3;2;2;0;0;0;0	AP-2 complex subunit alpha-2	AP2A2	22	26	18	18	19	19	16	18	15	14	12	16	14	20	18	19	18	16	19	14	14	16	20	17	15	19	15	16	19	15	11	16	14	12	11	17	12	16	14	12	11	15	8
H0UID4;H0UID3;A8K916;A0A140VJE8;P63010;H0UID5;A8K0G3;Q68DI0;A0A087X253;B4DWG4;A0A087WU93;A0A087WZQ6;A0A087WYD1;B4E261;Q96EL6;B4DIL5;K7ERB2;K7EN71;K7EJ01;K7EJX1;A0A087WXS3;K7EKZ5;K7EMN7	H0UID4;H0UID3;A8K916;A0A140VJE8;P63010;H0UID5;A8K0G3;Q68DI0;A0A087X253;B4DWG4;A0A087WU93;A0A087WZQ6;A0A087WYD1;B4E261	38;38;38;38;38;37;37;36;35;33;28;28;25;24;16;14;9;8;6;4;3;3;1	38;38;38;38;38;37;37;36;35;33;28;28;25;24;16;14;9;8;6;4;3;3;1	19;19;19;19;19;18;18;19;19;19;12;12;12;14;12;9;3;3;2;2;1;1;1	AP complex subunit beta;AP-2 complex subunit beta	AP2B1;DKFZp781K0743	23	38	38	19	31	28	24	24	25	24	19	29	24	26	24	29	26	29	28	26	26	23	27	24	20	29	23	26	24	23	24	24	23	18	21	25	22	24	22	20	22	23	20
A0A087WY71;Q96CW1;E9PFW3;B4DNB9;B4E304;B4DJB1;B4DFM1;C9JJ47;B4DTI4;B7Z4N2;C9JGT8;C9JJD3;C9JTK4;C9JPV8;H7C4C3	A0A087WY71;Q96CW1;E9PFW3;B4DNB9;B4E304;B4DJB1;B4DFM1;C9JJ47;B4DTI4;B7Z4N2	20;20;19;18;16;14;14;13;11;10;9;8;8;7;4	20;20;19;18;16;14;14;13;11;10;9;8;8;7;4	20;20;19;18;16;14;14;13;11;10;9;8;8;7;4	AP-2 complex subunit mu	AP2M1	15	20	20	20	15	17	18	16	15	13	11	15	16	16	16	16	18	18	17	15	10	15	17	16	14	16	13	15	13	15	13	14	14	13	13	16	14	15	14	13	12	15	11
M0R0N4;M0QYZ2;P53680;X6R390;M0QZ21;M0R1S0	M0R0N4;M0QYZ2;P53680;X6R390;M0QZ21	7;6;6;5;4;2	7;6;6;5;4;2	7;6;6;5;4;2	AP-2 complex subunit sigma	AP2S1	6	7	7	7	5	4	4	4	4	4	2	4	4	4	5	5	5	5	6	6	4	4	5	6	3	5	3	4	4	4	3	4	5	3	2	3	3	3	3	2	2	2	3
A0A0S2Z5J4;O00203;A8K586;Q3MNE1;A0A0S2Z4Z4;B4E0B2;Q68CN5;Q13367;B3KUS4;F5GYB0;F5GWU4;B4DFZ2;H0YBD0	A0A0S2Z5J4;O00203;A8K586;Q3MNE1;A0A0S2Z4Z4;B4E0B2	21;21;20;18;18;13;5;5;3;2;2;1;1	21;21;20;18;18;13;5;5;3;2;2;1;1	21;21;20;18;18;13;5;5;3;2;2;1;1	AP-3 complex subunit beta-1;AP-3 complex subunit beta	AP3B1	13	21	21	21	16	16	13	13	12	12	12	14	13	16	14	15	13	13	15	15	8	15	14	15	11	13	11	11	14	11	13	13	12	9	10	13	9	10	12	8	11	9	10
O14617;Q6PK82;B3KSV6;A0A087WYN6;B0AZV8;K7ELX8;Q9UEA9;K7ERW8	O14617;Q6PK82	20;15;3;3;3;2;1;1	20;15;3;3;3;2;1;1	20;15;3;3;3;2;1;1	AP-3 complex subunit delta-1	AP3D1	8	20	20	20	12	14	11	11	9	11	8	16	14	17	13	13	12	13	12	13	13	12	13	13	11	13	9	10	11	12	12	10	12	10	8	12	9	12	10	10	11	10	10
A0A024QZR5;Q9Y2T2;B4DRN6;Q8NDP0	A0A024QZR5;Q9Y2T2;B4DRN6;Q8NDP0	6;6;5;4	6;6;5;4	6;6;5;4	AP-3 complex subunit mu-1	AP3M1;DKFZp586G1518	4	6	6	6	5	4	4	3	5	3	2	5	6	5	6	6	5	5	6	5	5	5	5	6	2	6	4	4	4	4	3	6	5	2	1	3	5	3	4	2	2	4	4
B2R4I8;Q92572;F5H459	B2R4I8;Q92572	3;3;1	3;3;1	3;3;1	AP-3 complex subunit sigma-1	AP3S1	3	3	3	3	2	2	1	2	1	0	1	2	1	1	1	1	2	1	1	2	1	2	1	1	1	2	1	1	2	1	0	1	2	2	0	0	1	0	0	1	1	0	1
Q9UPM8	Q9UPM8	2	2	2	AP-4 complex subunit epsilon-1	AP4E1	1	2	2	2	0	1	0	1	0	0	1	1	0	1	0	1	1	1	1	0	0	1	0	0	1	1	0	0	1	0	1	1	1	1	1	0	0	0	1	1	2	1	0
B4E100;Q7Z5R6;Q9NWJ6	B4E100;Q7Z5R6	3;3;1	2;2;1	2;2;1	Amyloid beta A4 precursor protein-binding family B member 1-interacting protein	APBB1IP	3	3	2	2	2	2	3	3	2	1	1	1	2	3	3	2	3	2	0	3	1	1	3	1	1	2	2	2	3	2	1	3	1	3	1	2	2	2	3	3	2	0	1
A0A024R2U9;C9JIF9;P13798;H7C1U0;H7C393;C9JLK2;H0YFE5;F8WEH5	A0A024R2U9;C9JIF9;P13798;H7C1U0;H7C393;C9JLK2	10;10;10;7;6;5;1;1	10;10;10;7;6;5;1;1	10;10;10;7;6;5;1;1	Acylamino-acid-releasing enzyme	APEH	8	10	10	10	7	5	5	5	6	6	6	5	5	6	5	7	6	5	5	6	9	6	7	6	3	6	6	7	5	7	6	7	5	8	6	8	7	6	7	8	7	7	8
G3V3M6;Q5TZP7;P27695;G3V5Q1;G3V3C7;A0A0C4DGK8;G3V5M0;G3V359;G3V5D9;H7C4A8;G3V3Y6;G3V2D9	G3V3M6;Q5TZP7;P27695;G3V5Q1;G3V3C7;A0A0C4DGK8;G3V5M0;G3V359;G3V5D9	10;10;10;9;8;7;6;6;5;4;1;1	10;10;10;9;8;7;6;6;5;4;1;1	10;10;10;9;8;7;6;6;5;4;1;1	DNA-(apurinic or apyrimidinic site) lyase;DNA-(apurinic or apyrimidinic site) lyase, mitochondrial	APEX1	12	10	10	10	10	10	10	9	10	9	9	10	10	10	10	10	10	9	10	10	10	10	9	9	9	10	9	9	10	8	8	10	10	8	8	10	7	10	9	9	8	9	9
G3V1C3;Q9BZZ5;B4DDR3;H0YER7;E9PQK6	G3V1C3;Q9BZZ5;B4DDR3;H0YER7	13;13;8;7;4	13;13;8;7;4	13;13;8;7;4	Apoptosis inhibitor 5	API5	5	13	13	13	11	11	10	8	10	8	7	9	10	10	9	11	8	10	10	9	8	10	10	9	7	9	9	9	8	7	5	9	8	8	7	8	7	8	7	7	7	10	5
B4DY17;Q96GX9;S4R3D6	B4DY17;Q96GX9;S4R3D6	3;3;2	3;3;2	3;3;2	Methylthioribulose-1-phosphate dehydratase	APIP	3	3	3	3	3	2	3	2	2	2	3	1	2	2	2	2	1	1	2	1	1	3	2	2	2	1	2	2	3	3	1	2	2	3	3	3	2	3	3	2	2	3	2
B4E3I5;A0A024R3N3;A0A140VJE9;Q06481;E9PQS3;B4DKY3;B4DTV1	B4E3I5;A0A024R3N3;A0A140VJE9;Q06481;E9PQS3;B4DKY3;B4DTV1	2;2;2;2;1;1;1	2;2;2;2;1;1;1	2;2;2;2;1;1;1	Amyloid-like protein 2	APLP2	7	2	2	2	0	0	0	0	0	0	0	0	1	0	0	1	0	1	1	1	0	0	0	0	0	0	0	0	0	0	1	0	1	0	0	0	0	0	0	0	0	0	0
Q9HDC9;H0Y512	Q9HDC9;H0Y512	19;16	19;16	19;16	Adipocyte plasma membrane-associated protein	APMAP	2	19	19	19	16	15	13	12	14	13	13	13	15	14	16	16	15	14	14	15	12	14	14	15	14	15	15	17	14	14	8	14	14	14	11	14	11	14	14	14	14	14	13
C0JYY2;P04114;E1A689;Q7Z7Q0;A8MUN2;A8K479;Q59HB3;E1B4S8;E1B4S7;Q13828;E1B4S6;S5FVK9	C0JYY2;P04114;E1A689	30;30;29;10;10;9;7;2;2;1;1;1	30;30;29;10;10;9;7;2;2;1;1;1	28;28;27;8;8;7;7;2;2;1;1;1	Apolipoprotein B-100;Apolipoprotein B-48	APOB	12	30	30	28	2	15	7	11	10	22	5	7	10	6	3	8	15	8	7	11	8	14	10	18	7	7	6	3	5	13	6	4	12	12	11	10	11	2	8	11	3	13	8
W0HJ78;B0QYD3;Q9UH17;B7ZLZ1;A0A0K0MJ49;Q6ICH2;B2CML4;P31941;Q96AK3	W0HJ78;B0QYD3;Q9UH17	4;4;4;1;1;1;1;1;1	4;4;4;1;1;1;1;1;1	4;4;4;1;1;1;1;1;1	DNA dC->dU-editing enzyme APOBEC-3B	APOBEC3B	9	4	4	4	3	1	2	1	2	2	0	3	2	3	2	2	2	3	2	3	3	3	2	3	0	2	0	2	1	2	0	2	2	0	0	1	1	1	2	1	1	2	2
Q9NRW3;M4VP52;Q59GY0	Q9NRW3;M4VP52;Q59GY0	6;5;5	6;5;5	6;5;5	DNA dC->dU-editing enzyme APOBEC-3C	APOBEC3C	3	6	6	6	4	4	1	2	3	2	2	4	3	4	5	4	3	4	5	4	3	3	4	3	2	4	3	3	2	3	3	3	3	1	0	2	2	2	1	2	2	2	0
A3KPE2;B0YIW2;P02656	A3KPE2;B0YIW2;P02656	1;1;1	1;1;1	1;1;1	Apolipoprotein C-III	APOC3	3	1	1	1	0	1	1	1	0	1	1	0	0	1	1	1	1	1	0	0	0	0	0	1	1	1	1	0	0	1	0	1	0	1	1	1	0	0	1	1	1	0	1
J9ZVQ3;A0A0S2Z3D5;P02649;Q6LBZ1;H0Y7L5;A0A0S2Z3V0;E9PEV4;E7ERP7;Q13791;Q8TCZ8;D9ZB55	J9ZVQ3;A0A0S2Z3D5;P02649;Q6LBZ1;H0Y7L5;A0A0S2Z3V0;E9PEV4;E7ERP7	4;4;4;3;3;2;2;2;1;1;1	3;3;3;3;3;1;2;2;1;1;1	3;3;3;3;3;1;2;2;1;1;1	Apolipoprotein E	APOE	11	4	3	3	0	2	1	3	2	4	1	2	0	2	1	3	2	2	2	2	2	2	1	2	1	2	0	2	1	2	1	1	2	2	1	3	0	0	0	2	1	1	1
B4DPN0;D9IWP9;P02749;J3KS17;J3QRN2;J3QLI0	B4DPN0;D9IWP9;P02749;J3KS17	4;4;4;2;1;1	3;3;3;1;1;1	3;3;3;1;1;1	Beta-2-glycoprotein 1	APOH	6	4	3	3	0	0	1	1	1	1	0	0	2	1	0	0	1	1	1	2	0	1	1	1	0	1	1	0	3	3	2	1	2	3	1	3	4	0	0	1	0	1	1
A0A024R1M8;Q9BQE5;J3KQL8;B4E1T5;E9PM95;B0QYK8	A0A024R1M8;Q9BQE5;J3KQL8;B4E1T5	9;9;8;8;4;3	9;9;8;8;4;3	9;9;8;8;4;3	Apolipoprotein L2	APOL2	6	9	9	9	9	6	7	6	6	7	6	5	6	6	6	8	6	8	6	6	6	5	7	5	5	7	7	7	7	7	3	6	6	7	8	7	6	6	6	5	7	6	6
H7C1U8;Q9BUR5;G3V1B6;A0A0J9YWW6	H7C1U8;Q9BUR5;G3V1B6	3;3;2;1	3;3;2;1	3;3;2;1	Apolipoprotein O	APOO	4	3	3	3	2	2	1	1	1	1	1	1	1	2	1	2	1	2	2	2	2	2	1	1	2	2	1	3	2	2	1	1	2	3	3	2	2	3	2	2	2	2	2
A0A087WUX8;A0A087WYF7;Q6UXV4;Q68DW4	A0A087WUX8;A0A087WYF7;Q6UXV4;Q68DW4	5;5;5;4	5;5;5;4	5;5;5;4	MICOS complex subunit MIC27	APOOL;DKFZp779P1227	4	5	5	5	2	3	3	4	3	2	4	2	2	1	1	2	3	3	4	3	3	3	2	2	3	1	3	2	2	2	3	3	2	2	3	3	2	2	2	1	2	3	1
E9PG40;A0A140VJC8;P05067;B4DGD0;B4DJT9;A0A0A0MRG2;B4DQM1;H7C0V9;B4DM00;B4DMD5;H7C2L2;B7Z313	E9PG40;A0A140VJC8;P05067;B4DGD0;B4DJT9;A0A0A0MRG2;B4DQM1;H7C0V9;B4DM00;B4DMD5	10;10;10;9;8;8;8;6;6;6;4;3	10;10;10;9;8;8;8;6;6;6;4;3	10;10;10;9;8;8;8;6;6;6;4;3	Amyloid beta A4 protein;N-APP;Soluble APP-alpha;Soluble APP-beta;C99;Beta-amyloid protein 42;Beta-amyloid protein 40;C83;P3(42);P3(40);C80;Gamma-secretase C-terminal fragment 59;Gamma-secretase C-terminal fragment 57;Gamma-secretase C-terminal fragment 50;C31	APP	12	10	10	10	6	7	7	7	5	6	6	7	5	6	6	7	6	8	7	6	5	5	5	7	7	5	6	6	8	6	5	6	7	5	6	7	6	4	6	8	6	5	4
Q9UKG1;B4DQX8;C9K0C4;C9JAB0	Q9UKG1;B4DQX8	9;7;1;1	9;7;1;1	9;7;1;1	DCC-interacting protein 13-alpha	APPL1	4	9	9	9	6	6	4	4	4	4	2	6	5	4	4	7	2	7	3	5	5	5	7	4	4	5	5	4	6	4	2	3	7	4	4	3	5	5	5	3	3	4	5
A8K3E7;Q8NEU8;B3KMB9;B7Z1Q8;F8VXB0;F8VWV2;H0YH86;F8W124;F8VS86	A8K3E7;Q8NEU8;B3KMB9;B7Z1Q8	14;14;13;12;5;4;3;1;1	14;14;13;12;5;4;3;1;1	14;14;13;12;5;4;3;1;1	DCC-interacting protein 13-beta	APPL2	9	14	14	14	8	8	7	8	10	8	5	10	9	8	7	9	7	11	10	8	6	12	9	8	7	8	7	6	6	4	6	7	8	5	5	9	7	8	8	5	6	7	5
P07741;H3BQZ9;H3BQF1;H3BQB1;H3BSW3;Q12898	P07741;H3BQZ9;H3BQF1;H3BQB1	7;6;4;4;3;2	7;6;4;4;3;2	7;6;4;4;3;2	Adenine phosphoribosyltransferase	APRT	6	7	7	7	7	5	6	4	5	4	6	5	3	6	4	5	3	3	5	4	4	4	3	4	3	6	4	3	4	2	1	5	4	1	3	4	4	3	4	3	3	3	1
F8W6G5;A0A0A0MRW7;Q7Z2E3;E7EUY4;E7EVB7;C9JZ40;F5HRF8	F8W6G5;A0A0A0MRW7;Q7Z2E3;E7EUY4;E7EVB7;C9JZ40;F5HRF8	2;2;2;1;1;1;1	2;2;2;1;1;1;1	2;2;2;1;1;1;1	Aprataxin	APTX	7	2	2	2	1	1	0	1	1	1	1	1	1	1	1	1	1	1	1	1	0	1	1	1	1	1	1	1	1	1	2	1	1	1	1	0	1	1	1	1	1	1	1
B0AZM4;A8K6F0;A0A024R9L1;O60306;H0YH15	B0AZM4;A8K6F0;A0A024R9L1;O60306	8;8;8;8;1	8;8;8;8;1	8;8;8;8;1	Intron-binding protein aquarius	AQR	5	8	8	8	4	2	2	3	3	2	1	3	3	4	2	3	1	2	2	1	2	3	3	3	1	3	2	3	2	2	1	1	3	2	1	3	0	1	3	2	2	3	3
A0A024R178;Q96II5;A0A0S2Z3F2;P10398;Q59HC8;B4DMG5;B4DV85	A0A024R178;Q96II5;A0A0S2Z3F2;P10398;Q59HC8;B4DMG5;B4DV85	2;2;2;2;1;1;1	2;2;2;2;1;1;1	2;2;2;2;1;1;1	Serine/threonine-protein kinase A-Raf	ARAF	7	2	2	2	0	1	2	1	2	1	1	1	2	0	1	0	1	0	0	0	1	2	0	1	1	1	1	1	1	1	0	2	1	1	1	0	0	2	2	2	0	0	1
Q96P48;E7EU13;B7ZMI2;A0A0A0MSJ2;F5GWN4;F8WBT0;Q6ZMJ9;H0YGD1;F5GWQ2	Q96P48;E7EU13;B7ZMI2;A0A0A0MSJ2	8;7;7;5;2;2;2;1;1	8;7;7;5;2;2;2;1;1	8;7;7;5;2;2;2;1;1	Arf-GAP with Rho-GAP domain, ANK repeat and PH domain-containing protein 1	ARAP1	9	8	8	8	6	4	4	1	4	1	2	3	2	2	3	5	4	4	4	4	2	4	1	4	0	4	3	2	4	4	0	3	4	2	1	4	0	2	4	2	4	2	4
B0YIW5;P48444;Q6MZV5;B0YIW6;Q6P1Q5;E9PK34	B0YIW5;P48444;Q6MZV5;B0YIW6	18;18;17;17;7;2	18;18;17;17;7;2	18;18;17;17;7;2	Coatomer subunit delta	ARCN1;DKFZp686M09245	6	18	18	18	16	15	14	15	15	13	14	15	14	14	14	15	14	15	17	15	16	16	15	14	15	16	15	16	14	13	11	15	15	14	14	15	13	14	14	14	14	13	11
A0A024R3Q3;A0A024R0Y6;P84077;P61204;F5H423;B4E190;B4DEB9;F5H0C7;B4DJC8;B4DN70;H0YGG7	A0A024R3Q3;A0A024R0Y6;P84077;P61204;F5H423;B4E190;B4DEB9	7;7;7;7;6;5;4;3;3;3;1	4;4;4;4;3;3;1;1;1;2;1	4;4;4;4;3;3;1;1;1;2;1	ADP-ribosylation factor 1;ADP-ribosylation factor 3	ARF1;ARF3	11	7	4	4	6	6	6	6	6	6	6	6	6	6	7	7	6	6	6	6	6	6	6	6	6	6	5	6	6	6	4	6	6	6	5	6	6	6	6	6	6	6	6
P18085;C9JPM4;C9JAK5;U3KQF2	P18085;C9JPM4;C9JAK5	9;7;6;4	9;7;6;4	6;4;6;4	ADP-ribosylation factor 4	ARF4	4	9	9	6	8	8	8	8	8	8	8	8	8	8	8	8	8	8	8	8	8	8	8	8	8	8	7	8	8	8	5	8	8	8	6	8	6	8	8	8	8	8	8
A4D0Z3;P84085;C9J1Z8;B4DLJ3;F8WDB3;F5H1V1;F5H6T5	A4D0Z3;P84085;C9J1Z8;B4DLJ3	8;8;7;7;2;1;1	5;5;4;4;0;0;0	4;4;3;3;0;0;0	ADP-ribosylation factor 5	ARF5	7	8	5	4	7	7	7	7	6	7	5	6	6	7	7	7	7	7	6	5	5	7	6	5	7	7	6	7	6	7	4	6	6	6	5	6	5	6	4	6	6	5	6
Q5U025;P62330;Q6FH17	Q5U025;P62330;Q6FH17	4;4;3	4;4;3	4;4;3	ADP-ribosylation factor 6	ARF6	3	4	4	4	4	4	4	3	4	3	4	3	3	3	3	4	4	3	3	4	3	4	4	4	3	4	3	4	4	3	4	3	3	2	2	4	4	3	3	2	2	3	3
Q8N6T3;F8W1U7;Q53F62;E5RHT6;F8VWH9;E5RHC5;F8VWB3;E5RHH7;E5RGL6;H0YIQ0	Q8N6T3;F8W1U7;Q53F62;E5RHT6;F8VWH9;E5RHC5	12;11;11;10;10;9;3;3;2;1	12;11;11;10;10;9;3;3;2;1	12;11;11;10;10;9;3;3;2;1	ADP-ribosylation factor GTPase-activating protein 1	ARFGAP1	10	12	12	12	7	6	7	7	6	7	7	6	9	7	8	6	6	9	5	5	8	7	6	7	7	6	7	8	8	5	4	7	10	5	5	5	4	4	7	5	6	8	7
A0A0D9SF70;G5E9L0;Q8N6H7;H0YDN9;B4E327;B3KV00;E9PMU9;E9PQP3;E9PIY6;E9PM18;E9PMR9;E9PM63;E9PNY8;H0YDX1;E9PJT7;E9PK28;E9PN48;B7Z6H9	A0A0D9SF70;G5E9L0;Q8N6H7;H0YDN9;B4E327;B3KV00;E9PMU9;E9PQP3	6;6;6;5;5;5;4;4;2;1;1;1;1;1;1;1;1;1	6;6;6;5;5;5;4;4;2;1;1;1;1;1;1;1;1;1	6;6;6;5;5;5;4;4;2;1;1;1;1;1;1;1;1;1	ADP-ribosylation factor GTPase-activating protein 2	ARFGAP2	18	6	6	6	3	3	2	3	4	3	2	3	2	3	3	3	3	4	4	2	3	2	2	2	1	2	2	2	1	1	2	3	4	2	3	3	2	1	1	2	2	2	3
B7Z6L2;B7Z4Q0;A0A024R4U0;Q9NP61;H0Y6A0;B0QYV8	B7Z6L2;B7Z4Q0;A0A024R4U0;Q9NP61;H0Y6A0	9;9;9;9;7;2	9;9;9;9;7;2	9;9;9;9;7;2	ADP-ribosylation factor GTPase-activating protein 3	ARFGAP3	6	9	9	9	7	6	5	7	6	5	3	5	7	5	5	5	5	6	5	6	5	6	5	7	3	6	4	4	5	6	4	5	5	3	3	5	5	7	3	5	5	5	4
A0A024R7X0;Q9Y6D6;Q59FY5;E5RIF2;E5RHL7;B3KMS9;E5RHZ1;E5RJN9	A0A024R7X0;Q9Y6D6;Q59FY5;E5RIF2	24;24;18;18;9;7;3;2	24;24;18;18;9;7;3;2	17;17;13;13;7;6;3;1	Brefeldin A-inhibited guanine nucleotide-exchange protein 1	ARFGEF1	8	24	24	17	14	15	13	17	15	12	12	13	15	15	15	16	15	13	14	16	14	17	17	14	9	16	13	15	14	15	8	13	15	14	9	16	10	14	12	14	14	13	10
Q9Y6D5;Q86TH5;B4DYN7;Q59FR3;B3KMT7	Q9Y6D5;Q86TH5;B4DYN7	15;8;8;5;3	8;5;4;3;2	8;5;4;3;2	Brefeldin A-inhibited guanine nucleotide-exchange protein 2	ARFGEF2	5	15	8	8	8	9	9	10	10	7	7	9	11	10	8	9	8	6	7	8	7	10	7	6	6	10	8	7	9	8	5	8	8	9	6	9	5	9	10	7	9	8	8
B4E273;P53367;B7ZA10;Q8N8M9	B4E273;P53367;B7ZA10;Q8N8M9	8;8;6;4	8;8;6;4	8;8;6;4	Arfaptin-1	ARFIP1	4	8	8	8	6	5	5	5	5	5	5	6	5	5	5	5	5	5	5	6	6	5	5	7	5	6	5	5	5	4	4	7	5	6	5	5	5	5	6	5	5	5	6
B4DUZ3;A0A087X1E4;P53365;B4DXH2;E9PPY7;E9PRV8	B4DUZ3;A0A087X1E4;P53365;B4DXH2	3;3;3;2;1;1	3;3;3;2;1;1	3;3;3;2;1;1	Arfaptin-2	ARFIP2	6	3	3	3	2	2	1	2	2	3	1	2	3	2	2	2	2	3	2	3	1	2	3	2	1	1	1	1	2	2	1	1	2	3	2	2	1	2	1	2	2	3	1
B7ZKY8;B3KTR4;Q13795	B7ZKY8;B3KTR4;Q13795	4;4;4	4;4;4	4;4;4	ADP-ribosylation factor-related protein 1	ARFRP1	3	4	4	4	2	3	2	3	3	2	1	2	2	4	3	3	1	1	1	3	0	3	3	2	0	3	3	3	3	1	3	2	3	1	0	2	3	2	2	2	2	2	1
P05089	P05089	7	7	7	Arginase-1	ARG1	1	7	7	7	1	1	1	1	1	1	0	1	1	1	2	1	1	1	1	1	0	1	0	1	1	1	1	1	2	1	1	1	1	1	1	1	1	1	1	1	1	0	0
Q6ICQ8;P84095	Q6ICQ8;P84095	7;7	6;6	6;6	Rho-related GTP-binding protein RhoG	ARHG;RHOG	2	7	6	6	6	6	6	6	6	6	6	6	5	6	6	6	6	6	6	6	6	6	6	6	6	6	6	6	6	5	6	6	6	6	5	6	6	6	5	6	6	6	5
Q07960;B4DPZ4;H0YE29;E9PNR6;O15376	Q07960;B4DPZ4;H0YE29;E9PNR6	16;14;11;9;4	16;14;11;9;4	16;14;11;9;4	Rho GTPase-activating protein 1	ARHGAP1	5	16	16	16	15	14	14	14	13	13	12	12	14	12	15	15	12	15	13	13	14	13	15	14	13	14	12	11	14	14	14	13	13	12	12	14	14	11	13	12	12	12	10
Q68EM7;B4DWE9;C9IZD3;I3L4P0;I3L1S9;I3L4P6;J3KRS3;B4DVF3;F5H6L3;E7ERK8;Q17R89	Q68EM7;B4DWE9;C9IZD3	7;6;4;2;2;1;1;1;1;1;1	7;6;4;2;2;1;1;1;1;1;1	7;6;4;2;2;1;1;1;1;1;1	Rho GTPase-activating protein 17	ARHGAP17	11	7	7	7	6	4	4	3	4	3	3	5	3	6	5	6	6	6	6	5	4	4	4	4	2	3	5	4	3	5	3	4	5	4	2	4	3	3	3	4	4	4	4
A9UK01;Q8N392	A9UK01;Q8N392	7;7	7;7	7;7	Rho GTPase-activating protein 18	ARHGAP18	2	7	7	7	2	5	2	3	4	3	3	4	3	5	4	2	4	3	3	4	3	4	5	3	3	5	3	1	4	4	3	5	4	3	1	2	2	3	2	5	2	1	1
Q52LW3;F8VWZ8	Q52LW3;F8VWZ8	19;16	19;16	19;16	Rho GTPase-activating protein 29	ARHGAP29	2	19	19	19	12	13	14	11	10	11	13	12	12	12	12	13	12	11	9	12	9	10	13	13	11	11	13	12	10	9	14	10	11	13	13	9	13	12	14	12	11	14	11
B7Z1P4;Q2M1Z3	B7Z1P4;Q2M1Z3	1;1	1;1	1;1	Rho GTPase-activating protein 31	ARHGAP31	2	1	1	1	1	1	0	0	1	1	1	1	0	0	1	1	0	1	0	1	1	1	0	1	0	0	1	0	1	1	0	1	0	0	0	1	0	1	1	0	0	1	0
Q9NRY4;B4DPI8;A2RRE5	Q9NRY4	3;1;1	3;1;1	3;1;1	Rho GTPase-activating protein 35	ARHGAP35	3	3	3	3	0	1	0	0	0	2	1	0	1	0	0	0	0	0	2	1	1	1	0	1	0	0	0	1	1	0	0	0	0	0	0	0	0	0	1	1	1	0	1
A0A0A0MSK6;Q13017	A0A0A0MSK6;Q13017	4;4	4;4	4;4	Rho GTPase-activating protein 5	ARHGAP5	2	4	4	4	1	2	1	1	0	2	1	3	2	2	2	1	1	2	0	1	0	2	1	2	1	1	0	0	1	1	0	0	1	0	1	1	0	1	1	0	1	1	1
J3KTF8;V9HWE8;J3QQX2;P52565;J3KRE2;J3QW41;A0A0S2Z3D9;J3KRY1;J3KS60	J3KTF8;V9HWE8;J3QQX2;P52565;J3KRE2;J3QW41;A0A0S2Z3D9;J3KRY1	9;9;9;9;7;6;6;6;4	9;9;9;9;7;6;6;6;4	9;9;9;9;7;6;6;6;4	Rho GDP-dissociation inhibitor 1	ARHGDIA;HEL-S-47e	9	9	9	9	7	7	7	7	7	6	7	7	5	7	7	7	7	7	7	7	7	7	6	5	6	7	7	7	6	7	8	5	5	7	7	7	7	6	6	5	6	7	7
A0A024R0R1;M0QZR4;Q92888;M0QYC1;Q49AN3;M0R2C7;Q8NF33;M0R3H5;M0QZH8;M0QYS3	A0A024R0R1;M0QZR4;Q92888;M0QYC1	6;6;6;3;2;2;2;1;1;1	6;6;6;3;2;2;2;1;1;1	6;6;6;3;2;2;2;1;1;1	Rho guanine nucleotide exchange factor 1	ARHGEF1	10	6	6	6	5	4	5	5	4	5	3	5	5	4	3	5	4	3	4	5	4	4	5	5	4	4	4	5	4	4	0	4	5	4	4	4	0	4	3	4	4	5	3
H0YAN8;O15013;E9PB39;B4DTE2;B3KX74;B4DTL3;Q5VXI4;Q9HCE6	H0YAN8;O15013;E9PB39	4;4;2;1;1;1;1;1	4;4;2;1;1;1;1;1	4;4;2;1;1;1;1;1	Rho guanine nucleotide exchange factor 10	ARHGEF10	8	4	4	4	3	2	2	3	3	3	3	3	2	2	2	3	2	2	3	3	1	3	3	2	3	3	3	2	2	3	1	2	2	1	3	4	1	2	4	2	4	2	2
E9PMR6;Q9NZN5;B4DGW2;B4E2K6	E9PMR6;Q9NZN5;B4DGW2;B4E2K6	6;6;5;5	6;6;5;5	6;6;5;5	Rho guanine nucleotide exchange factor 12	ARHGEF12	4	6	6	6	2	3	3	4	3	3	3	4	3	3	3	2	5	3	1	3	2	4	1	2	3	3	3	2	4	3	1	3	4	2	2	2	1	3	4	2	4	3	3
M0QZS0;D6W646;A0A087WZG4;Q6ZSZ5	M0QZS0;D6W646;A0A087WZG4;Q6ZSZ5	1;1;1;1	1;1;1;1	1;1;1;1	Rho guanine nucleotide exchange factor 18	ARHGEF18;hCG_22253	4	1	1	1	1	1	1	1	1	1	1	1	1	1	1	1	1	1	1	1	1	1	1	1	1	1	1	1	1	1	1	1	1	1	1	1	1	1	1	1	1	1	1
D3DVA5;V9GYM8;Q92974;Q5VY93;V9GYF0;B4DJ49;B7Z977;V9GZ58;V9GYF5;V9GYG5;V9GZ14	D3DVA5;V9GYM8;Q92974	15;15;15;7;5;5;5;1;1;1;1	15;15;15;7;5;5;5;1;1;1;1	15;15;15;7;5;5;5;1;1;1;1	Rho guanine nucleotide exchange factor 2	ARHGEF2	11	15	15	15	8	11	10	8	7	9	8	8	9	9	7	10	9	10	7	12	7	10	9	10	8	7	11	6	11	5	5	9	10	6	8	8	6	10	10	5	7	7	8
A0A024RDY9;B1ALK7;B7Z6G2;E7EUY6;Q14155;Q5W9H1;E9PDQ5;E7EU80;B7Z344;C9JAD7;C9JDI6;B1ANY6;Q5ZEZ3;B7Z6D9;Q8N4Q3;B7Z3C7;Q15052;F6SJA5;E7ENL8	A0A024RDY9;B1ALK7;B7Z6G2;E7EUY6;Q14155;Q5W9H1	12;12;10;8;8;6;5;4;4;3;3;3;2;2;2;2;2;1;1	12;12;10;8;8;6;5;4;4;3;3;3;2;2;2;2;2;1;1	12;12;10;8;8;6;5;4;4;3;3;3;2;2;2;2;2;1;1	Rho guanine nucleotide exchange factor 7	ARHGEF7;KIAA0142	19	12	12	12	9	7	5	5	4	5	4	4	7	5	4	6	2	4	7	4	4	4	5	3	5	6	5	4	4	6	8	4	4	5	4	5	4	8	6	5	5	5	5
H0Y488;A0A1B0GTU5;A0A0S2Q0B1;O14497;Q96SY8;Q96T01;Q96SM7;Q8NC65;Q96TA9;Q4LE49	H0Y488;A0A1B0GTU5;A0A0S2Q0B1;O14497;Q96SY8;Q96T01;Q96SM7;Q8NC65;Q96TA9;Q4LE49	4;4;4;4;2;2;2;2;2;2	4;4;4;4;2;2;2;2;2;2	2;2;2;2;2;2;2;2;0;0	AT-rich interactive domain-containing protein 1A	ARID1A;ARID1A variant protein	10	4	4	2	0	1	1	1	1	1	1	1	2	2	1	2	1	1	1	2	2	2	2	1	1	1	1	1	3	1	2	2	2	1	2	0	2	3	1	1	1	1	1
A0A1B0GTI6;Q9NWF5;B4DYC0;A0A1B0GV63;A0A1B0GWJ2;A0A1B0GTJ8;A0A1B0GVK1;H0Y7H8;Q8NFD5	A0A1B0GTI6;Q9NWF5;B4DYC0;A0A1B0GV63;A0A1B0GWJ2;A0A1B0GTJ8;A0A1B0GVK1;H0Y7H8;Q8NFD5	1;1;1;1;1;1;1;1;1	1;1;1;1;1;1;1;1;1	1;1;1;1;1;1;1;1;1	AT-rich interactive domain-containing protein 1B	ARID1B	9	1	1	1	1	0	0	0	0	0	0	1	0	0	0	1	1	1	0	0	1	1	0	0	0	0	0	0	0	0	0	0	0	0	0	0	0	0	0	0	0	0	0
Q9Y4X5;Q59FM8;A0A087WT96;H3BSK4;H3BNB9	Q9Y4X5;Q59FM8	4;3;1;1;1	4;3;1;1;1	4;3;1;1;1	E3 ubiquitin-protein ligase ARIH1	ARIH1	5	4	4	4	3	2	2	2	2	2	2	3	2	2	3	3	2	3	3	3	3	2	2	3	1	2	2	3	2	3	0	2	2	2	2	2	0	2	2	2	2	2	2
Q59HA2;B3KMG5;Q6IBL8;Q53ET9;O95376	Q59HA2;B3KMG5;Q6IBL8;Q53ET9;O95376	2;2;2;2;2	2;2;2;2;2	2;2;2;2;2	E3 ubiquitin-protein ligase ARIH2	ARIH2	5	2	2	2	1	1	1	1	1	1	0	1	1	1	1	1	1	1	0	1	1	1	1	1	1	1	1	1	1	1	0	1	1	1	0	1	0	1	1	1	1	1	0
Q5BIX2;Q96B23;K7EQH1;A0A087WVF1	Q5BIX2;Q96B23;K7EQH1;A0A087WVF1	3;3;2;2	3;3;2;2	3;3;2;2	Uncharacterized protein C18orf25	ARKL1;C18orf25	4	3	3	3	1	2	2	1	2	0	1	1	2	1	2	1	1	1	0	2	2	2	2	2	0	2	2	2	2	2	1	1	2	1	2	2	2	1	2	2	1	1	2
F8VYN9;P40616;B4DZG7;B4DR16;F8VP99;F8VP63	F8VYN9;P40616;B4DZG7	7;7;5;3;1;1	7;7;5;3;1;1	7;7;5;3;1;1	ADP-ribosylation factor-like protein 1	ARL1	6	7	7	7	5	6	4	5	5	4	4	5	5	7	7	7	6	7	6	6	2	6	4	6	4	7	3	6	5	2	3	4	5	2	1	4	3	3	3	3	4	4	2
P36405	P36405	7	7	7	ADP-ribosylation factor-like protein 3	ARL3	1	7	7	7	5	6	6	6	6	6	4	5	6	7	6	7	6	6	7	6	4	6	6	6	7	5	5	6	6	5	4	6	5	6	2	5	4	5	6	5	5	6	4
A0A024R4C5;P56559	A0A024R4C5;P56559	1;1	1;1	1;1	ADP-ribosylation factor-like protein 4C	ARL4C	2	1	1	1	1	1	0	1	0	0	0	1	1	1	1	0	1	1	0	1	1	1	0	0	0	0	0	0	1	0	0	0	1	0	0	0	0	1	0	0	0	0	0
F5GYV5;H7BZV4;B2RE15;A0A0C4DG62;F8WCT1;Q8TEM4;Q66PJ3;F8WEP2;A0A0C4DH18;F5H7X4	F5GYV5;H7BZV4;B2RE15;A0A0C4DG62;F8WCT1;Q8TEM4;Q66PJ3;F8WEP2;A0A0C4DH18;F5H7X4	2;2;2;2;2;2;2;1;1;1	2;2;2;2;2;2;2;1;1;1	2;2;2;2;2;2;2;1;1;1	ADP-ribosylation factor-like protein 6-interacting protein 4	ARL6IP4;FLJ00169	10	2	2	2	1	2	1	2	1	0	1	2	0	1	0	2	0	1	0	0	1	0	0	2	1	2	0	2	1	1	1	2	1	1	1	1	1	1	0	1	1	2	0
B4DZZ0;B3KQB4;A0A024R371;O75915;F8WF90;C9JQU6;F8WF33;B4DWQ6	B4DZZ0;B3KQB4;A0A024R371;O75915;F8WF90;C9JQU6;F8WF33;B4DWQ6	4;4;4;4;2;2;2;2	4;4;4;4;2;2;2;2	4;4;4;4;2;2;2;2	PRA1 family protein 3	ARL6IP5	8	4	4	4	4	4	4	4	4	2	3	3	4	4	3	4	4	4	4	4	3	4	3	4	2	4	4	3	4	2	1	2	3	2	2	3	1	4	3	2	2	2	2
B2R7U5;A0A024R977;Q96BM9;A0A087X2J2	B2R7U5;A0A024R977;Q96BM9;A0A087X2J2	7;7;7;5	7;7;7;5	3;3;3;3	ADP-ribosylation factor-like protein 8A	ARL8A	4	7	7	3	4	5	4	6	6	5	5	6	4	5	5	5	4	5	5	6	4	5	5	4	5	5	5	4	7	5	4	5	6	5	1	5	5	4	7	5	7	5	4
B4DQT8;A0A024R2D4;B4E1J8;Q9NVJ2	B4DQT8;A0A024R2D4;B4E1J8;Q9NVJ2	6;6;6;6	2;2;2;2	2;2;2;2	ADP-ribosylation factor-like protein 8B	ARL8B	4	6	2	2	4	4	4	6	5	4	4	5	4	5	5	5	4	4	5	5	1	5	4	4	5	5	5	4	6	5	1	4	5	3	2	5	3	4	6	5	6	4	5
Q9NVT9;E5RJ86;E9PR92;E5RHK3	Q9NVT9;E5RJ86;E9PR92;E5RHK3	4;3;2;2	4;3;2;2	4;3;2;2	Armadillo repeat-containing protein 1	ARMC1	4	4	4	4	1	0	3	4	2	1	3	3	3	2	2	1	2	2	1	2	1	3	4	3	1	2	3	1	3	3	1	3	4	2	2	2	1	4	1	1	1	4	0
Q8N2F6;A0A0J9YWR7;A0A0J9YXE4;H7C2M7;H7BXQ8;C9J5N7;A0A0J9YY38;A0A0J9YXV5	Q8N2F6;A0A0J9YWR7;A0A0J9YXE4;H7C2M7;H7BXQ8;C9J5N7	6;4;4;3;3;3;1;1	6;4;4;3;3;3;1;1	6;4;4;3;3;3;1;1	Armadillo repeat-containing protein 10	ARMC10	8	6	6	6	5	3	4	4	4	4	2	5	5	5	3	5	4	3	3	2	5	4	3	3	3	5	3	3	4	1	3	5	6	1	3	6	3	5	3	2	1	3	3
B3KT98;Q8NEN0	B3KT98;Q8NEN0	1;1	1;1	1;1	Armadillo repeat-containing protein 2	ARMC2	2	1	1	1	0	0	0	0	0	0	0	0	0	0	0	0	0	0	0	0	0	0	0	0	0	0	0	0	0	0	0	0	0	0	0	0	0	0	0	0	0	0	0
F5H3X1;F5H052;F5H2X2;F5H2K4;F5GWV0;F5H4P3;Q6NXE6;F5H7V0;F5GZP0	F5H3X1;F5H052;F5H2X2;F5H2K4;F5GWV0;F5H4P3;Q6NXE6;F5H7V0;F5GZP0	2;2;2;2;2;2;2;1;1	2;2;2;2;2;2;2;1;1	2;2;2;2;2;2;2;1;1	Armadillo repeat-containing protein 6	ARMC6	9	2	2	2	0	1	1	1	1	1	1	1	1	1	1	0	1	1	1	1	1	1	1	1	1	1	1	1	1	1	1	1	1	1	1	0	1	1	1	1	1	1	1
G5E9V6;Q8IUR7;C9JAA7;C9JBY2;C9J2I1;G5E9V7;B7Z637;C9J8P8;Q9NZY0;B7Z979;B7Z5P0	G5E9V6;Q8IUR7;C9JAA7;C9JBY2;C9J2I1;G5E9V7;B7Z637	3;3;2;2;2;2;2;1;1;1;1	3;3;2;2;2;2;2;1;1;1;1	3;3;2;2;2;2;2;1;1;1;1	Armadillo repeat-containing protein 8	ARMC8	11	3	3	3	1	2	3	2	1	1	0	1	2	1	1	2	1	3	0	0	1	3	1	2	0	2	1	0	1	0	0	1	2	1	1	1	2	2	2	1	1	1	0
A0A024R486;A0A087X1I8;Q7Z3E5;C9JW07	A0A024R486;A0A087X1I8;Q7Z3E5;C9JW07	4;4;4;3	4;4;4;3	4;4;4;3	LisH domain-containing protein ARMC9	ARMC9	4	4	4	4	1	2	3	2	2	1	0	1	2	2	2	2	3	2	2	1	0	1	2	2	1	2	1	1	1	2	3	3	2	2	0	1	2	0	1	1	1	2	0
A0A024RCI6;Q9P291;Q68D26	A0A024RCI6;Q9P291;Q68D26	4;4;2	4;4;2	4;4;2	Armadillo repeat-containing X-linked protein 1	ARMCX1;DKFZp686P06199	3	4	4	4	4	4	3	4	4	4	2	3	4	2	4	4	4	4	3	4	3	4	4	4	4	4	4	3	4	3	2	3	4	4	3	4	2	4	4	2	3	3	3
A8K5M7;A0A024RCG7;Q7L311	A8K5M7;A0A024RCG7;Q7L311	3;3;3	3;3;3	3;3;3	Armadillo repeat-containing X-linked protein 2	ARMCX2	3	3	3	3	2	1	1	1	0	1	0	1	2	1	2	1	0	1	2	0	0	0	2	2	0	1	0	1	2	0	2	0	1	0	1	1	2	1	0	0	0	1	0
A0A024RCF9;Q9UH62;A8K5B0;H3BM63;H3BV87	A0A024RCF9;Q9UH62;A8K5B0	7;7;6;1;1	7;7;6;1;1	7;7;6;1;1	Armadillo repeat-containing X-linked protein 3	ARMCX3	5	7	7	7	4	5	5	5	3	5	3	5	6	6	4	6	5	6	5	5	3	6	5	5	6	5	5	5	4	5	3	5	4	6	6	5	4	5	5	5	5	5	5
Q9H993;F5GZY1;B4DPT6	Q9H993;F5GZY1	7;5;3	7;5;3	7;5;3	Protein-glutamate O-methyltransferase	ARMT1	3	7	7	7	5	4	2	3	3	3	3	3	3	4	3	7	3	4	5	2	4	6	3	3	1	2	2	2	3	3	3	4	4	3	2	2	5	4	5	3	1	5	3
A4D275;O15143;C9J4Z7;F8VXW2;C9JEY1;C9JQM8;C9JFG9;C9J6C8;C9JBJ7;C9K057;C9JTT6;C9JM51;F8WEB3	A4D275;O15143	14;14;6;6;6;6;6;6;5;5;4;1;1	4;4;1;1;1;1;1;1;1;1;1;1;1	4;4;1;1;1;1;1;1;1;1;1;1;1	Actin-related protein 2/3 complex subunit 1B	ARPC1B	13	14	4	4	12	11	10	11	10	10	9	10	11	12	12	12	10	12	12	11	10	12	11	10	11	11	10	10	11	10	12	10	10	9	9	9	13	11	10	9	11	10	9
Q53R19;O15144;A0A024R408;Q9BXV5;H7C3F9;C9JTV5;G5E9J0;G5E9S7	Q53R19;O15144;A0A024R408;Q9BXV5	17;17;12;12;4;3;3;2	17;17;12;12;4;3;3;2	17;17;12;12;4;3;3;2	Actin-related protein 2/3 complex subunit 2	ARPC2	8	17	17	17	13	11	11	9	9	12	10	12	11	13	11	12	11	11	16	13	12	13	10	12	11	12	11	10	12	11	10	13	10	11	9	11	10	13	10	11	10	11	10
Q2LE71;B2R4D5;O15145;B4DM63;C9JZD1;F8VR50	Q2LE71;B2R4D5;O15145;B4DM63;C9JZD1	5;5;5;4;3;2	5;5;5;4;3;2	5;5;5;4;3;2	Actin-related protein 2/3 complex subunit 3	ARPC3	6	5	5	5	5	5	5	5	5	5	5	5	5	5	5	5	5	5	5	5	5	5	5	5	5	5	4	5	5	5	5	4	5	4	4	5	5	5	5	4	4	5	5
F8WCF6;P59998;F8WDD7;A0A0A6YYG9;Q9H7Z5;H7C0A3;F8WE39;F8WDW3;R4GN08	F8WCF6;P59998;F8WDD7;A0A0A6YYG9;Q9H7Z5;H7C0A3	9;9;8;8;6;6;3;2;2	9;9;8;8;6;6;3;2;2	9;9;8;8;6;6;3;2;2	Actin-related protein 2/3 complex subunit 4	ARPC4-TTLL3;ARPC4	9	9	9	9	6	6	6	6	6	5	4	7	6	6	6	6	6	6	6	7	6	5	6	6	5	6	6	5	5	6	6	6	6	5	5	5	7	6	5	5	5	5	3
O15511;B1ALC0;Q6IPM3;B3KTE1	O15511;B1ALC0;Q6IPM3	6;5;3;2	5;4;3;1	5;4;3;1	Actin-related protein 2/3 complex subunit 5	ARPC5	4	6	5	5	6	6	5	6	6	6	6	6	5	6	6	6	6	6	5	6	6	6	6	5	6	6	5	6	6	5	4	5	5	6	6	6	5	6	6	6	6	6	6
B3KPC7;A0A024R897;Q9BPX5	B3KPC7;A0A024R897;Q9BPX5	7;7;7	7;7;7	6;6;6	Actin-related protein 2/3 complex subunit 5;Actin-related protein 2/3 complex subunit 5-like protein	ARPC5L	3	7	7	6	6	5	4	5	5	5	6	6	5	4	5	6	5	5	4	5	4	5	5	5	5	5	5	5	4	4	1	4	5	5	4	5	3	5	5	4	4	5	5
Q7Z6K5;H0YMP5;A0A0A6YYH1;H0YL03;H0YL85	Q7Z6K5;H0YMP5;A0A0A6YYH1	3;2;2;1;1	3;2;2;1;1	3;2;2;1;1	Arpin	ARPIN;C15orf38-AP3S2	5	3	3	3	1	1	1	1	1	1	1	1	1	1	1	1	1	1	1	1	0	1	0	1	0	1	1	0	1	1	1	1	1	1	1	1	1	1	1	1	0	0	1
A0A024R5U3;H3BMD8;P56211;H3BQ52;H3BTD3	A0A024R5U3;H3BMD8;P56211;H3BQ52;H3BTD3	5;5;5;4;3	4;4;4;3;2	4;4;4;3;2	cAMP-regulated phosphoprotein 19	ARPP-19;ARPP19	5	5	4	4	3	4	3	4	4	3	4	5	4	3	3	5	5	4	3	5	5	4	4	3	5	3	3	3	3	3	3	4	4	3	4	4	3	4	4	5	3	4	4
Q59EM5;P32121;I3L412;K7ENA6;A8K4I6;K7EL17;Q68DZ5	Q59EM5;P32121;I3L412;K7ENA6;A8K4I6	4;4;3;3;2;1;1	4;4;3;3;2;1;1	4;4;3;3;2;1;1	Beta-arrestin-2	ARRB2	7	4	4	4	2	0	1	2	1	0	1	3	2	2	3	1	1	4	0	1	2	1	0	1	0	1	0	0	1	1	0	0	1	1	2	1	0	2	2	0	1	3	1
A0A024RAJ9;P15848;A8K4A0	A0A024RAJ9;P15848;A8K4A0	6;6;5	6;6;5	6;6;5	Arylsulfatase B	ARSB	3	6	6	6	3	3	4	4	4	5	4	4	4	3	4	4	5	3	3	4	5	3	3	3	3	3	4	3	4	4	3	4	4	2	2	4	2	4	4	3	3	4	1
Q8NAH4;B9EH95;C9JJX6;E9PDC3;O00192	Q8NAH4;B9EH95;C9JJX6;E9PDC3;O00192	6;6;5;5;5	6;6;5;5;5	6;6;5;5;5	Armadillo repeat protein deleted in velo-cardio-facial syndrome	ARVCF	5	6	6	6	2	2	1	3	2	3	3	2	3	4	2	2	3	4	2	3	2	4	2	4	1	3	2	2	3	2	2	4	4	3	0	3	4	3	3	2	2	2	1
A0A087WVD4;Q9HBK9	A0A087WVD4;Q9HBK9	2;2	2;2	2;2	Arsenite methyltransferase	AS3MT	2	2	2	2	0	1	2	0	1	1	0	1	2	1	2	1	0	1	1	1	0	1	1	1	1	1	0	1	1	1	0	1	1	0	2	1	0	1	1	1	1	1	2
Q53H01;A8K0B6;D3DSQ1;B3KUZ6;E7EMM4;A0A1B0GW68;A0A1B0GUA4;A0A1B0GTM3;A0A1B0GTZ5;A0A1B0GUH5;Q13510;A0A1B0GTP7;A0A1B0GUE3;A0A1B0GUG1;A0A1B0GUW4;A0A1B0GV06;B1B5S8;B1B5Q8;B1B5Q3;A0A1B0GUB3;A0A1B0GVG2;B1B5S7;A0A1B0GV95;A0A1B0GW48;A0A1B0GVJ1;A0A1B0GU62;A0A1B0GU06;B1B5Q9;B1B5Q0;B1B5Q2;B1B5S5;A0A1B0GV88;B1B5S6;A0A1B0GVA3;A0A1B0GW66;A0A1B0GUJ3;B1B5T7;B1B5T0;B1B5R8;B1B5P6;A0A1B0GVE7;A0A1B0GVC9	Q53H01;A8K0B6;D3DSQ1;B3KUZ6;E7EMM4;A0A1B0GW68;A0A1B0GUA4;A0A1B0GTM3;A0A1B0GTZ5;A0A1B0GUH5;Q13510;A0A1B0GTP7;A0A1B0GUE3;A0A1B0GUG1;A0A1B0GUW4;A0A1B0GV06	10;10;10;9;9;9;9;9;9;9;9;8;8;8;8;7;3;3;3;3;3;2;2;2;2;2;2;2;2;1;1;1;1;1;1;1;1;1;1;1;1;1	10;10;10;9;9;9;9;9;9;9;9;8;8;8;8;7;3;3;3;3;3;2;2;2;2;2;2;2;2;1;1;1;1;1;1;1;1;1;1;1;1;1	10;10;10;9;9;9;9;9;9;9;9;8;8;8;8;7;3;3;3;3;3;2;2;2;2;2;2;2;2;1;1;1;1;1;1;1;1;1;1;1;1;1	Acid ceramidase;Acid ceramidase subunit alpha;Acid ceramidase subunit beta	ASAH1	42	10	10	10	9	8	7	7	7	8	7	8	8	9	7	8	8	8	9	8	9	8	8	8	7	8	7	6	8	6	4	7	8	5	6	8	5	6	8	6	6	6	4
A0A0A0MRE5;Q9ULH1;H0YBF7;E5RFD9;E5RHD7;H0YBM4	A0A0A0MRE5;Q9ULH1;H0YBF7	5;5;4;1;1;1	5;5;4;1;1;1	4;4;3;1;1;1	Arf-GAP with SH3 domain, ANK repeat and PH domain-containing protein 1	ASAP1	6	5	5	4	3	1	2	4	1	2	4	1	3	2	2	1	1	1	1	2	3	2	2	1	3	2	3	2	2	2	1	2	2	1	0	2	2	2	3	3	4	4	2
L8E8W2	L8E8W2	2	2	2		ASAP1	1	2	2	2	0	1	0	0	0	0	0	0	1	2	0	0	0	0	1	1	0	0	0	0	0	0	0	0	1	0	0	1	1	0	0	0	0	0	0	0	0	0	0
O43150;Q53RT9;Q53RS3	O43150;Q53RT9	4;2;1	3;1;1	3;1;1	Arf-GAP with SH3 domain, ANK repeat and PH domain-containing protein 2	ASAP2;DDEF2	3	4	3	3	2	2	1	2	2	1	1	3	2	1	2	2	1	1	2	3	1	3	1	1	1	1	2	2	1	0	1	2	1	1	0	2	1	2	2	0	2	2	0
A0A024QZM0;B7Z518;Q8N9N2;E9PR40;B3KU20;H0YCB3;E9PM82;E9PQZ6;H0YE76;E9PQ44;E9PJM2;E9PL92;E9PKM6;H0YER2	A0A024QZM0;B7Z518;Q8N9N2;E9PR40;B3KU20;H0YCB3	5;4;4;3;3;3;2;2;2;1;1;1;1;1	5;4;4;3;3;3;2;2;2;1;1;1;1;1	5;4;4;3;3;3;2;2;2;1;1;1;1;1	Activating signal cointegrator 1 complex subunit 1	ASCC1	14	5	5	5	3	3	3	3	3	3	3	3	3	3	3	3	4	3	3	3	1	3	4	2	3	3	1	3	2	3	2	1	2	3	4	3	1	3	3	3	4	1	1
Q8N3C0;B4DR60;E5RFZ0	Q8N3C0;B4DR60	21;13;1	21;13;1	21;13;1	Activating signal cointegrator 1 complex subunit 3	ASCC3	3	21	21	21	11	7	8	11	8	6	6	8	9	8	12	9	9	9	6	7	10	6	8	7	10	9	7	9	6	3	2	9	8	7	5	6	6	10	8	6	5	6	7
F5H8F7;B4DPT1;Q9UBL3;A8K6T5	F5H8F7;B4DPT1;Q9UBL3;A8K6T5	3;3;3;2	3;3;3;2	3;3;3;2	Set1/Ash2 histone methyltransferase complex subunit ASH2	ASH2L	4	3	3	3	1	2	2	2	2	2	2	2	2	2	2	1	2	2	1	2	2	2	2	2	1	2	1	2	2	1	2	2	2	1	1	2	2	2	2	2	1	3	2
A0A024RDL8;P04424;A0A0S2Z3B0;A0A0S2Z316;B4DU69;F8W943;Q6XYD2;H7C0S8	A0A024RDL8;P04424;A0A0S2Z3B0;A0A0S2Z316;B4DU69;F8W943	10;10;9;9;5;5;4;3	10;10;9;9;5;5;4;3	10;10;9;9;5;5;4;3	Argininosuccinate lyase	ASL	8	10	10	10	9	9	9	8	8	8	6	7	8	8	8	9	9	9	9	9	7	8	8	8	8	8	8	9	9	8	6	5	9	6	7	8	6	8	8	7	5	8	6
B4DN81;B4DRF1;B3KM43;O95671	B4DN81;B4DRF1;B3KM43;O95671	1;1;1;1	1;1;1;1	1;1;1;1	N-acetylserotonin O-methyltransferase-like protein	ASMTL	4	1	1	1	1	1	1	0	1	1	0	1	1	1	1	1	1	1	0	1	0	1	0	0	0	1	0	0	0	0	0	0	1	0	0	0	0	0	0	0	0	0	0
B4DEE5;A0A087WXS7;O43681;K7ERW9	B4DEE5;A0A087WXS7;O43681;K7ERW9	3;3;3;2	3;3;3;2	3;3;3;2	ATPase ASNA1	ASNA1	4	3	3	3	2	2	3	2	3	3	2	3	3	2	2	3	2	3	2	3	3	2	2	2	1	1	2	0	3	2	0	1	2	1	0	1	1	3	1	1	2	1	0
P08243;B4DY32;F8WEJ5;C9JT45;C9J057;C9JLN6;C9JM09	P08243;B4DY32;F8WEJ5	8;6;5;2;2;1;1	8;6;5;2;2;1;1	8;6;5;2;2;1;1	Asparagine synthetase [glutamine-hydrolyzing]	ASNS	7	8	8	8	7	6	6	6	4	5	4	4	6	6	6	5	6	5	5	6	6	5	4	6	7	7	5	6	5	2	4	4	6	6	4	6	3	4	5	6	4	5	4
L0R819;U3KQP1;U3KQP6;U3KQ49	L0R819;U3KQP1	3;2;1;1	3;2;1;1	3;2;1;1		ASNSD1	4	3	3	3	2	0	2	2	1	0	2	2	0	2	1	0	2	1	0	2	0	1	1	2	2	1	1	3	1	1	2	1	1	2	2	2	2	2	2	2	2	3	2
Q12797;B8Y0L3;A0A0A0MSK8;Q6PJH4;E5RG56;B3GQE5;E5RG29;B7ZM96;B4DQ07;A8K721;E5RHJ2;A0A087WUJ2;E5RHK2;G3XAN5;A0A087WW51	Q12797;B8Y0L3	10;6;4;4;4;4;3;3;3;3;2;2;1;1;1	10;6;4;4;4;4;3;3;3;3;2;2;1;1;1	10;6;4;4;4;4;3;3;3;3;2;2;1;1;1	Aspartyl/asparaginyl beta-hydroxylase	ASPH	15	10	10	10	5	6	7	8	6	6	7	7	7	7	6	6	7	8	6	6	6	6	6	7	7	7	8	8	7	8	5	8	7	7	7	5	7	6	6	7	6	8	6
Q9BZE9;J3KRY8;C9JAL9;J3QR50;J3QRW3;J3QR12;J3KRF7;J3KRG1	Q9BZE9;J3KRY8	5;3;2;2;2;2;1;1	5;3;2;2;2;2;1;1	3;1;2;2;2;0;1;1	Tether containing UBX domain for GLUT4	ASPSCR1	8	5	5	3	1	1	1	1	1	2	1	2	0	2	2	1	1	1	1	2	2	1	3	1	1	2	2	1	1	1	1	1	3	1	1	2	0	1	0	2	2	0	1
Q9NVM9;F5H5W1;F5H457;Q9NW22;H0YH12;H0YIA9	Q9NVM9	6;2;2;2;2;1	6;2;2;2;2;1	6;2;2;2;2;1	Protein asunder homolog	ASUN	6	6	6	6	2	3	2	1	2	3	1	3	3	0	3	4	1	3	1	2	3	3	1	3	3	1	3	2	3	3	0	2	4	2	1	1	1	2	2	3	1	3	3
Q8NBU5;B4E2J1	Q8NBU5;B4E2J1	7;6	7;6	7;6	ATPase family AAA domain-containing protein 1	ATAD1	2	7	7	7	5	4	3	5	5	4	3	5	5	4	4	5	4	5	2	4	3	4	3	4	3	4	4	3	3	4	4	4	4	4	3	4	3	3	5	3	2	3	4
H0Y2W2;Q9H834;Q8N3E6;Q5SV16	H0Y2W2	20;9;6;5	1;0;0;0	0;0;0;0		ATAD3A	4	20	1	0	17	12	15	13	12	11	13	13	14	16	15	16	12	15	14	14	11	14	15	13	11	15	15	14	16	12	10	14	13	12	10	16	10	14	11	9	12	14	12
Q9NVI7	Q9NVI7	23	23	1	ATPase family AAA domain-containing protein 3A	ATAD3A	1	23	23	1	19	15	18	15	15	14	16	16	17	18	17	17	13	16	15	16	13	16	17	15	14	17	17	16	19	15	12	17	16	15	10	18	12	17	12	11	15	17	14
Q5T9A4	Q5T9A4	18	2	2	ATPase family AAA domain-containing protein 3B	ATAD3B	1	18	2	2	13	13	14	11	12	11	11	12	12	13	11	12	10	10	9	11	10	12	11	10	11	13	11	13	12	12	9	11	12	12	8	13	10	13	9	11	11	13	11
Q5T2N8;J3QSF3	Q5T2N8	6;2	1;1	1;1	ATPase family AAA domain-containing protein 3C	ATAD3C	2	6	1	1	5	5	5	5	4	4	5	4	5	5	5	5	4	4	4	4	4	5	4	4	4	5	5	5	5	4	3	4	4	4	4	5	3	4	3	3	4	4	3
B4E107;B2R7P0;F5GXE4;B4DR48;B3KWA3;A8K9E2;B4DIK1;B4DK25;H0Y5C2;O95260	B4E107;B2R7P0;F5GXE4;B4DR48;B3KWA3;A8K9E2;B4DIK1;B4DK25;H0Y5C2;O95260	2;2;2;2;1;1;1;1;1;1	2;2;2;2;1;1;1;1;1;1	2;2;2;2;1;1;1;1;1;1	Arginyl-tRNA--protein transferase 1	ATE1	10	2	2	2	0	1	0	1	1	1	1	1	1	1	2	1	1	1	2	1	2	1	1	1	1	1	1	1	1	1	1	2	2	2	2	1	2	1	1	1	1	2	2
B4DZK0;Q9Y4P1;C9JIK8;C9JQ72;B7ZA52;B4DL29;B4DNY2;C9J1C1;Q63HN5;F2Z2K8;C9JVD5;C9J3C0;H7C2A6	B4DZK0;Q9Y4P1;C9JIK8;C9JQ72;B7ZA52;B4DL29;B4DNY2	3;3;2;2;2;2;2;1;1;1;1;1;1	3;3;2;2;2;2;2;1;1;1;1;1;1	3;3;2;2;2;2;2;1;1;1;1;1;1	Cysteine protease ATG4B	ATG4B	13	3	3	3	2	3	3	3	3	2	2	3	3	3	3	2	2	2	0	3	1	2	2	2	1	2	1	1	2	3	0	2	2	2	0	1	1	2	3	1	3	2	1
A0A024R2E9;B3KQM6;B2RB57;O95352;B4DQK1;H7C2R3;H7BZ92;H7C2J8;C9J415;C9JFF4;H7C059;C9JE55	A0A024R2E9;B3KQM6;B2RB57;O95352;B4DQK1	7;7;7;7;6;2;2;2;2;2;1;1	7;7;7;7;6;2;2;2;2;2;1;1	7;7;7;7;6;2;2;2;2;2;1;1	Ubiquitin-like modifier-activating enzyme ATG7	ATG7	12	7	7	7	5	3	3	4	2	3	4	4	4	4	5	5	5	5	4	3	2	4	5	4	2	4	3	2	4	3	3	3	5	3	3	3	5	3	3	3	2	3	2
B4DYN3;B3KPP7;A8K140;A0A024R438;Q7Z3C6;H7C1G6;H7C152	B4DYN3;B3KPP7;A8K140;A0A024R438;Q7Z3C6;H7C1G6	4;4;4;4;4;2;1	4;4;4;4;4;2;1	4;4;4;4;4;2;1	Autophagy-related protein 9A	ATG9A	7	4	4	4	1	3	2	1	3	2	1	3	2	2	3	3	2	2	3	2	2	2	3	2	0	2	2	0	2	1	0	3	3	1	0	0	0	1	1	0	1	1	1
A0A0S2Z5A2;Q53F53;A0A0S2Z5B0;Q8WXF7;G3V5T4;A0A0S2Z581;A0A0S2Z5B4	A0A0S2Z5A2;Q53F53;A0A0S2Z5B0;Q8WXF7;G3V5T4;A0A0S2Z581;A0A0S2Z5B4	3;3;3;3;2;2;2	3;3;3;3;2;2;2	3;3;3;3;2;2;2	Atlastin-1	ATL1	7	3	3	3	0	0	1	1	1	0	1	0	0	1	0	0	0	0	2	0	0	0	1	1	1	0	0	0	1	2	0	1	2	1	1	0	0	0	0	1	1	1	1
Q8NHH9;B7Z2H0;B5MCN0;B7Z8V5;C9JQQ5;B7ZA64;H7C3A2	Q8NHH9;B7Z2H0;B5MCN0	7;5;5;3;2;1;1	7;5;5;3;2;1;1	7;5;5;3;2;1;1	Atlastin-2	ATL2	7	7	7	7	5	2	3	4	4	3	3	2	3	2	3	4	1	2	4	4	2	4	3	3	2	3	3	2	2	2	2	3	2	2	3	2	3	4	2	3	2	2	3
Q6DD88;F5H6I7;B4DXC4;F5GWF8	Q6DD88;F5H6I7;B4DXC4	21;19;19;6	21;19;19;6	21;19;19;6	Atlastin-3	ATL3	4	21	21	21	15	16	17	15	16	15	14	18	17	17	18	16	17	17	17	17	17	17	17	18	14	15	15	17	18	15	17	16	15	14	11	15	15	17	16	11	15	14	14
A0A024R3C7;Q13315;Q68DE6;B4DSP3;E9PIN0;Q8TDS0;Q96QM9;A8WFP7;H0YDU7	A0A024R3C7;Q13315	12;12;5;5;4;1;1;1;1	12;12;5;5;4;1;1;1;1	12;12;5;5;4;1;1;1;1	Serine-protein kinase ATM	ATM	9	12	12	12	3	0	5	4	4	1	0	2	3	6	5	3	3	4	4	3	5	4	5	4	1	2	3	3	4	3	1	3	3	2	0	1	2	1	5	3	3	0	1
A0A024R7P3;A0A024R7N2;Q9HD20;Q8NC73;Q6ZUA1;H7C3H2;Q8TEG5	A0A024R7P3;A0A024R7N2;Q9HD20	16;16;16;5;4;3;3	16;16;16;5;4;3;3	16;16;16;5;4;3;3	Manganese-transporting ATPase 13A1	ATP13A1	7	16	16	16	7	9	11	9	11	10	9	8	10	10	9	12	11	9	12	10	11	11	8	11	8	10	10	12	11	10	11	8	12	9	8	10	9	11	11	9	9	8	12
Q8NBS1;Q8N4D4;Q9NQ11	Q8NBS1;Q8N4D4;Q9NQ11	1;1;1	1;1;1	1;1;1	Probable cation-transporting ATPase 13A2	ATP13A2	3	1	1	1	0	0	0	0	0	0	0	0	0	1	0	0	0	1	0	0	1	0	0	1	0	0	1	0	0	0	0	0	1	0	0	0	1	1	1	0	0	1	0
Q9H7F0;A0A087WYY3	Q9H7F0;A0A087WYY3	6;4	6;4	6;4	Probable cation-transporting ATPase 13A3	ATP13A3	2	6	6	6	3	1	3	3	3	3	2	3	3	2	3	3	3	3	2	3	2	3	2	1	2	2	3	3	4	3	2	3	3	2	1	3	2	3	3	3	3	2	2
P05023;B7Z3V1;B7Z1N5;M0R116;Q53ES0;B7Z9V4;A0A0A0MT26;P13637;B7Z1Q9;B7Z3F8;B3KX35;B3KV59;H0Y7C1;B4DIQ8;B3KW93;B3KNQ8;B3KSY7;Q5TC01;Q5TC02;Q13733;Q58I23;B4DHD7;M0QXF2;B4DRW5;E9PRA5;B4E0R9;Q658V6;Q53FM3;P20648;Q58I22;Q5TC05	P05023;B7Z3V1	34;30;11;11;11;11;11;11;10;10;8;8;8;8;8;7;7;6;5;5;4;3;2;2;2;2;2;2;2;1;1	34;30;11;11;11;11;11;11;10;10;8;8;8;8;8;7;7;6;5;5;4;3;2;2;2;2;2;2;2;1;1	24;20;4;2;2;2;2;2;2;2;0;2;0;0;0;1;2;5;5;0;2;0;0;0;0;0;0;0;0;0;0	Sodium/potassium-transporting ATPase subunit alpha-1	ATP1A1	31	34	34	24	25	26	25	27	26	25	24	27	26	27	26	26	26	24	25	26	27	24	27	24	23	25	28	25	25	26	26	26	25	27	22	25	30	26	24	24	25	27	23
B3KRI1;B1AKY9;B2RAQ4;A0A0S2Z3W6;P50993;A0A0S2Z3D3	B3KRI1;B1AKY9;B2RAQ4;A0A0S2Z3W6;P50993	11;11;11;11;11;3	1;1;1;1;1;1	1;1;1;1;1;1	Sodium/potassium-transporting ATPase subunit alpha-2	ATP1A2	6	11	1	1	10	10	10	10	10	8	9	9	11	9	8	11	10	9	11	10	8	7	10	10	7	10	10	7	9	8	9	8	11	10	9	9	9	10	7	8	9	10	8
Q58I21	Q58I21	2	1	1		ATP1A3	1	2	1	1	1	1	1	1	1	1	1	1	1	1	1	2	1	1	1	1	1	1	1	1	1	1	1	1	1	1	1	1	1	1	0	1	1	1	0	1	1	1	1
B7Z9S8;A6NGH2;Q6LEU2;A3KLL5;P05026;V9GYR2;Q58I20	B7Z9S8;A6NGH2;Q6LEU2;A3KLL5;P05026;V9GYR2	6;6;6;6;6;4;2	6;6;6;6;6;4;2	6;6;6;6;6;4;2	Sodium/potassium-transporting ATPase subunit beta-1	ATP1B1	7	6	6	6	4	5	4	5	5	4	4	4	4	5	4	5	5	4	4	5	5	5	5	4	5	4	5	3	4	5	4	4	4	3	5	4	4	5	5	4	3	3	3
P54709;D3DNF9;C9JXZ1;C9JA36;H7C547;F8WBY4;Q58I18;C9J6S2	P54709;D3DNF9;C9JXZ1;C9JA36	9;7;5;5;2;2;2;1	9;7;5;5;2;2;2;1	9;7;5;5;2;2;2;1	Sodium/potassium-transporting ATPase subunit beta-3	ATP1B3	8	9	9	9	6	7	7	6	5	7	5	6	7	6	5	6	7	7	6	7	5	4	7	7	5	7	7	5	7	4	4	7	8	6	4	7	7	7	6	6	6	7	4
A0A0S2Z3L2;P16615;H7C5W9;Q8N3X5;Q7Z675;O14983;Q7Z6E5;A8K9K1;B3KS35;J3QSY6;A0A0S2Z3H0;A0A0S2Z425;A0A0C4DH86;B1PM99;H3BVB2	A0A0S2Z3L2;P16615;H7C5W9	36;36;31;10;10;10;9;4;3;2;2;2;1;1;1	36;36;31;10;10;10;9;4;3;2;2;2;1;1;1	32;32;27;8;8;8;7;0;2;2;2;2;1;1;1	Sarcoplasmic/endoplasmic reticulum calcium ATPase 2	ATP2A2	15	36	36	32	26	25	26	27	24	24	25	25	26	26	25	29	25	28	29	27	25	26	26	26	26	29	26	25	28	25	23	25	26	24	21	25	25	23	26	24	21	24	22
A0A024RBC7;P20020;E7ERY9;Q59H63;Q58F24;A1X4P8;A0A0U1RQU3;H0YHH6;Q3L582;A1X4P7;F8W1V5;A1X4Q0;A1X4P9	A0A024RBC7;P20020;E7ERY9;Q59H63	23;23;16;13;7;6;5;3;3;2;2;2;2	13;13;8;5;5;1;3;2;2;1;2;1;1	12;12;7;5;5;0;2;1;1;0;2;0;0	Calcium-transporting ATPase;Plasma membrane calcium-transporting ATPase 1	ATP2B1	13	23	13	12	13	13	13	15	13	12	13	15	14	14	13	13	13	12	11	13	13	11	14	14	15	13	11	11	13	17	9	14	13	13	16	13	13	16	15	12	12	14	14
A0A024R968;P23634;A7E2D8;Q68DH9;A1L3B5;A1X4Q1;H0YDG5;H7BZS8;H7BY13;A1X4Q2;A2VBC8;Q4J698;Q4J699	A0A024R968;P23634;A7E2D8;Q68DH9	23;23;22;22;7;3;2;2;2;1;1;1;1	23;23;22;22;7;3;2;2;2;1;1;1;1	2;2;1;2;0;1;0;0;0;0;0;0;0	Calcium-transporting ATPase;Plasma membrane calcium-transporting ATPase 4	ATP2B4;DKFZp686M088	13	23	23	2	14	14	15	15	15	16	13	15	15	15	15	15	16	16	15	16	15	15	17	15	15	16	13	16	15	17	11	17	16	16	14	13	17	16	17	15	13	15	14
B4E2Q0;P98194;H0Y9V7;B4E295;Q59G44;H0Y9S7;H0Y8X9;D6RGE9;D6REJ1;D6RHV9	B4E2Q0;P98194;H0Y9V7;B4E295;Q59G44	13;13;12;12;8;5;3;1;1;1	13;13;12;12;8;5;3;1;1;1	13;13;12;12;8;5;3;1;1;1	Calcium-transporting ATPase;Calcium-transporting ATPase type 2C member 1	ATP2C1	10	13	13	13	11	11	11	9	10	8	6	8	10	10	8	9	10	9	7	9	8	7	9	9	7	10	6	7	8	7	9	10	10	7	6	11	9	10	8	6	6	8	7
K7EK77;B4DGW3;K7EJP1;K7EQH4	K7EK77;B4DGW3;K7EJP1;K7EQH4	16;13;11;8	1;1;1;1	1;1;1;1		ATP5A1	4	16	1	1	13	14	13	13	13	13	13	12	12	13	13	12	14	14	13	12	12	12	12	13	14	13	13	13	12	11	13	14	12	11	12	14	14	12	13	12	13	12	12
Q8TAS0;P36542	Q8TAS0;P36542	10;10	10;10	1;1	ATP synthase subunit gamma;ATP synthase subunit gamma, mitochondrial	ATP5C1	2	10	10	1	9	8	8	8	9	8	7	9	8	9	8	8	8	9	9	9	8	9	9	8	9	9	9	7	8	8	10	9	9	8	7	8	8	9	8	8	8	8	8
Q5QNZ2;Q08ET0;A8K4W2;P24539;Q53GB3	Q5QNZ2;Q08ET0;A8K4W2;P24539;Q53GB3	7;7;7;7;6	7;7;7;7;6	7;7;7;7;6	ATP synthase F(0) complex subunit B1, mitochondrial	ATP5F1;hCG_39985	5	7	7	7	5	6	6	4	6	6	5	5	6	6	6	5	5	6	6	6	6	6	6	6	4	6	5	5	5	5	5	5	6	4	4	5	6	4	4	4	6	5	6
O75947;F5H608;A0PJH2	O75947;F5H608;A0PJH2	3;2;2	3;2;2	3;2;2	ATP synthase subunit d, mitochondrial	ATP5H	3	3	3	3	2	1	2	2	2	2	2	3	2	1	2	1	2	2	3	2	2	2	2	2	2	3	2	2	3	2	2	2	2	2	2	2	2	3	2	2	2	2	2
P56385	P56385	3	3	3	ATP synthase subunit e, mitochondrial	ATP5I	1	3	3	3	2	2	2	2	1	1	2	0	2	1	1	2	1	1	2	1	0	1	1	1	1	2	1	1	0	1	2	0	2	2	2	2	3	2	2	2	2	1	1
P56134;C9JJT5;Q53FE1;C9JU26	P56134;C9JJT5;Q53FE1;C9JU26	3;2;2;2	1;0;1;0	1;0;1;0	ATP synthase subunit f, mitochondrial	ATP5J2;ATP5J2-PTCD1	4	3	1	1	3	3	3	3	3	3	1	3	3	3	3	3	3	3	3	3	3	3	3	3	3	3	3	3	3	2	3	3	3	2	2	3	3	2	2	2	2	2	2
G3V325;B4DJ38;Q3ZB84;A4D273;O75127;Q3SYP6;B3KMD7	G3V325;B4DJ38;Q3ZB84;A4D273;O75127	4;4;2;2;2;1;1	4;4;2;2;2;1;1	2;2;2;2;2;1;1	Pentatricopeptide repeat-containing protein 1, mitochondrial	ATP5J2-PTCD1;PTCD1	7	4	4	2	3	3	3	3	3	3	1	3	3	3	2	3	3	3	3	3	2	3	3	3	3	3	3	2	3	1	2	3	3	1	1	4	2	1	1	1	1	1	2
E9PN17;O75964	E9PN17;O75964	4;4	4;4	4;4	ATP synthase subunit g, mitochondrial	ATP5L	2	4	4	4	3	3	3	3	3	3	3	4	3	4	3	3	3	3	4	3	3	3	3	3	3	4	3	3	3	3	4	3	3	2	3	3	3	3	3	3	3	3	3
P48047;Q53HH2;H7C0C1;H7C086;H7C068	P48047;Q53HH2;H7C0C1	9;8;5;2;2	9;8;5;2;2	9;8;5;2;2	ATP synthase subunit O, mitochondrial	ATP5O	5	9	9	9	9	9	8	9	8	8	7	8	8	9	8	9	9	9	9	9	8	9	8	8	8	8	8	8	8	7	8	8	8	6	6	8	7	6	6	6	6	6	6
D2Y6Y7;A0A098CMI8;A0A098CL94;A6ZHM2;K7WIJ6;A0A059QQB7;A0A075X6H8;A0A075X6V9;A6ZGJ0;X5CJR1;X5CDZ8;X5BSQ0;X2CNL3;X2C587;W8DBL0;W8D9J2;W8D8V4;W8D860;W5VMK3;W0C6A8;V9K6C5;V9K4I6;V9K052;V9JTU3;V9JB23;V5JTX2;V5JSZ5;V5JSF4;V5JS27;V5JQM7;V5JPE6;V5JMC8;V5JH69;V5JGY5;U5L389;U5L326;U5KQ12;U3LCA2;U3LBN0;U3LBH8;U3LBD0;U3L335;U3KWA8;T2HJH9;T1WUI6;T1SXS5;T1SWT7;T1SUY8;T1STG6;S4UQD8;S4SQC6;R9ZRI6;R9ZPP1;R9ZP27;R…	D2Y6Y7;A0A098CMI8;A0A098CL94;A6ZHM2;K7WIJ6;A0A059QQB7;A0A075X6H8;A0A075X6V9;A6ZGJ0;X5CJR1;X5CDZ8;X5BSQ0;X2CNL3;X2C587;W8DBL0;W8D9J2;W8D8V4;W8D860;W5VMK3;W0C6A8;V9K6C5;V9K4I6;V9K052;V9JTU3;V9JB23;V5JTX2;V5JSZ5;V5JSF4;V5JS27;V5JQM7;V5JPE6;V5JMC8;V5JH69;V5JGY5;U5L389;U5L326;U5KQ12;U3LCA2;U3LBN0;U3LBH8;U3LBD0;U3L335;U3KWA8;T2HJH9;T1WUI6;T1SXS5;T1SWT7;T1SUY8;T1STG6;S4UQD8;S4SQC6;R9ZRI6;R9ZPP1;R9ZP27;R…	2;2;2;2;2;2;2;2;2;2;2;2;2;2;2;2;2;2;2;2;2;2;2;2;2;2;2;2;2;2;2;2;2;2;2;2;2;2;2;2;2;2;2;2;2;2;2;2;2;2;2;2;2;2;2;2;2;2;2;2;2;2;2;2;2;2;2;2;2;2;2;2;2;2;2;2;2;2;2;2;2;2;2;2;2;2;2;2;2;2;2;2;2;2;2;2;2;2;2;2;2;2;2;2;2;2;2;2;2;2;2;2;2;2;2;2;2;2;2;2;2;2;2;2;2;2;2;2;2;2;2;2;2;2;2;2;2;2;2;2;2;2;2;2;2;2;2;2;2;2;2;2;2;2;2;2;2;2;2;2;2;2;2;2;2;2;2;2;2;2;2;2;2;2;2;2;2;2;2;2;2;2;2;2;2;2;2;2;2;2;2;2;2;2;2;2;2;2;2;2…	2;2;2;2;2;2;2;2;2;2;2;2;2;2;2;2;2;2;2;2;2;2;2;2;2;2;2;2;2;2;2;2;2;2;2;2;2;2;2;2;2;2;2;2;2;2;2;2;2;2;2;2;2;2;2;2;2;2;2;2;2;2;2;2;2;2;2;2;2;2;2;2;2;2;2;2;2;2;2;2;2;2;2;2;2;2;2;2;2;2;2;2;2;2;2;2;2;2;2;2;2;2;2;2;2;2;2;2;2;2;2;2;2;2;2;2;2;2;2;2;2;2;2;2;2;2;2;2;2;2;2;2;2;2;2;2;2;2;2;2;2;2;2;2;2;2;2;2;2;2;2;2;2;2;2;2;2;2;2;2;2;2;2;2;2;2;2;2;2;2;2;2;2;2;2;2;2;2;2;2;2;2;2;2;2;2;2;2;2;2;2;2;2;2;2;2;2;2;2;2…	2;2;2;2;2;2;2;2;2;2;2;2;2;2;2;2;2;2;2;2;2;2;2;2;2;2;2;2;2;2;2;2;2;2;2;2;2;2;2;2;2;2;2;2;2;2;2;2;2;2;2;2;2;2;2;2;2;2;2;2;2;2;2;2;2;2;2;2;2;2;2;2;2;2;2;2;2;2;2;2;2;2;2;2;2;2;2;2;2;2;2;2;2;2;2;2;2;2;2;2;2;2;2;2;2;2;2;2;2;2;2;2;2;2;2;2;2;2;2;2;2;2;2;2;2;2;2;2;2;2;2;2;2;2;2;2;2;2;2;2;2;2;2;2;2;2;2;2;2;2;2;2;2;2;2;2;2;2;2;2;2;2;2;2;2;2;2;2;2;2;2;2;2;2;2;2;2;2;2;2;2;2;2;2;2;2;2;2;2;2;2;2;2;2;2;2;2;2;2;2…	ATP synthase subunit a	ATP6;atp6;MTATP6;ATPase 6;MT-ATP6	1029	2	2	2	2	2	2	1	2	2	2	1	1	2	2	2	2	2	2	2	2	2	2	2	2	2	1	2	1	2	1	1	2	1	1	2	1	1	2	2	2	1	1
B3KR70;Q15904;A0A0C4DGX8;B4DWM8;Q8NF19;A6NLC6;H7C2Y8;H7C0T7;F2Z3L8;A6QRJ1	B3KR70;Q15904;A0A0C4DGX8;B4DWM8;Q8NF19;A6NLC6	4;4;3;3;3;2;1;1;1;1	4;4;3;3;3;2;1;1;1;1	4;4;3;3;3;2;1;1;1;1	V-type proton ATPase subunit S1	ATP6AP1;FLJ00383	10	4	4	4	2	3	3	3	3	3	3	2	3	2	2	2	2	2	2	2	1	2	3	3	3	2	3	3	3	3	1	3	3	4	3	4	3	2	4	3	2	3	3
P38606;B7Z2V6;C9JA17;C9JVW8	P38606;B7Z2V6	24;12;7;7	24;12;7;7	24;12;7;7	V-type proton ATPase catalytic subunit A	ATP6V1A	4	24	24	24	18	18	16	14	17	14	14	16	18	19	17	20	18	17	17	20	17	15	19	16	11	17	15	15	15	13	10	17	18	15	12	14	12	16	17	14	16	15	13
A0A140VK65;P21281;Q59HF3;B4DFM5;H0YC04;Q71UA2;B4DWH7;C9JL73;P15313;H0YAT8;E5RGH6;C9J5E3;C9JNS9	A0A140VK65;P21281;Q59HF3;B4DFM5	17;17;11;9;8;6;6;6;6;2;2;2;2	17;17;11;9;8;6;6;6;6;2;2;2;2	10;10;10;2;8;2;2;2;2;2;2;2;2	V-type proton ATPase subunit B, brain isoform	ATP6V1B2	13	17	17	10	12	11	9	9	9	10	9	10	11	10	11	12	12	12	11	12	11	9	11	11	8	12	7	7	11	6	9	8	10	6	6	11	8	10	8	7	6	6	6
A0A024R9I0;P21283;E7EV59;B7Z593	A0A024R9I0;P21283;E7EV59;B7Z593	15;15;8;8	15;15;8;8	15;15;8;8	V-type proton ATPase subunit C 1	ATP6V1C1	4	15	15	15	12	12	11	12	12	12	11	12	11	12	12	13	13	11	11	13	12	12	10	11	12	12	12	11	11	12	8	11	11	12	11	11	11	14	12	11	10	15	12
G3V2S6;Q9H3H0;A0A024R683;Q9Y5K8;Q8N5Z9;Q6PJ05;G3V2V6;H0YJH8;H0YJS0;Q9NW63;G3V559;H0YJ55;G3V5S7;G3V341;G3V3T8	G3V2S6;Q9H3H0;A0A024R683;Q9Y5K8;Q8N5Z9;Q6PJ05;G3V2V6;H0YJH8	5;5;5;5;4;4;3;3;2;2;2;1;1;1;1	5;5;5;5;4;4;3;3;2;2;2;1;1;1;1	5;5;5;5;4;4;3;3;2;2;2;1;1;1;1	V-type proton ATPase subunit D	ATP6V1D;VATD	15	5	5	5	4	3	4	4	3	5	4	4	4	3	3	4	3	3	3	3	5	3	4	4	4	4	4	4	4	3	2	3	3	3	2	4	3	3	5	2	3	4	3
Q53Y06;P36543;C9J8H1;A0A140VKA8;Q96A05	Q53Y06;P36543;C9J8H1	9;9;6;3;3	9;9;6;3;3	9;9;6;3;3	V-type proton ATPase subunit E 1	ATP6V1E1	5	9	9	9	6	7	6	6	5	6	7	5	5	5	5	7	4	7	5	7	6	5	6	5	6	8	5	5	6	5	4	6	5	6	6	5	3	3	5	5	6	4	5
A0A024R883;O75348;F2Z307;O95670	A0A024R883;O75348	4;4;1;1	4;4;1;1	4;4;1;1	V-type proton ATPase subunit G 1	ATP6V1G1	4	4	4	4	3	3	3	3	2	2	3	2	2	3	3	3	2	3	2	3	3	3	2	2	3	3	2	2	2	2	2	1	2	3	2	1	2	3	2	2	2	3	2
G3V126;A0A024R7X3;A0A024R7U9;Q9UI12;B4E054;B3KUZ7;Q8TF11;E5RG49;E5RHH0	G3V126;A0A024R7X3;A0A024R7U9;Q9UI12;B4E054;B3KUZ7;Q8TF11	10;10;10;10;9;9;7;1;1	10;10;10;10;9;9;7;1;1	10;10;10;10;9;9;7;1;1	V-type proton ATPase subunit H	ATP6V1H	9	10	10	10	7	7	5	6	6	6	5	7	5	6	7	6	6	4	9	8	6	7	5	7	5	7	6	6	8	6	6	4	8	6	4	7	4	6	5	4	5	4	4
B7Z3V0;C9J2Q2;Q8N5M1	B7Z3V0;C9J2Q2;Q8N5M1	2;2;2	2;2;2	2;2;2	ATP synthase mitochondrial F1 complex assembly factor 2	ATPAF2	3	2	2	2	2	1	2	2	1	2	1	1	1	0	1	2	2	1	1	2	1	1	2	2	0	2	2	1	1	2	0	0	2	1	2	1	0	1	0	1	1	2	1
Q9UII2;A0A0B4J230	Q9UII2;A0A0B4J230	4;2	4;2	4;2	ATPase inhibitor, mitochondrial	ATPIF1	2	4	4	4	1	1	1	1	1	1	1	1	1	1	2	1	1	2	1	1	0	1	1	1	0	1	1	1	2	1	3	0	1	0	0	0	1	0	1	0	0	1	0
B4DZ36;O75882	B4DZ36;O75882	1;1	1;1	1;1	Attractin	ATRN	2	1	1	1	0	0	0	0	0	0	0	0	0	1	0	0	0	0	0	0	0	1	0	0	0	0	0	0	0	0	0	1	0	0	0	0	0	0	0	0	0	0	0
A4LAA3;P46100;A0A096LNL9;Q5JX93;H0Y3T0;A0A096LNN3;B7Z1D8;B4DHH8;A0A096LNW1	A4LAA3;P46100;A0A096LNL9	4;4;2;1;1;1;1;1;1	4;4;2;1;1;1;1;1;1	4;4;2;1;1;1;1;1;1	Transcriptional regulator ATRX	ATRX	9	4	4	4	2	2	1	2	1	1	0	1	1	1	1	1	1	1	1	1	1	1	1	1	1	1	1	1	1	0	1	1	1	1	0	1	2	1	0	1	0	1	0
Q9UBB4;A0A1W2PQD2;Q7Z524;B1AHE4;Q9NTC6;B1AHE3	Q9UBB4;A0A1W2PQD2;Q7Z524	12;8;7;4;3;3	12;8;7;4;3;3	12;8;7;4;3;3	Ataxin-10	ATXN10	6	12	12	12	9	9	6	10	8	10	11	5	10	9	8	9	7	9	8	8	7	8	11	6	7	8	7	6	10	8	5	8	9	9	7	8	5	7	10	9	10	8	8
Q99700;H0YH87;F8WB06;F8VQP2;Q2M2R5;V9GY86;B3KT59;F8VRK6;F8W0B5;F8VVY6	Q99700;H0YH87;F8WB06;F8VQP2;Q2M2R5;V9GY86;B3KT59;F8VRK6	8;7;7;7;7;7;5;4;2;1	8;7;7;7;7;7;5;4;2;1	8;7;7;7;7;7;5;4;2;1	Ataxin-2	ATXN2	10	8	8	8	2	2	3	3	3	3	2	3	3	2	2	2	3	5	2	3	4	3	3	3	2	2	1	3	2	2	2	2	3	1	3	2	2	2	2	2	2	3	2
H3BUF6;Q8WWM7;A0A024QZC0;A0A024QZB7;A0A024QZ91;H3BSK9;H3BUE3;H3BSQ5;H3BRB0;A0A0C4DGL7	H3BUF6;Q8WWM7;A0A024QZC0;A0A024QZB7;A0A024QZ91;H3BSK9	15;15;14;14;14;8;3;2;1;1	15;15;14;14;14;8;3;2;1;1	15;15;14;14;14;8;3;2;1;1	Ataxin-2-like protein	ATXN2L	10	15	15	15	12	12	9	11	11	9	8	10	11	12	12	10	10	10	8	9	11	8	10	9	10	9	10	8	10	11	7	9	9	11	7	8	8	11	10	9	10	12	9
B4DX16;B2R6Z3;O14965;Q5QPD4;A3KFJ0	B4DX16;B2R6Z3;O14965;Q5QPD4;A3KFJ0	3;3;3;2;2	3;3;3;2;2	3;3;3;2;2	Aurora kinase A	AURKA	5	3	3	3	2	1	1	1	1	1	1	1	1	0	1	1	1	1	1	1	2	2	2	0	0	1	1	1	2	1	0	1	1	0	0	1	2	1	0	0	0	1	1
J3QR41;J3KTD6;J3QLN8;B2RC06;Q96GD4;J3KRJ2;J3KRF8;J3KT86	J3QR41;J3KTD6;J3QLN8;B2RC06;Q96GD4;J3KRJ2;J3KRF8;J3KT86	2;2;2;2;2;1;1;1	2;2;2;2;2;1;1;1	2;2;2;2;2;1;1;1	Aurora kinase B	AURKB	8	2	2	2	2	2	2	2	1	2	2	2	2	1	2	2	1	2	2	2	1	2	2	2	1	2	2	1	2	2	1	1	2	1	2	2	1	2	2	2	1	2	1
P30530;M0R0W6;H7C3L9;B4DFQ0;Q53R53;A0A087WZQ5;Q15516;Q1RMG3;E9PHX8;B2RE75;Q12866	P30530;M0R0W6	7;6;1;1;1;1;1;1;1;1;1	7;6;1;1;1;1;1;1;1;1;1	7;6;1;1;1;1;1;1;1;1;1	Tyrosine-protein kinase receptor UFO;Receptor protein-tyrosine kinase	AXL	11	7	7	7	1	2	1	1	4	3	1	1	2	4	3	3	3	5	4	3	3	2	3	2	0	2	1	1	2	2	0	3	0	1	2	1	0	2	3	1	2	1	2
A0A140VK00;P25311;A0JLQ0;C9JEV0	A0A140VK00;P25311;A0JLQ0;C9JEV0	2;2;1;1	2;2;1;1	2;2;1;1	Zinc-alpha-2-glycoprotein	AZGP1	4	2	2	2	0	1	1	1	1	1	0	0	1	1	0	0	1	0	0	1	0	1	0	0	0	0	0	0	0	0	0	0	2	0	0	0	0	0	1	0	0	0	0
B3KQ86;A0A090N7W2;A0A090N8P4;Q3SYG4;C9JRR5;B3KRC8;B4DMF1;H7BZ69;F8WCG5	B3KQ86;A0A090N7W2;A0A090N8P4;Q3SYG4;C9JRR5;B3KRC8;B4DMF1;H7BZ69;F8WCG5	2;2;2;2;1;1;1;1;1	2;2;2;2;1;1;1;1;1	2;2;2;2;1;1;1;1;1	Protein PTHB1	B1;BBS9	9	2	2	2	1	1	1	1	1	1	1	1	1	1	1	1	1	1	1	1	1	1	1	1	1	1	1	1	1	1	1	1	1	1	1	1	1	1	1	1	1	1	1
H0YLF3;F5H6I0;A6XND9;B4E0X1;P61769;A6XMH5;A6XMH4	H0YLF3;F5H6I0;A6XND9;B4E0X1;P61769;A6XMH5;A6XMH4	2;2;2;2;2;1;1	2;2;2;2;2;1;1	2;2;2;2;2;1;1	Beta-2-microglobulin;Beta-2-microglobulin;Beta-2-microglobulin form pI 5.3	B2M	7	2	2	2	0	1	0	2	1	1	1	2	2	2	0	2	1	2	0	2	0	1	1	1	1	1	2	0	1	1	1	2	2	1	1	1	2	1	1	2	1	1	2
Q499Z2;Q96L58	Q499Z2;Q96L58	1;1	1;1	1;1	Beta-1,3-galactosyltransferase 6	B3GALT6	2	1	1	1	0	0	0	0	0	0	0	0	0	0	0	0	0	0	0	1	1	0	0	0	0	0	0	0	0	0	0	0	0	1	0	0	0	0	0	0	1	1	0
Q6FI97;O96019;Q53FS0;H7C5S0;C9JQT2;D3DNS0	Q6FI97;O96019;Q53FS0;H7C5S0	12;12;11;6;3;2	12;12;11;6;3;2	9;9;8;5;3;1	Actin-like protein 6A	BAF53A;ACTL6A	6	12	12	9	7	8	6	8	5	5	7	8	8	9	8	7	7	6	7	9	8	8	7	7	4	5	6	5	6	8	5	6	8	7	7	6	4	8	8	5	4	4	6
B3KN59;O95816;B3KM36	B3KN59;O95816;B3KM36	9;9;8	9;9;8	9;9;8	BAG family molecular chaperone regulator 2	BAG2	3	9	9	9	4	5	5	6	5	5	6	6	6	5	5	4	6	5	6	7	6	5	6	5	5	4	6	6	6	6	5	5	6	6	6	5	4	6	6	6	6	6	6
Q53GY1;O95817;C9JFK9	Q53GY1;O95817	18;18;8	18;18;8	18;18;8	BAG family molecular chaperone regulator 3	BAG3	3	18	18	18	10	11	10	12	13	10	8	11	13	10	10	7	9	11	9	11	12	9	10	9	14	12	11	11	10	12	9	12	7	13	8	10	10	8	10	12	10	11	7
A8K5J7;A0A024R6M6;Q9UL15;G3V274	A8K5J7;A0A024R6M6;Q9UL15	7;7;7;2	7;7;7;2	7;7;7;2	BAG family molecular chaperone regulator 5	BAG5	4	7	7	7	6	6	4	3	6	2	3	5	3	6	5	6	4	6	6	6	5	6	3	4	2	5	4	3	5	5	4	3	4	4	3	4	5	5	5	5	2	5	3
Q9UQB8;B4DMV0;I3L4C2;B4DQ43;I3L2M4;B3KPV9;I3L327;B4DWA1;I3L125;I3L1C8;I3L3C5;I3L526;I3L0Y9;I3L0M4;I3L3J7;I3L2J6;I3L113;I3L4A3;I3L3C6	Q9UQB8;B4DMV0;I3L4C2;B4DQ43;I3L2M4;B3KPV9;I3L327;B4DWA1	10;9;9;7;6;6;5;5;4;4;3;3;3;3;3;2;2;2;2	10;9;9;7;6;6;5;5;4;4;3;3;3;3;3;2;2;2;2	10;9;9;7;6;6;5;5;4;4;3;3;3;3;3;2;2;2;2	Brain-specific angiogenesis inhibitor 1-associated protein 2	BAIAP2	19	10	10	10	5	6	5	4	4	3	5	5	5	3	5	3	5	5	5	5	5	4	6	5	4	5	5	3	4	5	4	5	4	4	5	5	4	4	5	3	5	5	7
Q9UHR4	Q9UHR4	10	10	10	Brain-specific angiogenesis inhibitor 1-associated protein 2-like protein 1	BAIAP2L1	1	10	10	10	4	5	4	5	5	4	2	4	5	4	4	5	3	7	3	6	4	4	6	5	3	3	6	4	4	6	3	8	6	7	5	5	4	3	5	4	3	6	5
A0A024R5H0;O75531;E9PJJ8;B2R4V4	A0A024R5H0;O75531;E9PJJ8;B2R4V4	2;2;1;1	2;2;1;1	2;2;1;1	Barrier-to-autointegration factor;Barrier-to-autointegration factor, N-terminally processed	BANF1	4	2	2	2	0	0	0	1	0	2	1	0	1	2	2	1	0	1	1	0	2	1	0	2	1	0	1	1	1	1	1	2	2	2	2	2	1	2	2	2	2	1	2
P80723;U3KQP0	P80723	8;1	8;1	8;1	Brain acid soluble protein 1	BASP1	2	8	8	8	3	1	2	0	1	5	3	1	2	2	3	3	4	3	1	2	6	7	1	5	1	2	5	1	5	3	1	2	3	2	2	2	2	5	6	2	2	2	4
A0A1U9X7A9;A0A1U9X7A6;A0A024RCR6;A0A0G2JK23;P46379;A0A0G2JL47;F6S6P2;X6REW1;A0A0G2JJM1;F6UR09;F6U1F2;F6XTU0;H0Y710;A0A0G2JJR8;A0A1B0GX79;F6WML8;F6VEM6;F6X9W3;F6U341;H0Y4L1;F6TC96	A0A1U9X7A9;A0A1U9X7A6;A0A024RCR6;A0A0G2JK23;P46379;A0A0G2JL47	10;10;10;10;10;8;4;4;4;2;2;2;2;2;2;2;2;2;2;1;1	10;10;10;10;10;8;4;4;4;2;2;2;2;2;2;2;2;2;2;1;1	10;10;10;10;10;8;4;4;4;2;2;2;2;2;2;2;2;2;2;1;1	Large proline-rich protein BAG6	BAT3;BAG6	21	10	10	10	7	5	8	6	4	5	6	5	6	5	5	8	7	5	8	6	7	7	5	8	3	5	4	4	5	4	1	6	6	6	5	5	3	6	6	3	6	6	4
Q07812;Q8WXU1;K4JQN1;A0A0C4MW46;A0A0C4MWS3;A0A0C4MVT1;Q5ZPJ1;I6LPK7	Q07812	7;3;3;3;3;3;1;1	7;3;3;3;3;3;1;1	7;3;3;3;3;3;1;1	Apoptosis regulator BAX	BAX	8	7	7	7	5	4	5	4	4	4	4	4	4	4	4	5	4	4	4	4	3	4	4	4	4	4	5	4	4	4	4	4	5	4	5	4	4	5	4	3	4	5	4
Q59G54;D3DS96;Q9NRL2;A0A087WWN7	Q59G54;D3DS96;Q9NRL2	3;3;3;1	3;3;3;1	3;3;3;1	Bromodomain adjacent to zinc finger domain protein 1A	BAZ1A	4	3	3	3	0	1	0	0	1	0	0	0	0	0	0	0	0	2	0	0	1	0	0	0	0	0	0	0	0	0	0	0	0	1	0	0	0	1	0	0	0	0	0
Q9UIG0	Q9UIG0	13	13	13	Tyrosine-protein kinase BAZ1B	BAZ1B	1	13	13	13	5	5	4	3	5	3	3	5	5	6	5	5	7	5	4	5	8	7	5	5	4	4	5	3	5	3	5	3	6	5	2	3	3	6	7	4	4	6	5
Q53TG3;Q6MZK7;Q3B7K5;A0A0A0MR97;Q9UIF8	Q53TG3;Q6MZK7;Q3B7K5;A0A0A0MR97;Q9UIF8	1;1;1;1;1	1;1;1;1;1	1;1;1;1;1	Bromodomain adjacent to zinc finger domain protein 2B	BAZ2B;DKFZp686H10114	5	1	1	1	0	0	0	1	0	1	0	0	0	1	1	0	0	1	1	0	0	1	0	0	0	0	0	0	1	0	0	1	0	0	0	0	0	0	1	0	0	1	0
C9JTE9;A4D0R4;E9PAJ1;H7C5E2;Q9UHQ4;C9IYK6;B7Z2L0;A6NME1;H0Y7N8;C9JGJ9;F8WB99	C9JTE9;A4D0R4;E9PAJ1;H7C5E2;Q9UHQ4;C9IYK6;B7Z2L0;A6NME1;H0Y7N8	5;5;5;5;5;4;3;3;3;2;2	5;5;5;5;5;4;3;3;3;2;2	5;5;5;5;5;4;3;3;3;2;2	B-cell receptor-associated protein 29	BCAP29	11	5	5	5	4	4	4	4	4	4	4	4	4	4	4	4	4	4	4	4	4	4	4	4	4	4	4	4	4	4	4	4	4	4	4	4	5	4	4	4	4	4	4
Q53HT6;Q53G72;P51572;C9JMD7;C9JSP1;C9JQ75;C9J0M4;C9JM14	Q53HT6;Q53G72;P51572;C9JMD7;C9JSP1;C9JQ75;C9J0M4	9;9;9;6;6;6;6;4	9;9;9;6;6;6;6;4	9;9;9;6;6;6;6;4	B-cell receptor-associated protein 31	BCAP31	8	9	9	9	8	9	9	8	9	8	8	9	8	9	8	9	9	9	9	9	8	8	7	7	7	9	7	9	8	8	6	8	7	7	7	8	7	7	8	7	8	7	7
Q6P5Z4;B2RBL9;D3DUK1;P56945;B3KWS6;Q96CD4;B3KWE2;Q8NC57;B3KW85	Q6P5Z4;B2RBL9;D3DUK1;P56945;B3KWS6;Q96CD4;B3KWE2;Q8NC57;B3KW85	2;2;2;2;1;1;1;1;1	2;2;2;2;1;1;1;1;1	2;2;2;2;1;1;1;1;1	Breast cancer anti-estrogen resistance protein 1	BCAR1	9	2	2	2	2	1	0	2	1	1	0	1	1	1	1	1	1	1	1	1	2	1	1	1	0	0	1	1	1	1	0	1	1	1	0	2	0	2	1	2	1	1	2
A0A024RAV0;P54687;F5H2F2;A0A087WYF2	A0A024RAV0;P54687;F5H2F2	4;4;2;1	4;4;2;1	4;4;2;1	Branched-chain-amino-acid aminotransferase;Branched-chain-amino-acid aminotransferase, cytosolic	BCAT1	4	4	4	4	3	3	3	2	4	3	1	4	3	4	2	3	3	3	2	4	4	3	2	3	2	3	2	2	2	1	2	4	3	2	1	1	2	2	1	1	1	0	1
Q53EW7;O15382;B3KSI3;M0QZ10;M0QXF9;M0QZP4;M0R2K7	Q53EW7;O15382;B3KSI3;M0QZ10;M0QXF9;M0QZP4	10;10;9;9;9;8;1	10;10;9;9;9;8;1	10;10;9;9;9;8;1	Branched-chain-amino-acid aminotransferase;Branched-chain-amino-acid aminotransferase, mitochondrial	BCAT2	7	10	10	10	4	4	3	3	3	3	3	5	3	4	4	6	4	5	5	4	3	5	3	5	3	3	4	3	4	3	1	3	4	3	3	4	3	2	3	2	2	1	3
Q9P287;B4E318;B4DUS0	Q9P287;B4E318;B4DUS0	6;4;4	6;4;4	6;4;4	BRCA2 and CDKN1A-interacting protein	BCCIP	3	6	6	6	4	3	3	4	3	4	2	3	5	4	4	5	4	3	4	2	3	3	3	3	2	4	4	2	3	2	3	3	3	2	2	4	3	3	3	3	1	2	2
Q59EI3;B2R8A9;A0A024R0K3;Q6ZSA3;F5H5P2;P12694;F5GXU9;Q658P7;H0YH31;Q9UMB3	Q59EI3;B2R8A9;A0A024R0K3;Q6ZSA3;F5H5P2;P12694;F5GXU9;Q658P7	7;7;7;7;7;7;5;4;2;1	7;7;7;7;7;7;5;4;2;1	7;7;7;7;7;7;5;4;2;1	2-oxoisovalerate dehydrogenase subunit alpha, mitochondrial	BCKDHA;DKFZp313C0640	10	7	7	7	5	3	4	2	2	2	2	4	2	4	2	4	3	4	4	5	2	3	3	4	2	4	2	3	3	2	1	2	3	2	1	2	2	2	3	3	3	3	1
H3BTL2;H3BS02;B4DGN9;A0A024QZA9;O14874;H3BNP3	H3BTL2;H3BS02;B4DGN9;A0A024QZA9;O14874	4;4;4;4;4;1	4;4;4;4;4;1	4;4;4;4;4;1	[3-methyl-2-oxobutanoate dehydrogenase [lipoamide]] kinase, mitochondrial	BCKDK	6	4	4	4	3	3	2	2	2	2	2	3	2	1	1	3	2	3	2	3	2	2	3	2	2	2	3	2	3	1	3	3	3	2	2	3	2	3	3	2	3	3	3
O95999;A0A087WWW9;A2TDT2	O95999;A0A087WWW9;A2TDT2	6;5;5	6;5;5	6;5;5	B-cell lymphoma/leukemia 10	BCL10	3	6	6	6	2	2	2	2	4	2	2	2	3	1	2	1	2	1	3	3	0	2	2	1	1	1	2	1	3	2	1	2	4	2	3	2	1	2	2	3	2	2	2
Q9NYF8;E9PK91;Q6DCA8;A0A1W2PQ43;E9PK09;E9PQN2;E9PKI6;H0YF00;E9PJA7;B0AZU3;H0YF14;H0YF63;B7Z8J9	Q9NYF8;E9PK91;Q6DCA8;A0A1W2PQ43;E9PK09;E9PQN2;E9PKI6	12;11;10;10;10;10;10;4;4;2;2;1;1	11;11;10;10;10;10;10;4;4;1;1;1;1	11;11;10;10;10;10;10;4;4;1;1;1;1	Bcl-2-associated transcription factor 1	BCLAF1	13	12	11	11	11	10	8	9	9	8	8	9	9	8	8	10	9	10	6	7	8	10	8	8	5	10	10	7	9	7	3	10	10	9	8	7	5	7	8	5	7	7	8
Q53EX1;A8JZZ8;A0A024R467;Q9Y276;Q53RT4;C9J1S9;C9J8G3;A8BSR7;C9J4Q9;C9JAS4;H7BZF6;A0A0S2Z3G6;H7C492	Q53EX1;A8JZZ8;A0A024R467;Q9Y276;Q53RT4;C9J1S9;C9J8G3	4;4;4;4;3;2;2;1;1;1;1;1;1	4;4;4;4;3;2;2;1;1;1;1;1;1	4;4;4;4;3;2;2;1;1;1;1;1;1	Mitochondrial chaperone BCS1	BCS1L	13	4	4	4	2	3	2	1	2	1	3	2	3	3	2	2	3	2	2	2	1	2	2	2	1	2	1	1	2	1	1	0	1	0	1	2	1	1	1	0	1	0	0
E9PCG9;Q02338;A1E284;H7C2W1;C9K0G7	E9PCG9;Q02338;A1E284;H7C2W1;C9K0G7	2;2;1;1;1	2;2;1;1;1	2;2;1;1;1	D-beta-hydroxybutyrate dehydrogenase, mitochondrial	BDH1	5	2	2	2	0	0	0	0	0	1	0	0	1	0	0	0	0	1	0	1	0	1	0	1	0	0	1	0	1	1	0	1	1	1	1	0	0	1	0	1	1	1	2
A0A024RDG9;Q9BUT1;A8K5M0;A0A024RDJ8;D6RFG2;D6R9U8;D6RIR6;B3KY19;D6R9P2;D6RBF6	A0A024RDG9;Q9BUT1;A8K5M0;A0A024RDJ8;D6RFG2;D6R9U8;D6RIR6;B3KY19	6;6;4;4;3;3;3;3;2;1	6;6;4;4;3;3;3;3;2;1	6;6;4;4;3;3;3;3;2;1	3-hydroxybutyrate dehydrogenase type 2	BDH2	10	6	6	6	2	3	1	4	3	3	2	4	3	4	3	3	2	3	2	3	3	2	2	3	2	3	2	5	3	4	3	3	4	3	2	4	2	4	2	4	2	3	4
Q53XK0;H7C1N3;O15155;C9JTT8;Q68DU7	Q53XK0;H7C1N3;O15155;C9JTT8;Q68DU7	2;2;2;1;1	2;2;2;1;1	2;2;2;1;1	BET1 homolog	BET1;DKFZp781C0425	5	2	2	2	2	1	2	1	2	1	1	1	1	1	2	2	1	1	1	1	1	1	2	2	2	1	1	1	2	1	2	1	1	1	1	2	1	2	2	0	1	1	1
Q9H694;V5YQU3;A6NGY7	Q9H694;V5YQU3;A6NGY7	10;8;5	10;8;5	10;8;5	Protein bicaudal C homolog 1;Receptor protein-tyrosine kinase	BICC1;FGFR2-BICC1	3	10	10	10	3	5	7	6	7	6	5	7	7	8	7	7	9	6	5	7	4	6	3	5	3	5	6	6	7	5	4	7	6	6	6	5	5	6	8	6	7	8	3
Q8TD16;A0A087WYJ7;A8MVZ6;Q96G01	Q8TD16	8;1;1;1	8;1;1;1	8;1;1;1	Protein bicaudal D homolog 2	BICD2	4	8	8	8	2	3	2	3	2	3	3	1	4	1	2	2	3	2	2	4	2	2	3	2	2	3	1	5	3	5	1	1	4	6	3	4	2	3	3	3	4	4	2
B1PL87;A8ASI8;B3KT21;P55957	B1PL87;A8ASI8;B3KT21;P55957	1;1;1;1	1;1;1;1	1;1;1;1	BH3-interacting domain death agonist;BH3-interacting domain death agonist p15;BH3-interacting domain death agonist p13;BH3-interacting domain death agonist p11	BID	4	1	1	1	0	0	0	0	0	0	0	0	0	0	0	0	0	0	0	0	0	0	0	0	0	0	0	0	0	0	0	0	0	0	0	0	0	0	0	0	0	0	1
B7Z6Y2;A0A024RAI6;A0A024RAG9;A0A024RAG8;A0A024RAE9;A0A024RAI4;A0A024RAI5;Q8WWH9;A0A024RAJ2;A0A024RAJ3;A0A024RAF0;A0A024RAF6;A0A024RAF1;O00499;Q9BTH3;B7Z2Z2;S4R418;F5H0W4;B7Z6F3;A0A0A0MT10;B2RAR0;A0A087X188;Q9UBW5	B7Z6Y2;A0A024RAI6;A0A024RAG9;A0A024RAG8;A0A024RAE9;A0A024RAI4;A0A024RAI5;Q8WWH9;A0A024RAJ2;A0A024RAJ3;A0A024RAF0;A0A024RAF6;A0A024RAF1;O00499;Q9BTH3;B7Z2Z2	7;7;7;7;7;7;7;7;7;7;7;7;7;7;6;6;1;1;1;1;1;1;1	7;7;7;7;7;7;7;7;7;7;7;7;7;7;6;6;1;1;1;1;1;1;1	6;6;6;6;6;6;6;6;6;6;6;6;6;6;5;5;0;0;0;0;0;0;0	Myc box-dependent-interacting protein 1	BIN1	23	7	7	6	7	5	5	4	5	5	5	6	5	6	5	4	6	4	5	6	5	4	5	5	5	5	4	6	5	6	3	6	6	6	5	5	5	5	5	5	6	7	4
E9PMH5;E9PNM6;E9PIW1;Q8IZZ0;A0A087X2B2;B2R8N8;Q13490	E9PMH5;E9PNM6;E9PIW1;Q8IZZ0;A0A087X2B2;B2R8N8;Q13490	2;1;1;1;1;1;1	2;1;1;1;1;1;1	2;1;1;1;1;1;1	Baculoviral IAP repeat-containing protein 2	BIRC2	7	2	2	2	1	0	1	2	1	1	0	1	0	0	0	0	0	0	0	0	2	0	2	0	1	2	1	0	1	0	0	1	1	1	0	1	0	0	2	0	0	1	0
Q9NR09;Q9H8B7	Q9NR09;Q9H8B7	4;2	4;2	4;2	Baculoviral IAP repeat-containing protein 6	BIRC6	2	4	4	4	3	2	2	2	1	0	0	2	2	2	0	2	1	2	1	2	0	0	3	0	0	2	0	1	2	1	1	1	3	1	0	1	0	0	2	1	1	1	0
H0YNU5;B2RAN0;P54132;Q3B7X0;B7ZKN7;B7Z2X2;H0YLV8	H0YNU5;B2RAN0;P54132;Q3B7X0;B7ZKN7;B7Z2X2	3;3;3;2;2;2;1	3;3;3;2;2;2;1	3;3;3;2;2;2;1	Bloom syndrome protein	BLM	7	3	3	3	1	0	0	0	1	1	1	0	0	1	1	1	0	0	1	1	1	1	0	0	0	1	0	1	0	1	2	1	1	1	1	1	1	1	1	0	0	1	0
K7ESE8;J3KSD8;Q13867;K7ES02;B4DXF3	K7ESE8;J3KSD8;Q13867;K7ES02;B4DXF3	6;6;6;5;5	6;6;6;5;5	6;6;6;5;5	Bleomycin hydrolase	BLMH	5	6	6	6	4	4	2	4	3	2	3	2	3	3	3	5	3	3	4	3	4	4	3	3	2	4	2	3	3	4	2	3	3	3	2	2	4	5	4	4	3	3	3
A0A140VJF4;P53004;C9J1E1	A0A140VJF4;P53004	10;10;2	10;10;2	10;10;2	Biliverdin reductase A	BLVRA	3	10	10	10	8	9	6	7	7	8	6	6	9	8	8	7	8	7	8	7	7	5	8	9	7	5	8	8	7	6	7	7	4	6	5	9	7	6	6	6	8	6	6
Q9NSY1;H0Y9P1;K4DI97	Q9NSY1;H0Y9P1	6;4;2	6;4;2	6;4;2	BMP-2-inducible protein kinase	BMP2K	3	6	6	6	2	2	1	1	3	1	1	2	2	2	2	1	2	4	2	2	2	2	2	2	0	3	1	1	2	1	3	3	2	2	1	2	2	4	2	2	2	2	2
Q14692	Q14692	9	9	9	Ribosome biogenesis protein BMS1 homolog	BMS1	1	9	9	9	6	4	6	3	5	6	4	3	4	5	6	5	3	6	5	4	4	6	3	6	6	6	8	5	4	4	2	8	5	8	4	6	4	8	6	6	5	5	6
Q12981	Q12981	6	6	6	Vesicle transport protein SEC20	BNIP1	1	6	6	6	3	4	2	4	3	3	1	2	3	2	3	2	3	2	2	4	2	2	4	5	2	4	3	3	2	4	3	2	4	3	3	3	3	4	5	2	4	3	2
Q8NFC6	Q8NFC6	5	5	5	Biorientation of chromosomes in cell division protein 1-like 1	BOD1L1	1	5	5	5	0	2	2	1	0	2	0	1	1	1	1	3	2	1	1	1	0	1	1	0	2	0	1	1	1	2	1	2	1	2	2	1	2	1	2	2	1	3	2
Q9H3K6	Q9H3K6	2	2	2	BolA-like protein 2	BOLA2	1	2	2	2	0	0	0	1	0	1	0	1	1	1	1	1	0	0	0	0	1	1	1	0	0	0	0	0	0	1	1	1	1	1	1	0	1	1	0	1	1	0	1
Q53S33	Q53S33	1	1	1	BolA-like protein 3	BOLA3	1	1	1	1	1	1	0	0	1	1	0	1	0	1	1	0	1	0	0	1	1	0	1	0	0	1	1	0	1	1	0	0	0	1	0	1	1	1	1	1	1	0	1
A8K3R2;Q14137;Q4G0D9;B4DEN9;B2RDN4;Q6DKJ9;A0A075B729	A8K3R2;Q14137;Q4G0D9;B4DEN9;B2RDN4;Q6DKJ9	7;7;6;6;6;5;1	7;7;6;6;6;5;1	7;7;6;6;6;5;1	Ribosome biogenesis protein BOP1	BOP1	7	7	7	7	1	3	2	2	3	3	3	3	5	3	2	1	3	3	3	1	5	1	3	1	2	4	2	1	2	3	1	3	2	2	3	3	2	4	2	1	4	3	3
C9JH23;Q59GR5;B3KUR3;A0A024R782;P07738	C9JH23;Q59GR5;B3KUR3;A0A024R782;P07738	1;1;1;1;1	1;1;1;1;1	1;1;1;1;1	Phosphoglycerate mutase;Bisphosphoglycerate mutase	BPGM	5	1	1	1	1	1	1	1	1	1	1	1	1	1	0	1	1	1	1	1	1	0	1	1	1	1	1	1	1	1	0	1	0	1	1	1	0	1	0	1	1	1	0
A0A024QZY0;Q86WA6;Q49AI2;B4DML3	A0A024QZY0;Q86WA6;Q49AI2;B4DML3	2;2;1;1	2;2;1;1	2;2;1;1	Valacyclovir hydrolase	BPHL	4	2	2	2	1	1	0	0	1	0	0	0	0	1	2	1	1	1	2	2	1	0	1	2	0	1	0	0	0	0	1	0	0	0	0	0	1	0	0	0	0	0	0
Q16344	Q16344	1	1	1		BPTP-3	1	1	1	1	1	1	1	1	1	1	1	1	1	1	1	1	1	1	1	1	1	1	1	1	1	1	1	1	1	1	0	1	1	1	1	1	0	1	1	1	1	1	1
A0A087WZR3;H9KVA9;A0A0D9SF50;P46736;X6RJS7;D3DWY6;A0A0A0MS96	A0A087WZR3;H9KVA9;A0A0D9SF50;P46736;X6RJS7;D3DWY6	4;4;4;4;3;3;1	4;4;4;4;3;3;1	4;4;4;4;3;3;1	Lys-63-specific deubiquitinase BRCC36	BRCC3	7	4	4	4	2	1	0	0	3	1	0	2	2	2	2	3	1	2	1	2	3	1	1	0	1	1	1	1	1	1	1	1	1	2	1	2	1	2	1	2	3	1	0
A0A140F1N4;A0A024R8H6;Q15059	A0A140F1N4;A0A024R8H6;Q15059	4;4;4	3;3;3	3;3;3	Bromodomain-containing protein 3	BRD3	3	4	3	3	1	1	1	1	1	1	2	1	2	1	1	1	1	1	0	1	0	2	1	1	1	1	1	1	1	1	0	0	1	1	2	1	0	2	1	1	2	1	2
O60885;A0A024R7H8;Q6PIS5;Q6NXE4;Q05BM2;Q5BJ26;M0QZD9;W8JJB1;B4DS09	O60885;A0A024R7H8;Q6PIS5;Q6NXE4;Q05BM2;Q5BJ26;M0QZD9	7;5;4;4;4;4;4;1;1	7;5;4;4;4;4;4;1;1	5;4;3;3;3;3;3;0;0	Bromodomain-containing protein 4	BRD4	9	7	7	5	4	4	4	3	4	3	3	5	4	4	3	3	4	3	4	4	1	4	4	3	3	3	1	2	2	2	3	2	4	4	3	3	1	4	4	3	2	3	2
Q8WY22;REV__Q96PE2	Q8WY22	3;1	3;1	3;1	BRI3-binding protein	BRI3BP	2	3	3	3	2	3	3	3	3	3	2	3	2	3	3	2	3	3	2	3	2	3	3	2	1	3	3	3	2	3	2	3	3	2	2	3	2	3	3	3	2	2	2
Q5VW32;Q5VW33;F5GXQ0;B7Z1V1;B7Z953	Q5VW32;Q5VW33;F5GXQ0;B7Z1V1;B7Z953	5;4;4;4;3	5;4;4;4;3	5;4;4;4;3	BRO1 domain-containing protein BROX	BROX	5	5	5	5	4	3	2	2	3	2	3	4	2	3	2	3	2	3	2	3	2	2	2	3	3	4	3	4	1	2	3	1	2	2	3	2	3	3	3	2	3	3	2
B4DM60;B4DLY3;A0A140VJF6;A0A024RCE9;Q8IWQ3	B4DM60;B4DLY3;A0A140VJF6;A0A024RCE9;Q8IWQ3	3;3;3;3;3	3;3;3;3;3	3;3;3;3;3	Serine/threonine-protein kinase BRSK2	BRSK2	5	3	3	3	0	1	1	2	2	2	2	2	2	2	1	1	2	2	2	2	2	2	1	1	2	1	2	1	1	1	0	2	2	2	1	1	0	2	2	2	2	2	1
A0A087WUV8;B4DY23;Q54A51;P35613;B4DNE1;A0A087X2B5;R4GMX5;A8MZ77;I3L192;R4GN83	A0A087WUV8;B4DY23;Q54A51;P35613;B4DNE1;A0A087X2B5	8;8;8;8;7;5;3;3;3;2	8;8;8;8;7;5;3;3;3;2	8;8;8;8;7;5;3;3;3;2	Basigin	BSG;hEMMPRIN	10	8	8	8	6	7	7	6	7	7	6	7	6	7	7	7	7	7	7	7	6	7	7	7	5	7	7	6	7	5	3	7	6	6	5	6	7	6	6	6	6	7	6
A6NC48;Q10588;H0Y984;H0Y9Q9;H0Y8G4	A6NC48;Q10588;H0Y984	3;3;2;1;1	3;3;2;1;1	3;3;2;1;1	ADP-ribosyl cyclase/cyclic ADP-ribose hydrolase 2	BST1	5	3	3	3	3	2	2	2	3	2	2	2	2	2	3	3	2	2	2	2	3	2	3	2	2	3	3	2	3	2	1	2	2	2	1	3	2	2	1	1	1	3	2
Q2M1V9;A0A0A0MTH9;O14981;Q05C17	Q2M1V9;A0A0A0MTH9;O14981;Q05C17	4;4;4;2	4;4;4;2	4;4;4;2	TATA-binding protein-associated factor 172	BTAF1	4	4	4	4	2	2	3	1	2	0	1	1	2	2	1	3	3	3	0	1	1	2	2	2	2	1	1	2	1	1	0	2	2	1	0	2	0	2	2	2	2	2	0
P20290;D6RDG3;H0Y9Y1	P20290;D6RDG3	8;4;3	8;4;3	8;4;3	Transcription factor BTF3	BTF3	3	8	8	8	4	2	3	2	2	3	2	4	2	3	3	5	2	2	5	4	4	3	5	5	2	3	1	5	3	4	4	2	3	3	2	4	5	3	4	3	3	2	4
Q6PJ77;Q96K17;E9PL10	Q6PJ77;Q96K17;E9PL10	4;4;3	4;4;3	4;4;3	Transcription factor BTF3;Transcription factor BTF3 homolog 4	BTF3L4	3	4	4	4	2	2	2	2	2	2	2	2	2	2	2	2	2	3	4	3	3	2	2	2	2	2	2	2	2	2	2	2	3	2	2	2	2	2	2	2	2	2	3
J3QT28;A0A140VJF3;O43684;B4DDM6;J3QSX4	J3QT28;A0A140VJF3;O43684;B4DDM6	9;9;9;7;4	9;9;9;7;4	9;9;9;7;4	Mitotic checkpoint protein BUB3	BUB3	5	9	9	9	6	8	8	8	7	7	8	8	7	7	7	7	9	5	6	8	8	8	7	8	7	7	8	8	7	5	5	7	8	7	5	7	6	6	8	6	6	7	9
P41223;C9JCD9;C9JNV2;F8WCN7	P41223;C9JCD9;C9JNV2	3;2;2;1	3;2;2;1	3;2;2;1	Protein BUD31 homolog	BUD31	4	3	3	3	1	1	2	1	1	1	1	2	2	2	1	1	2	2	1	2	2	1	1	2	1	1	1	1	1	1	1	1	2	0	0	1	2	0	1	0	1	1	0
A0JLQ5;Q8TDN6;Q9NUW4;B4E0B8	A0JLQ5;Q8TDN6	6;6;2;2	6;6;2;2	6;6;2;2	Ribosome biogenesis protein BRX1 homolog	BXDC2;BRIX1	4	6	6	6	4	3	3	3	3	3	3	2	3	2	2	4	2	3	4	4	4	3	3	4	3	3	1	5	1	2	4	2	2	2	2	2	2	3	3	1	2	3	3
Q13895;H7BY94;F8WBL2	Q13895	6;2;2	6;2;2	6;2;2	Bystin	BYSL	3	6	6	6	4	4	2	4	4	4	3	4	3	4	3	5	4	5	4	3	4	5	3	4	2	3	3	2	3	3	3	4	3	3	3	3	1	4	3	3	4	3	2
A0A024R3Z6;Q53FN7;Q7L1Q6;D3DN77;C9IZ80;B3KU41;C9JFN4;H0Y503;C9J188;C9JWF5;Q3LIC9;C9JV57	A0A024R3Z6;Q53FN7;Q7L1Q6;D3DN77;C9IZ80;B3KU41;C9JFN4	10;10;10;8;7;6;5;2;2;2;1;1	10;10;10;8;7;6;5;2;2;2;1;1	9;9;9;7;7;6;5;2;2;2;1;1	Basic leucine zipper and W2 domain-containing protein 1	BZW1;hCG_2022736	12	10	10	9	8	7	8	9	8	9	9	7	7	9	9	8	9	9	7	9	7	7	9	8	9	6	9	9	9	8	9	8	8	8	8	8	6	7	6	8	7	8	7
B7Z4K8;E7ETZ4;B3KM68;A0A024RA42;Q9Y6E2;B5MCH7;B5MCE7;E9PFD4;Q75MG1;C9JF98;E7EMS9;E9PFE3;B7Z6N5;F8WDX8	B7Z4K8;E7ETZ4;B3KM68;A0A024RA42;Q9Y6E2;B5MCH7;B5MCE7;E9PFD4;Q75MG1	8;8;8;8;8;7;6;4;4;2;2;1;1;1	7;7;7;7;7;6;5;3;4;2;2;1;1;1	7;7;7;7;7;6;5;3;4;2;2;1;1;1	Basic leucine zipper and W2 domain-containing protein 2	BZW2	14	8	7	7	7	7	6	7	5	6	7	7	6	8	8	6	8	8	8	8	4	6	8	6	7	5	7	6	8	6	5	6	6	6	4	6	5	7	6	4	5	6	4
A0A024QZN7;Q9NZ45	A0A024QZN7;Q9NZ45	3;3	3;3	3;3	CDGSH iron-sulfur domain-containing protein 1	C10orf70;CISD1	2	3	3	3	2	2	2	2	2	2	2	2	2	2	2	2	2	2	2	2	2	2	2	2	2	2	2	2	2	2	2	1	2	2	2	2	2	2	2	2	2	2	2
Q5T2E6;B3KUU6;Q5T2E7;Q7Z2U8	Q5T2E6;B3KUU6;Q5T2E7;Q7Z2U8	2;1;1;1	2;1;1;1	2;1;1;1	UPF0668 protein C10orf76	C10orf76	4	2	2	2	2	1	1	1	0	0	1	1	1	1	0	2	1	1	0	1	1	0	1	1	1	0	0	1	0	2	0	1	1	1	1	1	0	2	1	1	1	2	1
A0A087WYP2;Q8IZQ5;A0A024R4Y9;H0YE28	A0A087WYP2;Q8IZQ5;A0A024R4Y9;H0YE28	2;2;1;1	2;2;1;1	2;2;1;1	Selenoprotein H	C11orf31;SELH	4	2	2	2	1	1	1	1	1	0	1	1	1	1	1	1	1	2	2	1	1	1	2	1	0	1	0	0	1	0	0	0	0	1	1	1	0	1	0	0	0	1	1
E9PRZ9;E9PM92;O00193	E9PRZ9;E9PM92;O00193	1;1;1	1;1;1	1;1;1	Small acidic protein	C11orf58;SMAP	3	1	1	1	1	1	1	1	0	1	1	1	1	1	1	1	1	1	1	1	1	1	1	1	0	1	1	0	0	1	0	1	1	1	1	1	1	1	1	1	0	1	1
Q9H3H3	Q9H3H3	3	3	3	UPF0696 protein C11orf68	C11orf68	1	3	3	3	3	2	2	2	2	2	2	2	2	2	3	2	3	2	2	2	2	2	2	1	1	2	1	2	1	1	0	2	3	1	2	2	2	1	0	1	1	3	1
F8VQQ3;Q96CT6;Q86UA3;Q9HB07;F8VR84;Q8WYI2;B4DE37	F8VQQ3;Q96CT6;Q86UA3;Q9HB07;F8VR84;Q8WYI2	4;4;4;4;3;3;1	4;4;4;4;3;3;1	4;4;4;4;3;3;1	UPF0160 protein MYG1, mitochondrial	C12orf10;MST024	7	4	4	4	2	2	3	2	1	2	2	2	2	2	2	2	0	1	3	1	1	2	1	3	2	2	1	3	0	2	1	2	3	1	2	3	0	2	3	1	1	2	1
A0A024RB76;Q9BRT6	A0A024RB76;Q9BRT6	1;1	1;1	1;1	Protein LLP homolog	C12orf31;LLPH	2	1	1	1	0	0	0	0	0	0	0	0	0	0	0	0	0	0	0	0	1	0	0	0	0	0	0	0	0	0	0	0	0	1	1	0	0	0	0	1	1	1	1
B2RE68;A0A024RDT6;Q5W111	B2RE68;A0A024RDT6;Q5W111	2;2;2	2;2;2	2;2;2	SPRY domain-containing protein 7	C13orf1;SPRYD7	3	2	2	2	2	1	2	1	1	2	2	1	2	2	2	1	1	1	1	0	0	2	0	1	0	1	1	0	1	0	0	1	2	1	1	1	1	2	0	0	0	2	0
Q6IA61;Q53H75;G3V4K3;B4DMB7;Q9H9C1;G3V549	Q6IA61;Q53H75;G3V4K3;B4DMB7;Q9H9C1	3;3;3;3;3;1	3;3;3;3;3;1	3;3;3;3;3;1	Spermatogenesis-defective protein 39 homolog	C14orf133;VIPAS39	6	3	3	3	0	1	1	0	1	1	0	0	1	1	1	0	0	0	1	1	1	1	2	0	0	0	1	1	1	0	1	0	1	1	0	0	1	1	0	0	1	0	0
H0YB09;Q6IA66;B3KVU6;Q4LE40;Q7Z3D6;Q53HP9;A0A0C4DGD4;Q8NB88;H0YB62;E5RK56;E5RFT5;E5RGP9;E5RFZ6;E5RGN8;E5RJ87;E5RIL4;A0A0C4DGD8;E5RJ62;E5RIU5;H0YB11	H0YB09;Q6IA66;B3KVU6;Q4LE40;Q7Z3D6;Q53HP9;A0A0C4DGD4;Q8NB88;H0YB62	3;3;3;3;3;2;2;2;2;1;1;1;1;1;1;1;1;1;1;1	3;3;3;3;3;2;2;2;2;1;1;1;1;1;1;1;1;1;1;1	3;3;3;3;3;2;2;2;2;1;1;1;1;1;1;1;1;1;1;1	UPF0317 protein C14orf159, mitochondrial	C14orf159;C14orf159 variant protein	20	3	3	3	1	1	1	2	2	2	1	0	1	1	1	1	1	1	0	1	1	1	1	1	1	1	1	1	2	1	1	1	2	1	1	1	1	1	1	1	1	1	2
Q5RLJ0;Q549M8;Q9Y224;G3V4C6;H0YJB9;G3V4E7	Q5RLJ0;Q549M8;Q9Y224;G3V4C6	7;7;7;5;3;2	7;7;7;5;3;2	7;7;7;5;3;2	UPF0568 protein C14orf166	C14orf166	6	7	7	7	4	4	4	2	4	5	5	5	6	5	5	4	5	3	3	3	6	5	4	5	3	4	6	4	5	3	2	5	4	2	2	4	4	3	5	3	4	3	3
A0A024R6Q2;Q96FX7;Q96B39;H0Y2Q1	A0A024R6Q2;Q96FX7;Q96B39;H0Y2Q1	2;2;1;1	2;2;1;1	2;2;1;1	tRNA (adenine(58)-N(1))-methyltransferase catalytic subunit TRMT61A	C14orf172;TRMT61A	4	2	2	2	1	1	1	1	2	1	1	2	1	2	2	1	1	2	2	1	1	1	2	1	1	1	1	1	2	1	2	1	0	1	1	1	2	1	1	1	1	1	1
B3KP47;A0A024R5U8;Q9UHA3;H3BMQ2	B3KP47;A0A024R5U8;Q9UHA3;H3BMQ2	2;2;2;1	2;2;2;1	2;2;2;1	Probable ribosome biogenesis protein RLP24	C15orf15;RSL24D1	4	2	2	2	1	1	1	1	0	1	0	1	1	1	1	1	1	1	0	1	0	1	0	1	0	1	0	1	1	1	1	1	1	2	0	1	1	1	1	0	0	1	0
A0A024R5U4;Q9C002;H0YKW5	A0A024R5U4;Q9C002;H0YKW5	2;2;1	2;2;1	2;2;1	Normal mucosa of esophagus-specific gene 1 protein	C15orf48;NMES1	3	2	2	2	1	1	1	1	1	1	1	1	1	2	2	1	1	1	1	1	1	1	1	1	1	1	1	1	1	1	0	1	1	1	1	1	1	1	1	1	1	1	2
Q6ZUT6;H0YK65;H0YM82	Q6ZUT6	10;3;2	10;3;2	10;3;2	Uncharacterized protein C15orf52	C15orf52	3	10	10	10	5	5	7	6	5	5	6	5	6	5	6	7	6	5	5	7	7	5	5	5	5	6	5	6	5	5	3	5	5	6	6	6	4	4	5	5	4	6	7
B3KT69;F5H7K1;E7EWW0;Q7Z3J2;C9J7I2;H3BV68;H3BVG8;H3BTI5	B3KT69;F5H7K1;E7EWW0;Q7Z3J2;C9J7I2;H3BV68	7;7;7;7;6;5;2;1	7;7;7;7;6;5;2;1	7;7;7;7;6;5;2;1	UPF0505 protein C16orf62	C16orf62	8	7	7	7	4	3	2	3	4	2	1	3	2	3	3	4	2	5	3	3	2	2	5	1	1	5	2	1	3	1	1	1	3	1	1	4	1	0	3	1	2	2	2
F8W038;Q8IXM2;F8W1H0;H0YIS7	F8W038;Q8IXM2;F8W1H0;H0YIS7	2;2;1;1	2;2;1;1	2;2;1;1	Chromatin complexes subunit BAP18	C17orf49;BAP18;RNASEK-C17orf49	4	2	2	2	1	1	1	1	0	0	2	2	2	1	1	1	0	1	1	2	1	2	1	1	1	0	0	2	0	1	1	1	1	1	1	2	1	1	1	0	0	1	0
Q96GS4	Q96GS4	1	1	1	Uncharacterized protein C17orf59	C17orf59	1	1	1	1	0	0	0	0	0	0	0	0	0	0	0	0	0	0	0	0	1	0	0	0	0	0	0	0	0	0	0	0	0	0	0	0	0	0	0	0	0	0	1
Q53F19;K7ELP6;L0R6D6	Q53F19	5;1;1	5;1;1	5;1;1	Uncharacterized protein C17orf85	C17orf85	3	5	5	5	1	2	2	3	1	3	4	2	2	2	3	2	4	3	1	3	2	1	1	2	3	2	1	4	3	2	3	2	3	3	3	3	3	3	2	3	2	3	2
A0A024R294;Q96BD8;K7EPW0;K7EP61	A0A024R294;Q96BD8	5;5;1;1	5;5;1;1	5;5;1;1	Spindle and kinetochore-associated protein 1	C18orf24;SKA1	4	5	5	5	0	2	1	1	1	2	0	2	1	2	1	1	1	2	1	2	1	1	1	1	1	1	1	1	1	1	3	1	2	1	0	1	2	0	2	2	2	2	1
A8K1K8;Q9BVV7;J3QRI1	A8K1K8;Q9BVV7;J3QRI1	2;2;1	2;2;1	2;2;1	Mitochondrial import inner membrane translocase subunit Tim21	C18orf55;TIMM21	3	2	2	2	2	2	1	1	2	2	1	2	1	2	2	2	1	2	1	2	2	2	2	2	1	1	0	1	2	1	1	2	1	2	1	1	1	2	1	1	0	1	1
B7Z201;K7ENL9;B7Z3Q1;Q96DM3;K7EIS6;B7Z2Y1;A0A087WZD4	B7Z201;K7ENL9;B7Z3Q1;Q96DM3;K7EIS6;B7Z2Y1;A0A087WZD4	2;2;2;2;1;1;1	2;2;2;2;1;1;1	2;2;2;2;1;1;1	Uncharacterized protein C18orf8	C18orf8	7	2	2	2	0	1	1	0	1	2	0	0	1	0	1	0	1	1	0	0	1	1	1	0	0	1	0	0	2	2	0	1	2	0	0	1	0	1	0	1	2	1	1
F8W6J3;K7EPS8	F8W6J3;K7EPS8	1;1	1;1	1;1		C19orf12	2	1	1	1	1	1	1	1	1	1	1	1	1	1	1	1	1	1	1	1	1	1	1	1	1	1	1	1	1	1	1	1	1	1	1	1	0	1	1	1	1	1	1
Q9BQ61;B2RE11;K7ELS0;K7ERU7;K7EN60	Q9BQ61;B2RE11	3;2;1;1;1	3;2;1;1;1	3;2;1;1;1	Uncharacterized protein C19orf43	C19orf43	5	3	3	3	2	2	1	1	3	2	2	1	3	2	3	2	2	3	2	3	3	2	2	2	2	2	3	1	2	0	2	2	2	1	2	2	3	2	2	0	2	2	2
A0A024RA32;Q9NS00;C9K0C8;C9JDX1	A0A024RA32;Q9NS00;C9K0C8	4;4;2;1	4;4;2;1	4;4;2;1	Glycoprotein-N-acetylgalactosamine 3-beta-galactosyltransferase 1	C1GALT1	4	4	4	4	2	1	2	2	2	2	4	2	1	2	0	1	2	2	2	1	2	1	2	3	1	2	2	3	3	3	1	3	2	3	3	2	3	2	1	4	3	3	3
Q96EU7	Q96EU7	3	3	3	C1GALT1-specific chaperone 1	C1GALT1C1	1	3	3	3	2	2	3	3	2	2	3	2	2	2	2	2	2	2	1	2	0	2	2	2	1	1	3	2	3	0	1	1	3	3	2	1	1	2	3	2	3	2	1
D3DQ38;Q9NWV4	D3DQ38;Q9NWV4	4;4	4;4	4;4	UPF0587 protein C1orf123	C1orf123	2	4	4	4	3	3	3	3	3	3	3	2	3	3	3	3	2	2	2	3	2	2	3	2	2	3	2	2	4	2	3	4	3	2	2	3	3	2	2	3	2	4	1
A0A024R978;Q9BZQ8;H0Y7M9	A0A024R978;Q9BZQ8	15;15;2	15;15;2	15;15;2	Protein Niban	C1orf24;FAM129A	3	15	15	15	10	12	11	11	8	10	9	9	11	9	10	10	11	11	10	10	8	10	11	9	8	11	9	10	11	9	6	7	9	10	10	10	8	11	10	10	8	10	10
A0A024RAE1;Q9UKD2;B4DHZ2	A0A024RAE1;Q9UKD2	7;7;1	7;7;1	7;7;1	mRNA turnover protein 4 homolog	C1orf33;MRTO4	3	7	7	7	5	4	5	5	4	5	5	5	6	5	5	4	2	5	4	3	5	5	4	5	4	5	5	4	4	6	4	6	6	5	4	4	2	6	6	6	6	5	6
Q53FM2;B2R9C5;Q96IY1;B4E071;Q5SY74	Q53FM2;B2R9C5;Q96IY1;B4E071	3;3;3;2;1	3;3;3;2;1	3;3;3;2;1	Kinetochore-associated protein NSL1 homolog	C1orf48;NSL1	5	3	3	3	2	0	0	1	0	1	1	0	1	0	0	1	0	2	1	1	2	0	0	0	0	1	0	0	0	1	1	0	1	0	1	0	0	1	1	0	0	1	1
Q5TDE9;Q5TDF0;Q9BSD7	Q5TDE9;Q5TDF0;Q9BSD7	5;5;5	5;5;5	5;5;5	Cancer-related nucleoside-triphosphatase	C1orf57;NTPCR	3	5	5	5	5	4	5	5	5	4	5	5	4	5	5	5	5	4	4	5	5	5	5	5	3	4	5	5	5	3	2	4	4	3	1	5	4	4	4	4	3	3	3
A0A0A0MSV6;D6R934;A0A024RAB9;P02746	A0A0A0MSV6;D6R934;A0A024RAB9;P02746	1;1;1;1	1;1;1;1	1;1;1;1	Complement C1q subcomponent subunit B	C1QB	4	1	1	1	1	0	1	0	0	0	1	0	0	0	0	1	0	0	0	0	1	0	0	0	0	0	0	0	0	0	0	0	0	0	0	0	0	0	1	1	0	0	1
A8K651;Q07021;I3L3Q7;I3L3B0	A8K651;Q07021;I3L3Q7;I3L3B0	3;3;2;2	3;3;2;2	3;3;2;2	Complement component 1 Q subcomponent-binding protein, mitochondrial	C1QBP	4	3	3	3	2	2	2	2	3	2	3	3	3	3	3	2	2	3	3	2	3	2	3	2	2	3	3	3	2	3	2	2	3	3	1	2	3	3	2	3	1	2	3
A0A024RAA7;P02747	A0A024RAA7;P02747	1;1	1;1	1;1	Complement C1q subcomponent subunit C	C1QC	2	1	1	1	0	1	1	1	0	1	1	0	1	0	1	0	0	0	1	0	0	0	0	1	0	1	0	1	0	0	1	0	0	1	0	1	1	0	1	1	1	1	0
Q9GZN8	Q9GZN8	2	2	2	UPF0687 protein C20orf27	C20orf27	1	2	2	2	2	2	2	2	2	2	2	2	2	2	2	2	2	2	2	2	2	2	2	2	2	2	2	2	2	2	2	2	2	2	2	1	2	2	2	2	1	2	2
A0A096LPI6;A0A096LNH5;H7C2G3;A0A140VKB0;A0A0B4J2D5;P30042;H7C1F6;A0A0B4J2H4;A0A096LP73;F2Z2Q0;A0A096LP12;A0A096LNJ1	A0A096LPI6;A0A096LNH5;H7C2G3;A0A140VKB0;A0A0B4J2D5;P30042;H7C1F6;A0A0B4J2H4	7;6;6;6;6;6;5;4;2;2;2;1	7;6;6;6;6;6;5;4;2;2;2;1	6;6;6;6;6;6;5;4;2;2;2;1	ES1 protein homolog, mitochondrial	C21orf33	12	7	7	6	5	5	5	4	5	5	5	5	5	6	4	6	5	4	5	5	4	5	3	5	4	6	4	2	5	4	3	5	5	3	4	5	6	4	4	2	3	3	3
Q8TBC8;P58557	Q8TBC8;P58557	1;1	1;1	1;1	Putative ribonuclease	C21orf57;YBEY	2	1	1	1	0	0	0	1	1	1	0	1	0	1	1	0	1	1	0	1	0	1	1	1	0	0	1	1	1	0	1	1	1	1	0	1	1	1	1	0	0	0	0
B4DV81;H7C2R6;Q8N9H5;C9JX57;Q96NJ2;D3DSE6;C9J818;H7BZW1;F8VZ95;G8XV63;P57076	B4DV81;H7C2R6;Q8N9H5;C9JX57;Q96NJ2;D3DSE6;C9J818;H7BZW1;F8VZ95;G8XV63;P57076	2;1;1;1;1;1;1;1;1;1;1	2;1;1;1;1;1;1;1;1;1;1	2;1;1;1;1;1;1;1;1;1;1	UPF0769 protein C21orf59	C21orf59	11	2	2	2	1	1	1	1	1	1	1	1	1	1	1	1	1	1	2	1	0	1	1	1	1	1	1	1	1	1	1	1	1	1	1	1	1	1	1	1	1	1	0
A0A024R491;Q9GZY8;C9JHF5;A0A0A0MS29;C9JU19;H7C433	A0A024R491;Q9GZY8;C9JHF5;A0A0A0MS29	3;3;2;2;1;1	3;3;2;2;1;1	3;3;2;2;1;1	Mitochondrial fission factor	C2orf33;MFF	6	3	3	3	2	2	1	1	1	1	2	2	2	1	1	2	2	3	1	2	1	1	3	1	1	2	3	2	2	2	0	1	3	2	1	1	1	2	2	1	1	2	0
Q9NUF9;Q13232;H3BPR2	Q9NUF9;Q13232;H3BPR2	4;4;3	4;4;3	4;4;3	Nucleoside diphosphate kinase;Nucleoside diphosphate kinase 3	c371H6.2;NME3	3	4	4	4	4	3	4	4	4	2	4	2	4	2	4	3	4	4	4	4	4	4	3	2	2	3	4	3	3	3	0	3	3	4	4	4	1	3	3	3	3	2	2
F5GXS0;A0A140TA49;A0A140TA44;A0A140TA32;A0A140TA29;A0A0G2JL54;A0A0G2JPR0;P0C0L5;P0C0L4;B4DIE5;B7Z1F8;Q9UNU2;Q6U2E0;Q9UM89;B4DDH0;B4E344	F5GXS0;A0A140TA49;A0A140TA44;A0A140TA32;A0A140TA29;A0A0G2JL54;A0A0G2JPR0;P0C0L5;P0C0L4;B4DIE5	15;15;15;15;15;15;15;15;15;9;3;3;1;1;1;1	12;12;12;12;12;12;12;12;12;6;1;3;1;1;1;1	12;12;12;12;12;12;12;12;12;6;1;3;1;1;1;1	Complement C4-B;Complement C4 beta chain;Complement C4-B alpha chain;C4a anaphylatoxin;C4b-B;C4d-B;Complement C4 gamma chain;Complement C4-A;Complement C4 beta chain;Complement C4-A alpha chain;C4a anaphylatoxin;C4b-A;C4d-A;Complement C4 gamma chain	C4B;C4A	16	15	12	12	2	10	8	11	7	5	2	0	5	3	4	5	11	6	5	8	7	7	3	9	4	11	9	9	7	8	3	4	3	6	5	7	7	2	5	3	3	8	3
Q9NWY4;A8MVJ9	Q9NWY4	5;2	5;2	5;2	UPF0609 protein C4orf27	C4orf27	2	5	5	5	1	1	2	1	2	1	1	2	3	1	1	1	1	2	4	3	1	0	0	1	1	2	2	1	2	1	1	3	2	4	2	1	1	3	4	2	2	1	1
A8K9A1;A0A1U9X8U7;A0A1U9X8U3;B4DNI0;B0UZZ8;A0A140T9L0;A0A0G2JJL1;A0A1U9X8W1;B4DP15;A8K806;O15213;H0Y6G3	A8K9A1;A0A1U9X8U7;A0A1U9X8U3;B4DNI0;B0UZZ8;A0A140T9L0;A0A0G2JJL1;A0A1U9X8W1;B4DP15;A8K806;O15213	4;3;3;3;3;2;2;2;2;2;2;1	4;3;3;3;3;2;2;2;2;2;2;1	4;3;3;3;3;2;2;2;2;2;2;1	WD repeat-containing protein 46	C6orf11;WDR46	12	4	4	4	2	2	2	3	2	2	2	4	3	2	3	2	4	3	1	2	2	2	3	3	2	2	3	4	3	3	3	4	3	4	2	2	2	3	3	3	2	4	3
A0A0D9SEI0;Q9P0P8	A0A0D9SEI0;Q9P0P8	1;1	1;1	1;1	Uncharacterized protein C6orf203	C6orf203	2	1	1	1	0	0	0	1	0	1	1	0	0	0	0	0	0	0	0	0	1	0	1	1	1	0	1	1	1	1	1	1	0	1	1	0	1	1	1	1	1	1	1
M0QZK8;A0A090N7V5;O75223;B3KMN7;H7BZK5;B8ZZK2	M0QZK8;A0A090N7V5;O75223;B3KMN7	3;3;3;2;1;1	3;3;3;2;1;1	3;3;3;2;1;1	Gamma-glutamylcyclotransferase	C7orf24;GGCT	6	3	3	3	2	1	1	1	2	2	2	1	2	2	2	2	1	1	1	2	1	1	2	1	1	2	1	2	2	2	2	1	2	2	2	2	1	2	2	2	2	2	1
C9JQV0;Q9BRJ6;A0A024R836;H7C0T1;H7C2R9	C9JQV0;Q9BRJ6;A0A024R836;H7C0T1;H7C2R9	4;4;3;2;2	4;4;3;2;2	4;4;3;2;2	Uncharacterized protein C7orf50	C7orf50;MGC11257	5	4	4	4	3	3	2	3	3	3	2	3	2	3	2	2	4	2	3	2	3	3	2	2	3	2	2	4	2	4	2	4	2	4	4	3	2	3	2	4	4	3	3
Q5T280;Q9P041;R4GNG4;B4E0X4	Q5T280;Q9P041	3;2;1;1	3;2;1;1	3;2;1;1	Putative methyltransferase C9orf114	C9orf114	4	3	3	3	1	1	1	1	0	0	0	0	1	1	1	0	1	2	1	1	0	1	1	2	1	1	1	0	1	1	0	0	1	1	2	1	1	2	2	1	1	2	2
A0A024R188;Q9BRR3	A0A024R188;Q9BRR3	1;1	1;1	1;1	Transmembrane protein 246	C9orf125;TMEM246	2	1	1	1	0	0	0	0	0	0	0	0	0	0	0	0	0	0	0	0	0	0	0	0	0	0	0	0	0	0	0	0	0	0	0	0	0	0	0	0	0	0	0
Q9BUH6	Q9BUH6	3	3	3	Protein PAXX	C9orf142	1	3	3	3	2	1	1	0	2	1	1	0	1	2	2	1	0	1	0	1	1	0	0	0	0	1	1	1	0	1	0	1	1	1	2	0	0	1	2	0	1	1	1
D3DRP5;Q9H4G4;Q5VZR0;B4DQC5;A0A087WUM5	D3DRP5;Q9H4G4;Q5VZR0;B4DQC5	3;3;2;2;1	3;3;2;2;1	3;3;2;2;1	Golgi-associated plant pathogenesis-related protein 1	C9orf19;GLIPR2	5	3	3	3	3	3	3	2	3	3	2	3	3	3	3	3	3	3	3	3	3	2	3	3	2	3	3	3	2	3	3	3	2	2	2	3	3	3	3	2	2	2	2
B4DKT1;A0A024R9S7;A0A0A0MST7;Q8N6M6	B4DKT1;A0A024R9S7;A0A0A0MST7;Q8N6M6	1;1;1;1	1;1;1;1	1;1;1;1	Aminopeptidase O	C9orf3;AOPEP	4	1	1	1	0	0	0	0	0	0	0	0	0	0	0	0	0	0	0	0	1	0	0	0	0	0	0	0	0	0	0	0	0	0	0	0	0	0	0	0	0	0	0
Q5T6V5;Q5T6V7	Q5T6V5	8;3	8;3	8;3	UPF0553 protein C9orf64	C9orf64	2	8	8	8	5	4	2	4	4	4	2	5	5	5	5	6	3	2	3	4	4	4	4	5	2	2	4	4	4	4	1	4	5	5	4	5	1	6	5	4	3	6	3
Q9NZ63;Q9P0Q6;Q6GVN4	Q9NZ63;Q9P0Q6;Q6GVN4	4;3;3	4;3;3	4;3;3	Uncharacterized protein C9orf78	C9orf78	3	4	4	4	3	2	3	2	3	3	2	2	2	2	3	2	2	2	2	3	2	1	4	2	2	1	1	2	1	4	0	2	1	4	2	2	1	3	2	4	3	1	2
A0A024R872;Q96TA1;Q9H8K1;Q2YD88;Q9H6L6	A0A024R872;Q96TA1;Q9H8K1	20;20;10;7;5	20;20;10;7;5	20;20;10;7;5	Niban-like protein 1	C9orf88;FAM129B	5	20	20	20	16	14	14	14	16	16	13	14	15	15	17	17	15	16	16	15	12	14	17	13	10	16	15	12	14	14	16	12	15	14	12	13	14	14	13	12	13	13	12
Q8N1Q1	Q8N1Q1	1	1	1	Carbonic anhydrase 13	CA13	1	1	1	1	0	0	0	1	1	0	0	1	1	1	1	1	0	1	1	1	0	1	1	0	0	0	0	0	1	1	0	1	1	0	0	0	0	1	1	0	0	0	0
A0A024R496;Q9Y376;A0A087X0K1;Q7Z4X0;Q53RN7	A0A024R496;Q9Y376;A0A087X0K1;Q7Z4X0	12;12;11;11;1	12;12;11;11;1	11;11;10;10;1	Calcium-binding protein 39	CAB39	5	12	12	11	8	8	7	8	7	8	7	10	7	9	10	6	6	7	9	8	9	8	10	6	6	7	8	7	7	6	5	8	8	5	6	6	6	6	5	5	4	5	5
A0A1B0GTI4;B5TYJ1;A0A1B0GVQ9;A0A1B0GU74;A0A1B0GTW2;Q9NS89;A0A1B0GUS3;A0A1B0GU81;A0A1B0GTN7;A0A1C7CYY9;A0A087WW63;O00555;A0A1B0GVX1;A0A1B0GUM7;K7EKF7;O95387;K7EQ95	A0A1B0GTI4;B5TYJ1;A0A1B0GVQ9;A0A1B0GU74;A0A1B0GTW2;Q9NS89;A0A1B0GUS3;A0A1B0GU81;A0A1B0GTN7;A0A1C7CYY9;A0A087WW63;O00555;A0A1B0GVX1;A0A1B0GUM7;K7EKF7;O95387;K7EQ95	2;2;2;2;2;2;2;2;2;2;2;2;1;1;1;1;1	2;2;2;2;2;2;2;2;2;2;2;2;1;1;1;1;1	2;2;2;2;2;2;2;2;2;2;2;2;1;1;1;1;1	Voltage-dependent P/Q-type calcium channel subunit alpha-1A	CACNA1A	17	2	2	2	1	1	1	1	1	1	1	1	1	1	1	1	1	1	1	1	0	1	1	1	1	1	1	1	1	1	0	1	1	1	1	1	1	0	0	0	0	0	1
Q9UIU0;P54289;Q9UDQ3;E7ERK3;Q9UDU5;H0Y715;B7Z658;C9JE82;C9JVC9;Q9NY47;Q9UDL7	Q9UIU0;P54289;Q9UDQ3	9;9;6;3;2;2;2;2;2;2;1	9;9;6;3;2;2;2;2;2;2;1	9;9;6;3;2;2;2;2;2;2;1	Voltage-dependent calcium channel subunit alpha-2/delta-1;Voltage-dependent calcium channel subunit alpha-2-1;Voltage-dependent calcium channel subunit delta-1	CACNA2D1;WUGSC:H_DJ0560O14.1	11	9	9	9	2	4	3	5	1	3	2	5	4	3	1	5	4	4	1	2	2	2	2	5	1	2	3	3	3	3	1	6	5	2	2	4	2	3	5	4	3	4	3
A0A024R904;Q9HB71;Q6NVY0;B4DFD3;B2ZWH1	A0A024R904;Q9HB71;Q6NVY0	14;14;13;3;1	14;14;13;3;1	14;14;13;3;1	Calcyclin-binding protein	CACYBP	5	14	14	14	12	12	12	12	12	12	11	12	10	12	12	12	11	11	12	12	11	11	12	12	12	10	11	12	11	11	13	11	12	10	9	11	13	11	12	11	10	12	10
F8VPD4;P27708;Q53SY7;H7C2E4;G1UI39;H7C3Z5;H7BZB3;Q53SZ4	F8VPD4;P27708;Q53SY7	44;44;43;6;5;3;3;1	44;44;43;6;5;3;3;1	44;44;43;6;5;3;3;1	CAD protein;Glutamine-dependent carbamoyl-phosphate synthase;Aspartate carbamoyltransferase;Dihydroorotase	CAD	8	44	44	44	34	32	29	27	29	25	24	30	32	30	28	31	31	32	30	33	29	31	28	27	22	31	27	27	28	26	13	28	29	25	14	26	19	28	28	26	23	28	21
A0A024R007;E7EUJ7;Q8TC20;D6RCC6	A0A024R007;E7EUJ7;Q8TC20;D6RCC6	2;2;2;1	2;2;2;1	2;2;2;1	Cancer-associated gene 1 protein	CAGE1	4	2	2	2	1	1	1	1	1	0	1	1	1	0	0	1	1	1	0	1	1	1	0	0	0	1	1	1	0	1	1	0	0	0	1	1	1	1	0	0	1	1	1
A0A140VKA0;Q9NYG1;E9PGZ1;Q05682;C9J813;B7Z6G4;E7EX44;B4DPW5;B4E3I0;Q6PJM5;Q6P707;C9JEK3;Q05DR4;Q7Z2Y9;C9JE79;F8WE61;Q5HY93	A0A140VKA0;Q9NYG1;E9PGZ1;Q05682;C9J813;B7Z6G4;E7EX44;B4DPW5;B4E3I0;Q6PJM5	33;31;31;31;30;30;30;29;19;19;10;6;6;5;2;2;2	33;31;31;31;30;30;30;29;19;19;10;6;6;5;2;2;2	33;31;31;31;30;30;30;29;19;19;10;6;6;5;2;2;2	Caldesmon	CALD1	17	33	33	33	24	22	24	25	20	25	22	24	25	25	22	21	22	22	23	23	21	23	24	23	24	22	23	22	20	23	28	23	23	24	24	23	28	24	24	23	23	23	22
F8WBR5;M0QZ52;G3V479;Q9BRL5;P0DP25;P0DP24;P0DP23;B4DJ51;B2RDW0;H0Y7A7	F8WBR5;M0QZ52;G3V479;Q9BRL5;P0DP25;P0DP24;P0DP23;B4DJ51;B2RDW0;H0Y7A7	1;1;1;1;1;1;1;1;1;1	1;1;1;1;1;1;1;1;1;1	1;1;1;1;1;1;1;1;1;1		CALM2;CALM3;CALM1	10	1	1	1	0	0	0	0	0	0	1	0	0	0	1	0	1	0	0	0	1	0	0	1	0	1	1	1	0	1	0	0	0	0	0	0	0	0	1	1	0	1	0
Q9NZT1;Q53H37	Q9NZT1;Q53H37	4;3	4;3	4;3	Calmodulin-like protein 5	CALML5	2	4	4	4	0	0	0	0	0	0	0	0	0	0	0	0	0	0	2	2	0	0	0	0	0	2	2	0	0	0	0	0	0	0	0	0	0	0	0	0	0	0	0
Q6IAW5;B3KQF5;O43852;B3KNG6;A0A024R755;H0Y875	Q6IAW5;B3KQF5;O43852;B3KNG6;A0A024R755;H0Y875	7;7;7;6;6;4	7;7;7;6;6;4	5;5;5;4;4;2	Calumenin	CALU	6	7	7	5	7	4	7	6	6	6	5	5	6	6	6	7	6	6	6	7	7	7	7	7	4	7	5	4	7	5	4	6	7	5	4	5	4	5	5	4	4	5	5
Q5SQQ7;Q8IU85;A0A087WUR6;H7C071;B5BU41;B0YIY3;Q14012	Q5SQQ7;Q8IU85;A0A087WUR6	5;5;3;2;2;2;2	5;5;3;2;2;2;2	5;5;3;2;2;2;2	Calcium/calmodulin-dependent protein kinase type 1D	CAMK1D	7	5	5	5	2	3	2	3	2	1	2	3	1	2	3	1	2	1	2	1	1	2	4	3	1	2	3	3	2	1	4	3	2	2	4	2	1	2	2	1	1	3	1
D6R938;A0A024RDK3;E9PBG7;E9PF82;B7Z2B0;Q13557;Q4G1A8;H0Y9J2;Q8IWE0;Q7LDD5;A8K161;Q9UQM7;Q92991;E9PBE8;E7EQE4;H0Y9C2;D6RHX9;D6RFJ0;Q75LA8;E7ERS6;E7ETC9	D6R938;A0A024RDK3;E9PBG7;E9PF82;B7Z2B0;Q13557;Q4G1A8	10;10;10;10;10;10;6;4;3;3;3;3;2;2;2;2;1;1;1;1;1	10;10;10;10;10;10;6;4;3;3;3;3;2;2;2;2;1;1;1;1;1	7;7;7;7;7;7;3;4;0;0;0;0;2;0;0;1;0;0;0;0;0	Calcium/calmodulin-dependent protein kinase type II subunit delta	CAMK2D	21	10	10	7	5	6	6	6	6	6	3	6	6	6	6	6	6	6	6	6	7	6	5	6	5	6	6	6	7	6	5	6	6	7	2	6	5	6	7	6	7	7	6
Q5SWX3;A8K6N9;A0A0A0MS52;A0A0A0MT11;Q13555;Q8WU40;B3KY86;H0Y6G2;B3KTH7;H7BXS4;Q53H78;A4D2J9;Q13554;Q13280;B7Z1Z6;D3DVK8;Q59FI6;H7BZC6	Q5SWX3;A8K6N9;A0A0A0MS52;A0A0A0MT11;Q13555;Q8WU40;B3KY86;H0Y6G2;B3KTH7;H7BXS4;Q53H78;A4D2J9;Q13554	8;8;8;8;8;6;6;5;4;4;4;4;4;3;3;3;2;1	5;5;5;5;5;4;4;4;2;1;1;1;1;3;1;1;2;1	4;4;4;4;4;4;3;4;2;1;1;1;1;3;1;1;2;1	Calcium/calmodulin-dependent protein kinase type II subunit gamma;Calcium/calmodulin-dependent protein kinase type II subunit beta	CAMK2G;CAMK2B	18	8	5	4	4	4	4	4	5	4	2	5	4	5	4	7	6	4	6	3	5	2	4	4	3	5	4	4	3	3	7	3	5	3	1	4	3	5	2	4	3	4	4
P49069	P49069	1	1	1	Calcium signal-modulating cyclophilin ligand	CAMLG	1	1	1	1	0	0	0	1	1	0	0	0	0	0	1	0	0	0	0	1	0	0	0	0	0	0	1	0	0	0	0	0	0	0	0	0	0	0	0	0	0	0	0
Q5T5Y3;B7ZLW1	Q5T5Y3;B7ZLW1	3;2	3;2	3;2	Calmodulin-regulated spectrin-associated protein 1	CAMSAP1	2	3	3	3	0	0	0	0	1	2	0	0	2	1	1	0	1	1	0	0	2	0	0	1	0	1	0	0	2	1	1	0	1	1	0	0	0	2	1	0	2	0	1
A8K8U1;Q86VP6;A0A0C4DGH5;B3KMG3;H0YH27;B3KM30;O75155;F5H6I6;F8WBB8	A8K8U1;Q86VP6;A0A0C4DGH5;B3KMG3	33;33;21;17;6;5;2;1;1	33;33;21;17;6;5;2;1;1	33;33;21;17;6;5;2;1;1	Cullin-associated NEDD8-dissociated protein 1	CAND1	9	33	33	33	26	27	23	25	26	25	22	26	26	28	23	27	27	26	24	26	27	21	27	22	20	23	26	26	25	21	17	25	25	24	19	25	20	23	25	22	23	27	22
A0A024R8U8;Q8WVQ1;K7EN15	A0A024R8U8;Q8WVQ1;K7EN15	2;2;1	2;2;1	2;2;1	Soluble calcium-activated nucleotidase 1	CANT1	3	2	2	2	1	1	0	1	0	1	1	0	0	0	0	0	0	0	0	1	0	0	2	0	1	0	1	0	0	1	1	0	0	1	0	1	1	0	0	1	1	0	0
P27824;Q16094;H0Y9Q7;D6RGY2;Q6ZP56;D6RB85;D6RDP7;D6RAU8;D6RFL1;D6RAQ8;H0Y9H1;D6RHJ3;D6RD16	P27824	30;11;10;9;9;8;8;7;5;4;4;1;1	30;11;10;9;9;8;8;7;5;4;4;1;1	30;11;10;9;9;8;8;7;5;4;4;1;1	Calnexin	CANX	13	30	30	30	23	23	26	24	23	24	22	24	24	23	24	21	25	25	22	25	24	24	24	23	23	24	22	22	23	23	19	25	23	22	22	21	19	23	24	24	21	25	23
D3DPU2;B2RDY9;Q01518;B4DNW7;B4DI38;B4DNY3;B4DUZ8;Q5T0R1;Q5T0R7;Q5T0R6;Q5T0R5;Q5T0R4;Q5T0R3;Q5T0R2;Q5T0S3	D3DPU2;B2RDY9;Q01518;B4DNW7;B4DI38;B4DNY3;B4DUZ8	31;30;29;28;28;25;22;12;11;11;11;11;11;11;6	31;30;29;28;28;25;22;12;11;11;11;11;11;11;6	1;1;1;0;1;0;0;1;1;1;1;1;1;1;0	Adenylyl cyclase-associated protein;Adenylyl cyclase-associated protein 1	CAP1	15	31	31	1	22	23	20	22	19	19	20	20	21	20	21	22	21	21	20	21	22	20	19	20	20	24	19	21	20	18	26	18	20	18	19	22	22	19	18	17	19	18	20
Q5T0R8	Q5T0R8	4	1	1	Adenylyl cyclase-associated protein	CAP1	1	4	1	1	2	3	3	2	2	2	2	2	3	3	3	3	2	2	3	2	2	2	3	3	2	2	2	3	3	2	3	3	3	3	2	2	3	2	3	2	2	2	2
E9PDI2;B7Z4M3;P40123;B7Z385;Q5JPJ8;A0A087X0J3;A0A087WZ15;F8WDB9;F8WEW0	E9PDI2;B7Z4M3;P40123;B7Z385;Q5JPJ8;A0A087X0J3;A0A087WZ15	13;13;12;11;11;11;11;5;3	12;12;11;10;10;10;10;5;3	12;12;11;10;10;10;10;5;3	Adenylyl cyclase-associated protein;Adenylyl cyclase-associated protein 2	CAP2;DKFZp686D0714	9	13	12	12	7	7	8	8	8	9	6	7	7	7	7	7	7	7	7	7	5	6	8	7	8	6	8	7	9	7	3	9	8	7	7	7	5	6	7	7	5	7	5
P07384;A0A024R5A3;A0A024R580;B2RDI5;B4DWH5;B4DS85;E9PLX0;E9PJJ3;E9PLC9;E9PMC6;E9PJA6;E9PSA6;E9PQB3;E9PRM1;E9PIA9;E9PL37	P07384;A0A024R5A3;A0A024R580;B2RDI5;B4DWH5	24;23;23;22;20;8;4;4;4;4;4;4;4;4;2;2	24;23;23;22;20;8;4;4;4;4;4;4;4;4;2;2	24;23;23;22;20;8;4;4;4;4;4;4;4;4;2;2	Calpain-1 catalytic subunit	CAPN1	16	24	24	24	19	20	20	20	18	18	16	18	18	21	17	21	21	19	19	19	17	18	20	18	17	21	20	17	19	16	13	19	17	14	12	19	13	17	16	15	15	17	13
Q59EF6;P17655;B4E1R7;B4DN77;B3KUH9;Q6ZVC6	Q59EF6;P17655;B4E1R7;B4DN77;B3KUH9	24;22;21;18;12;7	24;22;21;18;12;7	2;2;2;2;2;2	Calpain-2 catalytic subunit	CAPN2	6	24	24	2	19	16	15	15	18	16	15	19	18	19	19	19	18	21	17	19	18	17	18	17	14	16	17	17	15	15	14	16	17	14	12	13	15	14	16	13	13	16	14
F8W8F5;P20807;H3BNN7;H3BS30;Q496N2;H3BV08;A4FTZ9;H3BS77;H3BMH1;A0A0S2Z3E5;A0A0S2Z3E1;A0A024R9M1;C6EVS4;Q762C8;C6EVS3	F8W8F5;P20807;H3BNN7;H3BS30;Q496N2;H3BV08;A4FTZ9;H3BS77;H3BMH1;A0A0S2Z3E5;A0A0S2Z3E1;A0A024R9M1;C6EVS4;Q762C8;C6EVS3	2;2;1;1;1;1;1;1;1;1;1;1;1;1;1	2;2;1;1;1;1;1;1;1;1;1;1;1;1;1	2;2;1;1;1;1;1;1;1;1;1;1;1;1;1	Calpain-3	CAPN3;hCG_40434	15	2	2	2	1	1	1	1	1	1	1	1	1	2	1	1	1	1	1	2	1	1	1	1	1	1	1	1	1	1	0	1	1	0	0	1	0	1	1	0	1	0	1
B3KSR7;A0A140VKH4;Q59GM2;Q6ZRM8;E7EV01;O15484;K7EP62;E9PS73	B3KSR7;A0A140VKH4;Q59GM2;Q6ZRM8;E7EV01;O15484;K7EP62;E9PS73	3;3;3;3;3;3;2;2	3;3;3;3;3;3;2;2	3;3;3;3;3;3;2;2	Calpain-5	CAPN5	8	3	3	3	0	0	0	1	0	0	0	1	1	1	1	2	0	2	1	1	1	0	0	0	0	0	0	1	0	0	1	0	0	0	0	0	1	0	0	0	0	0	0
U3KQE2;K7EIV0;A0A075B7C0;A0A0C4DGQ5;P04632;U3KPR7;K7EM73;K7EKD8;K7ELJ7;Q96L46	U3KQE2;K7EIV0;A0A075B7C0;A0A0C4DGQ5;P04632;U3KPR7;K7EM73;K7EKD8;K7ELJ7	4;4;4;4;4;3;3;3;3;1	4;4;4;4;4;3;3;3;3;1	4;4;4;4;4;3;3;3;3;1	Calpain small subunit 1	CAPNS1	10	4	4	4	3	1	1	2	3	2	1	2	3	3	3	2	3	2	2	1	2	3	2	2	1	0	3	2	1	2	1	2	2	2	3	1	2	3	2	2	2	2	2
Q14444;G3V153;B3KXU8;E9PLA9;B4DSF8	Q14444;G3V153;B3KXU8;E9PLA9;B4DSF8	15;11;10;9;9	15;11;10;9;9	15;11;10;9;9	Caprin-1	CAPRIN1	5	15	15	15	8	7	9	7	9	9	9	9	7	10	10	8	8	11	9	9	9	6	8	8	8	10	7	8	8	9	13	7	7	10	8	8	11	10	9	9	10	8	9
A0A024R0E5;P52907;A8K0T9	A0A024R0E5;P52907;A8K0T9	13;13;12	13;13;12	11;11;10	F-actin-capping protein subunit alpha-1	CAPZA1	3	13	13	11	11	13	12	12	12	11	11	13	12	13	12	13	12	11	12	12	10	11	12	12	7	12	12	10	11	9	13	12	11	7	4	11	11	10	10	9	10	11	10
Q53GE2;Q53GC7;A4D0V4;P47755;F8W9N7;A0A0D9SET8;B4DE01;C9JUG7;F8WED3	Q53GE2;Q53GC7;A4D0V4;P47755;F8W9N7;A0A0D9SET8;B4DE01;C9JUG7	12;12;12;12;8;7;7;6;1	10;10;10;10;7;6;6;5;1	10;10;10;10;7;6;6;5;1	F-actin-capping protein subunit alpha-2	CAPZA2	9	12	10	10	9	10	9	8	9	8	7	9	8	10	10	11	9	9	10	9	8	10	8	8	7	9	7	8	8	8	8	8	8	7	4	8	8	7	7	8	8	7	7
B2R7T8;B1AK87;B1AK88;B4DWA6;B1AK85;Q7L4N0	B2R7T8;B1AK87;B1AK88;B4DWA6;B1AK85	16;15;15;15;10;7	2;2;2;2;0;2	2;2;2;2;0;2		CAPZB	6	16	2	2	13	13	13	14	14	13	12	14	13	13	14	13	14	14	13	13	14	13	14	13	14	14	13	13	14	13	11	14	14	10	11	13	14	12	13	13	12	13	14
P47756	P47756	17	17	3	F-actin-capping protein subunit beta	CAPZB	1	17	17	3	14	14	14	14	14	13	12	14	13	13	15	14	14	15	13	14	14	13	14	13	15	13	13	13	14	13	11	14	14	10	11	13	14	12	13	13	12	13	15
Q86X55;K7EQA8;K7EK20;K7EPK1	Q86X55;K7EQA8	4;2;1;1	4;2;1;1	4;2;1;1	Histone-arginine methyltransferase CARM1	CARM1	4	4	4	4	3	4	2	4	1	4	3	3	2	1	4	3	3	4	2	2	2	4	4	3	3	2	3	3	3	2	0	2	4	3	3	2	1	3	4	3	3	4	4
A0A024RCG3;P49589;A8MVQ3;B4DKY1;B4DI19;Q53HG6;A8K067;Q59HE5;C9JLN0;E9PRS8	A0A024RCG3;P49589;A8MVQ3;B4DKY1;B4DI19;Q53HG6;A8K067	23;23;22;22;21;21;20;7;1;1	23;23;22;22;21;21;20;7;1;1	1;1;1;0;0;0;0;0;0;0	Cysteine--tRNA ligase, cytoplasmic	CARS	10	23	23	1	17	19	15	15	15	13	14	16	17	17	17	17	17	16	16	20	12	15	18	17	15	16	13	16	16	15	12	16	17	15	12	15	12	14	14	15	14	17	13
Q9HA77;A0A087WWV1;H0YFV1;Q6AW83;F5H623;H0YFF0;B7Z7E6	Q9HA77	5;1;1;1;1;1;1	5;1;1;1;1;1;1	5;1;1;1;1;1;1	Probable cysteine--tRNA ligase, mitochondrial	CARS2	7	5	5	5	4	4	2	1	3	3	3	4	4	3	4	2	4	4	3	3	1	3	2	4	2	2	4	5	4	4	1	3	2	3	4	3	2	2	3	2	4	5	2
J3KSY7;B4DKR6;A0A024R1X0;O15234;K7EQ38	J3KSY7;B4DKR6;A0A024R1X0;O15234	3;3;3;3;1	3;3;3;3;1	3;3;3;3;1	Protein CASC3	CASC3	5	3	3	3	1	2	1	3	2	2	1	2	1	2	3	3	1	3	1	2	1	1	1	1	1	2	1	2	2	1	1	2	1	2	1	2	2	2	1	1	1	2	1
O14936;B7ZKY2;Q5JS74;Q5JS72;Q5JS79;A0A0B6XJY0	O14936;B7ZKY2;Q5JS74;Q5JS72	13;12;9;8;5;2	13;12;9;8;5;2	13;12;9;8;5;2	Peripheral plasma membrane protein CASK	CASK	6	13	13	13	7	8	7	9	6	5	6	10	7	9	8	9	8	6	7	10	7	7	7	8	8	8	7	6	6	8	5	6	10	8	8	9	7	8	9	7	7	8	8
A9UFC0	A9UFC0	4	4	1		CASP14	1	4	4	1	0	1	0	0	0	0	0	0	0	0	0	0	0	0	0	0	0	0	0	0	1	0	0	1	1	0	0	0	0	1	1	0	0	1	0	0	1	2	0
P42574;C9JXR7;A8MVM1;Q5HYI3	P42574;C9JXR7;A8MVM1;Q5HYI3	8;5;5;4	8;5;5;4	8;5;5;4	Caspase-3;Caspase-3 subunit p17;Caspase-3 subunit p12	CASP3;DKFZp686N1815	4	8	8	8	6	7	5	4	4	5	6	7	7	7	7	7	7	5	8	7	5	7	6	7	5	7	6	6	6	6	5	6	7	4	4	6	4	5	5	6	5	4	5
P49662;E9PMT1	P49662;E9PMT1	3;2	3;2	3;2	Caspase-4;Caspase-4 subunit 1;Caspase-4 subunit 2	CASP4	2	3	3	3	1	1	2	1	0	0	0	1	1	1	1	2	1	1	0	0	0	0	1	0	0	0	1	0	0	1	0	1	1	0	0	1	0	0	0	0	0	0	0
P55212;D6RHU3;D6RBM3	P55212;D6RHU3	4;2;1	4;2;1	4;2;1	Caspase-6;Caspase-6 subunit p18;Caspase-6 subunit p11	CASP6	3	4	4	4	4	4	3	3	4	4	4	4	4	4	4	3	3	4	4	4	4	4	4	3	2	3	3	3	4	3	3	4	4	1	1	4	1	1	3	2	3	4	2
B4DUB5;A0A0A0MRL7;P55210;Q5SVL2;B4DWA2	B4DUB5;A0A0A0MRL7;P55210;Q5SVL2;B4DWA2	3;3;3;2;2	3;3;3;2;2	3;3;3;2;2	Caspase-7;Caspase-7 subunit p20;Caspase-7 subunit p11	CASP7	5	3	3	3	2	3	3	3	3	2	3	3	3	2	2	3	3	3	3	3	2	2	3	3	3	3	2	3	3	2	2	2	3	3	2	3	3	3	3	3	3	3	2
A0A024RAN2;E7EVY3;H0Y9H6;B2RDU1;A0A0A0MR45;H0YD33;Q15786	A0A024RAN2;E7EVY3;H0Y9H6;B2RDU1;A0A0A0MR45;H0YD33;Q15786	25;24;18;15;15;15;13	1;1;1;1;1;1;1	1;1;1;1;1;1;1		CAST	7	25	1	1	19	19	18	18	19	16	17	18	16	18	18	19	18	20	19	20	20	20	16	17	18	18	17	16	16	18	18	19	18	16	17	18	16	18	17	16	16	17	16
A0A1S5UZ18;A0A0C4DGB5;E9PCH5;B7Z574;Q6AZE3;B7Z5T6;E9PDE4;B7Z6N0;B2RCJ7;Q86YM9;H0Y7F0;E7EQ12;E7EQA0;F8W7E0;B7Z7L4;A8K8C4;B7Z8S8;H0YA91;A0A0C4DGD1;D6RBR1;D6RAA8;D6RC54;E7EQK6;B7Z8U1;Q9Y2M4	A0A1S5UZ18;A0A0C4DGB5;E9PCH5;B7Z574;Q6AZE3;B7Z5T6;E9PDE4;B7Z6N0;B2RCJ7;Q86YM9;H0Y7F0;E7EQ12;E7EQA0;F8W7E0;B7Z7L4;A8K8C4	27;27;24;24;21;20;20;20;19;18;18;16;15;14;14;14;13;7;6;5;4;4;2;2;1	1;1;1;1;1;0;1;1;0;1;1;1;1;0;1;0;1;0;0;0;0;0;0;0;0	0;0;0;0;0;0;0;0;0;0;0;0;0;0;0;0;0;0;0;0;0;0;0;0;0		CAST	25	27	1	0	21	21	20	20	21	17	19	20	18	20	20	21	19	22	20	22	21	22	18	19	20	20	19	18	18	20	20	21	20	18	19	20	18	20	19	18	18	19	18
P04040;B4DWK8;Q8TAK2;A0A1C9J7V9	P04040;B4DWK8	24;18;10;2	24;18;10;2	24;18;10;2	Catalase	CAT	4	24	24	24	18	18	18	16	20	17	13	16	17	18	19	20	20	18	19	20	14	19	18	18	15	20	18	17	17	16	13	17	16	15	14	16	10	14	15	15	17	16	13
Q2TNI1;Q03135;A9XTE5;Q59E85;E9PCT5;C9JKI3;Q7Z4F3;A0A024R757;A0A1I9UVK8;A0A024R2D8;P56539	Q2TNI1;Q03135;A9XTE5;Q59E85;E9PCT5;C9JKI3;Q7Z4F3;A0A024R757	11;11;9;9;8;7;7;7;2;2;2	11;11;9;9;8;7;7;7;2;2;2	11;11;9;9;8;7;7;7;2;2;2	Caveolin;Caveolin-1	CAV1	11	11	11	11	6	7	7	7	7	6	7	8	7	7	7	7	8	8	9	8	7	8	8	7	6	7	6	7	8	5	5	7	8	6	5	7	6	6	7	7	7	7	6
Q53X57;P51636;E9PCT3	Q53X57;P51636;E9PCT3	4;4;2	4;4;2	4;4;2	Caveolin;Caveolin-2	CAV2	3	4	4	4	3	2	2	3	3	3	2	3	2	2	2	3	3	2	3	2	3	2	2	3	2	2	3	3	3	3	2	2	3	2	2	3	2	2	2	2	2	3	2
A8K719;A0A024R6W3;A0A024R6X2;Q13951;J3KRT0;J3KS23;H3BSC0;J3KTD8	A8K719;A0A024R6W3;A0A024R6X2;Q13951;J3KRT0;J3KS23;H3BSC0	5;4;4;4;3;3;3;1	5;4;4;4;3;3;3;1	5;4;4;4;3;3;3;1	Core-binding factor subunit beta	CBFB	8	5	5	5	5	5	4	4	5	5	4	5	5	5	4	5	4	4	3	4	2	4	4	4	4	3	4	5	4	4	0	4	4	4	5	3	0	5	5	4	3	4	3
A0A1B0GW38;A0A0U1RQX8;P22681;A0A0U1RR39;A0A0U1ZE08;A0A0U1ZF21;A0A0U1ZF71;A0A0U1ZBR1;A0A0U1ZFF6;A0A0U1ZID9;A0A0U1ZI18;B5MC15;B7ZAG1;B4DYP3;B8K284;Q13191	A0A1B0GW38;A0A0U1RQX8;P22681;A0A0U1RR39	5;5;5;4;2;1;1;1;1;1;1;1;1;1;1;1	5;5;5;4;2;1;1;1;1;1;1;1;1;1;1;1	5;5;5;4;2;1;1;1;1;1;1;1;1;1;1;1	E3 ubiquitin-protein ligase CBL	CBL	16	5	5	5	4	3	2	3	3	2	2	4	4	5	4	3	4	3	2	2	4	5	4	4	2	3	4	2	3	4	0	4	3	3	2	2	0	4	5	2	4	5	3
P16152;E9PQ63;A8MTM1	P16152;E9PQ63;A8MTM1	12;7;7	12;7;7	10;5;5	Carbonyl reductase [NADPH] 1	CBR1	3	12	12	10	9	9	8	7	7	7	5	9	7	9	7	9	10	8	10	8	8	8	8	9	7	8	10	8	8	7	9	7	8	6	5	7	8	8	8	6	6	6	7
B7Z2D6;P0DN79;P35520;B7Z6W5;Q9NTF0;C9JMA6;H7C2H4;Q96EH7	B7Z2D6;P0DN79;P35520;B7Z6W5;Q9NTF0	7;7;7;6;4;3;2;1	7;7;7;6;4;3;2;1	7;7;7;6;4;3;2;1	Cystathionine beta-synthase	CBS;DKFZp727E011	8	7	7	7	5	6	4	3	5	4	3	3	4	5	6	6	4	7	4	6	5	3	5	6	6	5	4	5	5	5	3	6	5	5	5	4	6	5	4	3	4	5	3
K7ELA4;B5MD17;J3KS05;Q6IBN6;P83916;C9JWS9	K7ELA4;B5MD17;J3KS05;Q6IBN6;P83916;C9JWS9	3;3;3;3;3;2	2;2;2;2;2;2	2;2;2;2;2;2	Chromobox protein homolog 1	CBX1	6	3	2	2	2	1	1	1	1	1	1	1	1	2	2	2	2	1	2	2	1	3	1	1	1	1	2	1	1	1	1	2	2	2	0	1	1	1	1	1	1	1	3
A4D177;Q13185;S4R2Y4;C9JMM0;B8ZZ43	A4D177;Q13185	7;7;3;2;2	6;6;3;2;2	5;5;3;2;2	Chromobox protein homolog 3	CBX3	5	7	6	5	6	6	6	6	6	6	6	6	6	6	6	6	6	6	6	7	7	6	7	6	6	6	6	7	6	6	6	6	6	6	5	6	6	6	6	6	6	6	6
Q6P1N0;Q9NX28;K7EJY5;K7EMP1;Q24K25;Q9H8P7	Q6P1N0;Q9NX28	9;5;4;3;2;1	9;5;4;3;2;1	9;5;4;3;2;1	Coiled-coil and C2 domain-containing protein 1A	CC2D1A	6	9	9	9	5	3	4	5	4	3	1	3	4	4	4	3	3	4	4	6	5	4	4	3	3	2	5	4	5	1	2	5	5	1	2	2	2	4	3	3	3	4	3
H0Y517;H7C1U3;Q5T0F9	H0Y517;H7C1U3;Q5T0F9	3;3;3	3;3;3	3;3;3	Coiled-coil and C2 domain-containing protein 1B	CC2D1B	3	3	3	3	1	2	2	2	1	2	0	0	1	0	1	1	0	0	1	1	1	1	0	1	0	0	1	0	1	2	1	2	1	0	1	2	1	0	2	1	0	2	0
Q8IX12;A0A0C4DGG8;F5H1H2;F5H2E6;F5H3E1	Q8IX12;A0A0C4DGG8;F5H1H2;F5H2E6	16;12;9;9;6	16;12;9;9;6	16;12;9;9;6	Cell division cycle and apoptosis regulator protein 1	CCAR1	5	16	16	16	5	7	8	8	8	8	3	6	8	7	8	6	4	8	5	7	7	8	8	4	6	7	4	4	6	2	3	4	8	4	4	5	6	4	6	3	2	4	5
B3KTJ9;Q8N163;G3V119;H0YB24;E2PSM9;A0A087X2B6;E5RHJ4;E5RGU7;E5RFJ3;H0YC69;H0YC58;E5RHH8	B3KTJ9;Q8N163;G3V119;H0YB24;E2PSM9	22;22;16;16;12;6;5;3;3;2;2;1	22;22;16;16;12;6;5;3;3;2;2;1	22;22;16;16;12;6;5;3;3;2;2;1	Cell cycle and apoptosis regulator protein 2	CCAR2	12	22	22	22	16	14	14	14	13	11	14	13	15	14	16	13	14	17	16	13	13	12	13	10	10	13	11	13	13	12	6	14	17	14	9	13	12	16	13	11	9	13	10
J3KR35;Q8WUD4;S4R331;C9JUN5;B4DID2;B4DZZ9	J3KR35;Q8WUD4;S4R331;C9JUN5;B4DID2;B4DZZ9	2;2;1;1;1;1	2;2;1;1;1;1	2;2;1;1;1;1	Coiled-coil domain-containing protein 12	CCDC12	6	2	2	2	2	1	1	1	1	1	1	2	0	0	0	2	1	2	0	1	0	0	1	0	0	1	1	0	0	1	1	1	1	1	1	1	0	1	1	1	0	2	0
A7MD03;Q96JG6;H0Y7Q2;Q5JPD9;B4DS55;F8WDT1;F2Z3F0;C9JA29;Q9NXR2;Q75N11	A7MD03;Q96JG6;H0Y7Q2;Q5JPD9;B4DS55	4;4;2;2;2;1;1;1;1;1	4;4;2;2;2;1;1;1;1;1	2;2;0;0;1;1;1;1;0;0	Coiled-coil domain-containing protein 132	CCDC132;DKFZp313I2429	10	4	4	2	3	2	3	3	2	2	1	2	3	3	2	3	1	2	2	3	0	2	2	2	1	2	2	2	2	2	1	1	2	2	1	1	0	1	2	1	1	1	1
Q9H6E4;B0QY51	Q9H6E4	5;1	5;1	5;1	Coiled-coil domain-containing protein 134	CCDC134	2	5	5	5	1	2	1	0	1	1	0	2	1	1	0	1	1	2	2	1	1	2	1	1	0	0	1	1	1	1	2	1	0	1	2	1	2	1	1	2	0	0	3
I3L0U5;H6QX63;Q6PK04;I3L4F6	I3L0U5;H6QX63;Q6PK04;I3L4F6	2;2;2;1	2;2;2;1	2;2;2;1	Coiled-coil domain-containing protein 137	CCDC137	4	2	2	2	2	2	2	2	2	1	1	2	1	1	1	2	1	2	2	2	0	1	1	1	1	1	1	0	1	2	1	2	2	1	1	1	0	2	1	2	1	2	2
C9JT67;B7ZM27;A2RUR9;Q8IYA2;E7ESJ3;A1L497;Q9UPS8	C9JT67;B7ZM27;A2RUR9;Q8IYA2	3;3;3;2;1;1;1	3;3;3;2;1;1;1	3;3;3;2;1;1;1	Coiled-coil domain-containing protein 144A;Putative coiled-coil domain-containing protein 144C	CCDC144A;CCDC144CP	7	3	3	3	1	1	1	1	1	1	1	1	1	1	1	1	1	1	1	1	0	1	1	1	1	1	1	1	1	1	1	1	1	1	1	1	1	1	1	1	1	1	0
Q5M9N0	Q5M9N0	3	3	3	Coiled-coil domain-containing protein 158	CCDC158	1	3	3	3	1	2	1	1	2	1	2	2	2	2	2	2	2	2	1	1	2	2	2	2	2	2	2	2	2	2	1	1	1	2	2	1	1	2	2	1	2	2	1
A0A024QZ03;O60826;B7ZAR0;B4DPB6;B4DLA4	A0A024QZ03;O60826;B7ZAR0;B4DPB6	8;8;7;6;3	8;8;7;6;3	8;8;7;6;3	Coiled-coil domain-containing protein 22	CCDC22	5	8	8	8	3	5	4	3	3	5	3	5	4	4	4	7	3	4	2	5	4	6	4	4	4	5	3	6	5	4	1	4	7	6	3	6	2	4	6	4	6	7	2
G3V121;B7Z2L8;Q7Z5U5;Q86WR0	G3V121;B7Z2L8;Q7Z5U5;Q86WR0	2;2;2;2	2;2;2;2	2;2;2;2	Coiled-coil domain-containing protein 25	CCDC25	4	2	2	2	0	2	0	1	1	1	0	1	2	0	1	0	1	1	2	2	0	0	2	2	0	1	0	1	2	1	2	1	2	1	0	1	0	0	0	0	1	2	0
Q86WV7;Q96MW1;K7ER24	Q86WV7;Q96MW1	4;4;1	4;4;1	4;4;1	Coiled-coil domain-containing protein 43	CCDC43	3	4	4	4	2	1	2	3	2	2	3	2	3	1	2	1	0	0	1	2	1	3	3	0	1	2	3	2	2	1	1	1	0	3	2	2	0	2	1	3	3	3	0
Q96A33;A0A087WYW6;J3QR89	Q96A33	11;5;2	11;5;2	11;5;2	Coiled-coil domain-containing protein 47	CCDC47	3	11	11	11	6	8	8	7	7	8	7	7	7	6	7	9	6	7	8	8	7	7	8	7	6	8	7	7	7	6	6	6	5	7	6	7	7	7	6	7	6	6	6
Q8IVM0	Q8IVM0	8	8	8	Coiled-coil domain-containing protein 50	CCDC50	1	8	8	8	6	6	6	6	5	5	5	5	4	6	4	5	5	3	5	5	5	4	5	4	6	5	4	5	4	6	3	5	5	5	4	4	4	6	5	6	4	6	4
Q96ER9;C9JSW8;A0A024R2V4	Q96ER9;C9JSW8;A0A024R2V4	3;2;2	3;2;2	3;2;2	Coiled-coil domain-containing protein 51	CCDC51	3	3	3	3	2	1	1	0	1	1	1	1	0	1	1	1	1	1	1	1	2	0	1	1	2	2	0	0	0	0	0	1	1	1	1	2	0	3	0	0	0	1	1
Q4VC31;C9JQ41;H7C525;C9JBU9	Q4VC31;C9JQ41;H7C525	5;4;4;1	5;4;4;1	5;4;4;1	Coiled-coil domain-containing protein 58	CCDC58	4	5	5	5	3	4	3	3	3	2	3	3	3	4	3	4	4	4	5	5	2	3	3	3	3	4	3	4	4	3	3	3	4	2	2	4	3	2	2	3	3	1	2
A0A024QZJ7;Q16204;Q05CP8;Q15302	A0A024QZJ7;Q16204;Q05CP8	10;10;9;1	10;10;9;1	9;9;8;0	Coiled-coil domain-containing protein 6	CCDC6	4	10	10	9	6	9	8	8	5	5	7	6	7	7	8	4	5	4	5	5	6	7	7	8	8	6	7	7	7	8	5	7	7	7	7	6	5	7	8	6	8	8	7
F8VR42;B4DXQ7;Q8IXS2	F8VR42;B4DXQ7;Q8IXS2	2;1;1	2;1;1	2;1;1	Coiled-coil domain-containing protein 65	CCDC65	3	2	2	2	0	0	0	0	0	0	0	0	0	0	0	0	0	0	0	0	1	1	0	0	0	0	0	0	0	0	0	0	0	0	0	0	0	0	0	0	0	0	0
A0A024R306;A0A024R1R8;Q9Y2S6	A0A024R306;A0A024R1R8;Q9Y2S6	1;1;1	1;1;1	1;1;1	Translation machinery-associated protein 7	CCDC72;hCG_2014768;TMA7	3	1	1	1	1	1	1	1	1	1	1	1	1	1	1	1	1	1	1	1	1	1	1	1	1	1	1	1	1	1	1	1	1	1	1	1	1	1	1	1	1	1	1
F5H777;B2RBH9;A0A024R3B3;Q8N4S0	F5H777;B2RBH9;A0A024R3B3;Q8N4S0	1;1;1;1	1;1;1;1	1;1;1;1	Coiled-coil domain-containing protein 82	CCDC82	4	1	1	1	1	1	1	1	1	1	1	1	1	1	1	1	1	1	1	1	1	1	1	1	1	1	1	1	1	1	1	1	1	1	1	1	1	1	1	1	1	1	1
Q9H6F5	Q9H6F5	3	3	3	Coiled-coil domain-containing protein 86	CCDC86	1	3	3	3	2	3	3	3	2	3	3	2	2	3	2	2	1	2	2	2	3	2	3	2	1	3	3	3	1	2	1	2	3	3	3	3	2	3	3	2	2	3	3
B4DXW2;Q9Y3X0;M0QZR0;M0QYB4	B4DXW2;Q9Y3X0	3;3;1;1	3;3;1;1	3;3;1;1	Coiled-coil domain-containing protein 9	CCDC9	4	3	3	3	2	2	3	2	2	2	2	2	2	3	3	1	2	2	1	2	2	3	2	1	2	2	1	1	3	2	1	2	2	2	2	2	1	2	2	2	2	2	1
F8W9X7;Q567U6;H7C050	F8W9X7;Q567U6	6;6;1	6;6;1	6;6;1	Coiled-coil domain-containing protein 93	CCDC93	3	6	6	6	3	4	4	4	4	4	3	3	5	5	4	5	4	4	3	4	3	3	3	4	2	3	4	1	4	3	2	4	3	3	2	2	1	1	2	1	2	2	2
P14635;E9PC90;H1UBN2;D6RHI0;Q9BWU8;Q9BWV0;Q9BWU9;Q9BWU7;Q9BPX9;H0YA62	P14635;E9PC90;H1UBN2	6;5;5;2;1;1;1;1;1;1	6;5;5;2;1;1;1;1;1;1	6;5;5;2;1;1;1;1;1;1	G2/mitotic-specific cyclin-B1	CCNB1;CCNB1V	10	6	6	6	4	1	4	3	4	2	2	3	3	4	5	2	5	3	3	5	2	3	4	2	1	2	0	1	3	1	2	3	4	0	1	2	1	3	4	0	1	3	1
Q6FI00;P24385;Q14092;F5H437;B4DR06	Q6FI00;P24385;Q14092;F5H437;B4DR06	2;2;1;1;1	2;2;1;1;1	2;2;1;1;1	G1/S-specific cyclin-D1	CCND1	5	2	2	2	0	0	0	0	1	1	0	0	1	0	1	2	1	1	1	1	1	0	1	0	1	1	1	0	2	1	0	2	2	0	0	1	0	1	1	1	0	0	1
B3KTY3;B3KP19;Q59EI6;A0A024RD48;Q5T8J1;P30281;D6RIX2;B4E0N5;H0Y8M4;D6RI00	B3KTY3;B3KP19;Q59EI6;A0A024RD48;Q5T8J1;P30281	4;4;4;3;3;3;1;1;1;1	4;4;4;3;3;3;1;1;1;1	4;4;4;3;3;3;1;1;1;1	G1/S-specific cyclin-D3	CCND3	10	4	4	4	2	3	1	2	2	1	0	1	3	3	2	3	2	2	0	3	1	3	2	1	0	2	3	2	1	2	1	3	3	2	1	2	1	1	1	1	1	1	1
D6RHI7;D6RG18;Q59FW7;A8K6Q5;P51946	D6RHI7;D6RG18;Q59FW7;A8K6Q5;P51946	3;3;3;3;3	3;3;3;3;3	3;3;3;3;3	Cyclin-H	CCNH	5	3	3	3	1	2	1	0	1	1	0	1	0	2	1	1	1	2	1	2	1	1	2	1	0	1	0	0	1	0	0	0	1	0	0	0	0	0	0	0	0	0	0
G3V5E1;A0A024R6K1;O75909;G3V2Q3;G3V235	G3V5E1;A0A024R6K1;O75909;G3V2Q3	4;4;4;3;1	4;4;4;3;1	4;4;4;3;1	Cyclin-K	CCNK	5	4	4	4	1	1	1	1	1	1	1	1	1	2	1	1	1	2	1	1	1	1	1	1	1	1	1	1	1	1	1	0	1	1	2	1	1	1	1	1	1	2	1
A8K4M5;O60563;Q9NR57;A0A1W2PQ16	A8K4M5;O60563;Q9NR57;A0A1W2PQ16	2;2;1;1	2;2;1;1	2;2;1;1	Cyclin-T1	CCNT1	4	2	2	2	2	2	2	2	1	1	2	1	2	1	1	2	1	1	1	1	1	1	1	1	2	2	2	2	2	1	1	2	2	2	1	2	0	0	2	2	2	2	0
B7Z8E4;B2RBH6;Q8ND76	B7Z8E4;B2RBH6;Q8ND76	2;2;2	2;2;2	2;2;2	Cyclin-Y	CCNY	3	2	2	2	0	1	0	2	2	1	1	2	1	2	1	2	1	1	0	1	1	2	2	1	1	1	1	0	1	0	0	2	0	1	1	0	1	2	1	1	1	2	1
H7C0P7;Q8N7R7	H7C0P7;Q8N7R7	1;1	1;1	1;1	Cyclin-Y-like protein 1	CCNYL1	2	1	1	1	1	1	1	0	1	0	0	0	1	1	0	1	1	1	1	1	1	0	1	1	0	1	0	0	0	0	0	0	0	0	0	0	0	0	0	0	0	0	0
Q9UK39;Q8WTX0	Q9UK39;Q8WTX0	2;1	2;1	2;1	Nocturnin	CCRN4L	2	2	2	2	0	0	0	0	1	1	0	1	0	0	0	0	0	0	0	0	1	0	0	0	0	0	0	1	0	0	0	0	1	0	0	0	1	1	1	0	1	2	1
B3KX11;P49368;Q59H77;B4DUR8;Q2TU64;E9PRC8;Q5SZX6;Q5SZX9;Q5SZW8;E9PQ35;E9PM09	B3KX11;P49368;Q59H77;B4DUR8;Q2TU64	31;31;30;28;28;12;11;7;7;6;6	31;31;30;28;28;12;11;7;7;6;6	31;31;30;28;28;12;11;7;7;6;6	T-complex protein 1 subunit gamma	CCT3	11	31	31	31	25	27	25	24	26	23	21	26	28	27	26	28	27	24	29	29	23	26	25	25	24	27	24	24	26	20	20	22	26	18	18	24	19	20	22	20	24	22	19
P50991;A8K3C3;B7Z9L0;B7Z2Z8;B7Z2F4	P50991;A8K3C3;B7Z9L0;B7Z2Z8;B7Z2F4	28;27;26;25;18	28;27;26;25;18	28;27;26;25;18	T-complex protein 1 subunit delta	CCT4	5	28	28	28	21	22	22	23	22	22	20	22	22	21	22	21	22	21	23	22	23	22	21	23	23	22	23	21	21	20	21	21	23	21	19	22	21	20	21	19	21	22	17
B2R9K8;A0A024RDL1;P40227;Q59ET3;A1JUI8;B4DPJ8;B4DN39;J3KRI6	B2R9K8;A0A024RDL1;P40227;Q59ET3;A1JUI8;B4DPJ8;B4DN39	25;25;25;24;23;23;14;1	25;25;25;24;23;23;14;1	19;19;19;18;18;18;11;0	T-complex protein 1 subunit zeta	CCT6A	8	25	25	19	19	21	19	18	20	17	17	21	20	21	20	21	17	19	19	19	18	18	18	17	15	20	18	18	19	17	20	19	20	16	17	17	17	18	17	15	17	16	15
Q53HV2;Q99832;Q6IBT3;B7Z7I4;B7Z1C9;F8WAM2;F8WBP8;A0A0D9SG95	Q53HV2;Q99832;Q6IBT3;B7Z7I4;B7Z1C9	24;24;23;19;17;5;2;1	24;24;23;19;17;5;2;1	24;24;23;19;17;5;2;1	T-complex protein 1 subunit eta	CCT7	8	24	24	24	19	20	19	18	19	19	19	20	19	21	20	22	20	21	22	21	20	20	19	20	19	21	19	21	20	19	16	19	20	19	15	18	18	20	18	18	18	20	19
Q53HU0;P50990;Q7Z759;H7C4C8;H7C2U0	Q53HU0;P50990;Q7Z759	35;35;33;16;7	35;35;33;16;7	35;35;33;16;7	T-complex protein 1 subunit theta	CCT8	5	35	35	35	30	27	25	27	28	28	27	28	28	26	26	27	28	28	28	26	26	27	29	28	25	28	25	28	28	25	32	26	28	26	24	28	31	24	28	26	27	25	25
P86791;P86790;F8WD66;B4DJD2;Q7L8P3	P86791;P86790;F8WD66;B4DJD2;Q7L8P3	2;2;1;1;1	2;2;1;1;1	2;2;1;1;1	Vacuolar fusion protein CCZ1 homolog;Vacuolar fusion protein CCZ1 homolog B	CCZ1;CCZ1B;DKFZp586I1023	5	2	2	2	0	1	0	0	0	0	0	1	0	0	1	0	0	0	0	1	1	1	0	0	0	0	0	0	0	1	0	1	0	0	0	0	0	1	0	1	0	2	1
Q6YHK3	Q6YHK3	6	6	6	CD109 antigen	CD109	1	6	6	6	4	4	3	3	4	4	3	4	4	2	4	2	1	2	4	3	4	2	1	1	2	5	2	2	2	3	2	2	2	1	0	4	5	2	2	1	3	2	3
E9PMR4;A0A024RCB3;P48509;E9PRJ3;Q53FU5	E9PMR4;A0A024RCB3;P48509;E9PRJ3;Q53FU5	4;4;4;3;3	4;4;4;3;3	4;4;4;3;3	Tetraspanin;CD151 antigen	CD151	5	4	4	4	1	1	2	2	2	1	2	2	2	2	2	2	1	2	2	2	3	2	2	2	2	2	2	2	2	2	2	2	1	2	2	2	2	2	1	2	2	1	2
Q9NZQ7;Q0GN75	Q9NZQ7	6;2	6;2	6;2	Programmed cell death 1 ligand 1	CD274	2	6	6	6	4	4	5	4	4	4	5	3	3	5	4	3	4	4	4	2	5	4	4	3	4	4	3	3	1	4	5	2	2	2	3	3	4	4	3	4	5	3	3
A8K9J6;A0A0C4DGH0;B4DK26;Q5ZPR3;H0YLT8;H0YN85;H0YK40;H0YK59;H0YL10;A8K6Q6	A8K9J6;A0A0C4DGH0;B4DK26;Q5ZPR3;H0YLT8;H0YN85;H0YK40;H0YK59;H0YL10;A8K6Q6	2;2;2;2;1;1;1;1;1;1	2;2;2;2;1;1;1;1;1;1	2;2;2;2;1;1;1;1;1;1	CD276 antigen	CD276	10	2	2	2	2	1	1	0	1	1	0	0	2	0	0	2	2	1	1	1	1	2	1	2	1	2	2	1	1	1	1	1	2	1	0	1	0	1	1	1	0	1	0
Q9Y5K6	Q9Y5K6	14	14	14	CD2-associated protein	CD2AP	1	14	14	14	13	14	12	12	11	12	10	11	14	14	14	12	11	13	11	11	12	10	12	11	9	12	11	12	11	9	11	12	11	11	9	11	12	14	9	10	10	9	9
O15446;Q05BI1;A0JLT1;A8K818	O15446;Q05BI1;A0JLT1;A8K818	5;4;4;4	5;4;4;4	5;4;4;4	DNA-directed RNA polymerase I subunit RPA34	CD3EAP	4	5	5	5	2	5	4	4	4	4	4	4	5	5	4	3	5	5	3	5	3	4	5	3	3	5	4	3	3	4	4	3	4	4	4	3	4	4	4	4	4	4	2
A0A0S2Z3C7;P25942;A0A0S2Z349;Q09LL4;Q6P2H9;A0A087X1D0;H0YE23	A0A0S2Z3C7;P25942;A0A0S2Z349	3;3;2;1;1;1;1	3;3;2;1;1;1;1	3;3;2;1;1;1;1	Tumor necrosis factor receptor superfamily member 5	CD40	7	3	3	3	2	2	2	2	2	3	2	2	2	2	3	2	1	2	2	2	1	1	2	2	1	2	2	1	2	2	1	3	1	2	2	2	1	2	3	1	1	3	2
B4DN59;A8K309;P16070;H0YD13;H0Y2P0;H0YE40;B4E2X0;H0YDW7;H0YCV9;H0Y5E4;H0YDX6;C1PHC3;E9PKC6;Q86UZ1;H0YD17;J3KN83;C1PHC4;H0YF08;H0YD90;H0YEV3;H0YEU1	B4DN59;A8K309;P16070;H0YD13;H0Y2P0;H0YE40;B4E2X0	10;10;10;9;9;6;6;4;4;4;3;2;2;2;2;2;1;1;1;1;1	10;10;10;9;9;6;6;4;4;4;3;2;2;2;2;2;1;1;1;1;1	10;10;10;9;9;6;6;4;4;4;3;2;2;2;2;2;1;1;1;1;1	CD44 antigen	CD44	21	10	10	10	9	9	9	9	9	9	9	7	9	8	8	9	9	9	8	9	8	9	9	9	8	9	8	9	9	7	9	8	9	8	8	9	9	9	9	7	7	9	7
P15529;Q92494;B4DL30	P15529	4;1;1	4;1;1	4;1;1	Membrane cofactor protein	CD46	3	4	4	4	2	2	2	3	2	1	1	3	2	2	2	2	2	2	2	4	2	2	2	3	2	2	3	2	3	1	2	2	2	1	1	2	3	3	2	1	2	2	2
A0A0A1TSG4;Q08722	A0A0A1TSG4;Q08722	3;3	3;3	3;3	Leukocyte surface antigen CD47	CD47	2	3	3	3	3	3	3	3	3	3	3	3	3	3	3	3	3	3	3	3	3	3	3	3	2	2	3	3	3	3	2	3	3	3	2	2	2	3	3	3	3	1	3
Q8TD12;Q8TD14;B1AP15;H3BLV0;B2R658;A0A172WBW8;Q8TD11;Q8TD13;B1AP13;B4DUF2;H7BY55;P08174	Q8TD12;Q8TD14;B1AP15;H3BLV0;B2R658;A0A172WBW8;Q8TD11;Q8TD13;B1AP13;B4DUF2;H7BY55;P08174	1;1;1;1;1;1;1;1;1;1;1;1	1;1;1;1;1;1;1;1;1;1;1;1	1;1;1;1;1;1;1;1;1;1;1;1	Complement decay-accelerating factor	CD55	12	1	1	1	1	1	1	1	0	1	0	0	1	1	0	1	1	1	1	1	1	1	1	1	0	0	1	0	1	0	0	1	0	0	0	0	0	1	1	1	0	1	0
E9PNW4;Q6FHM9;E9PR17;P13987;H0YET2	E9PNW4;Q6FHM9;E9PR17;P13987	3;3;3;3;1	3;3;3;3;1	3;3;3;3;1	CD59 glycoprotein	CD59	5	3	3	3	2	2	2	1	2	2	1	2	2	2	2	2	2	2	2	2	2	2	1	2	1	2	2	1	2	2	3	2	2	2	1	1	3	1	2	2	2	1	2
F8VNT9;F8VV56;F8W022;F8VWK8;W6A4U0;A0A024RB05;P08962	F8VNT9;F8VV56;F8W022;F8VWK8;W6A4U0;A0A024RB05;P08962	2;2;2;2;2;2;2	2;2;2;2;2;2;2	2;2;2;2;2;2;2	Tetraspanin;CD63 antigen	CD63	7	2	2	2	2	1	2	2	2	2	1	2	2	2	1	2	1	1	2	2	2	2	2	2	1	2	1	2	1	2	2	1	2	2	1	2	1	2	2	2	2	1	2
B4DNT7;P34810	B4DNT7;P34810	1;1	1;1	1;1	Macrosialin	CD68	2	1	1	1	0	0	0	0	0	1	0	0	1	1	0	1	1	1	1	0	0	1	1	0	0	1	1	0	1	0	0	0	1	0	0	1	0	0	0	0	0	0	0
A0A0U5JA32;P32970;M0QZW2	A0A0U5JA32;P32970	4;4;1	4;4;1	4;4;1	CD70 antigen	CD70	3	4	4	4	4	3	3	3	3	2	3	2	4	3	2	4	4	2	3	3	2	3	3	3	1	4	4	3	3	3	3	3	3	2	1	3	1	3	3	1	3	2	1
U6FVB0;H0YBZ2;A9YLN4;M1VPF6;P04233;E7EQJ3;B4DUJ2;H0YBZ8;E7ESL3;E7ER71	U6FVB0;H0YBZ2;A9YLN4;M1VPF6;P04233;E7EQJ3;B4DUJ2;H0YBZ8;E7ESL3	4;3;3;3;3;2;2;2;2;1	4;3;3;3;3;2;2;2;2;1	4;3;3;3;3;2;2;2;2;1	Tyrosine-protein kinase receptor;HLA class II histocompatibility antigen gamma chain	CD74-Ntrk1 fusion gene;CD74;CD74/ROS fusion;CD74-ROS1_C6;R32	10	4	4	4	1	1	1	2	1	2	2	1	1	1	1	1	1	1	1	1	2	1	1	2	2	1	2	2	2	2	1	2	1	3	3	2	2	2	2	3	3	2	3
E9PIF1;E9PJK1;E9PRJ8;H0YDL9;H0YDJ9;A0A024RCB7;A6NMH8;P60033;E9PM31;Q59FS9;H0YEE2	E9PIF1;E9PJK1;E9PRJ8;H0YDL9;H0YDJ9;A0A024RCB7;A6NMH8;P60033	5;4;4;4;4;4;4;4;1;1;1	5;4;4;4;4;4;4;4;1;1;1	5;4;4;4;4;4;4;4;1;1;1	Tetraspanin;CD81 antigen	CD81	11	5	5	5	3	4	4	4	4	3	2	4	4	4	4	4	4	4	4	4	4	4	4	4	3	4	3	3	4	3	3	2	3	2	1	4	3	3	3	3	2	2	3
B4DPP0;A6NNI4;G8JLH6;P21926;F5GXT1;Q56CY1;A0A087WU13;B4DK09	B4DPP0;A6NNI4;G8JLH6;P21926;F5GXT1;Q56CY1;A0A087WU13;B4DK09	2;2;2;2;1;1;1;1	2;2;2;2;1;1;1;1	2;2;2;2;1;1;1;1	Tetraspanin;CD9 antigen	CD9;BTCC-1	8	2	2	2	2	2	2	1	1	1	2	1	2	2	1	2	2	2	2	2	2	2	2	1	1	2	2	1	2	2	2	1	2	2	2	1	1	1	2	1	2	2	2
B4E336;B3KUI0;B4DTS6;P48960	B4E336;B3KUI0;B4DTS6;P48960	2;2;2;2	2;2;2;2	2;2;2;2	CD97 antigen;CD97 antigen subunit alpha;CD97 antigen subunit beta	CD97	4	2	2	2	0	1	1	1	1	0	0	0	1	0	0	1	1	1	1	0	1	1	1	1	0	1	1	1	0	0	0	1	2	1	1	1	0	1	1	1	0	0	0
B2R932;P14209;A0A096LP69	B2R932;P14209;A0A096LP69	2;2;1	2;2;1	2;2;1	CD99 antigen	CD99	3	2	2	2	1	1	1	2	1	2	1	1	1	2	1	1	2	1	2	2	2	1	1	1	1	1	1	1	2	1	1	1	1	1	1	1	1	1	1	1	2	1	0
B2RCW0;A0A024RDZ2;Q13042;Q5T8C6;B4DK74;Q59EG1	B2RCW0;A0A024RDZ2;Q13042;Q5T8C6	6;6;6;5;2;1	6;6;6;5;2;1	6;6;6;5;2;1	Cell division cycle protein 16 homolog	CDC16	6	6	6	6	2	4	4	3	4	3	2	3	3	4	4	5	4	5	4	4	3	6	5	4	3	3	3	2	2	3	2	3	6	4	2	3	1	3	4	2	2	3	1
A0A024QZP7;Q5H9N4;P06493;A0A024QZJ8;A0A087WZZ9;I6L9I5;E5RIU6;B7Z3D6;K7ELV5	A0A024QZP7;Q5H9N4;P06493;A0A024QZJ8;A0A087WZZ9;I6L9I5;E5RIU6	15;15;15;13;10;10;9;6;2	15;15;15;13;10;10;9;6;2	13;13;13;12;8;8;7;5;0	Cyclin-dependent kinase 1	CDC2;DKFZp686L20222;CDK1	9	15	15	13	12	13	11	12	12	12	10	11	12	11	11	13	13	11	13	12	9	12	12	13	7	11	11	6	11	9	6	12	13	9	8	9	9	12	12	9	9	10	8
Q2VIM1;Q12834;B4DYP9;B4E1H5	Q2VIM1;Q12834;B4DYP9;B4E1H5	3;3;2;2	3;3;2;2	3;3;2;2	Cell division cycle protein 20 homolog	CDC20	4	3	3	3	2	2	1	1	3	2	1	1	2	1	2	2	3	2	1	1	1	3	1	1	1	1	2	0	2	0	1	2	2	2	1	0	3	2	2	2	0	3	1
Q9UJX2;D6RBY8;D6RCF8;H0Y936	Q9UJX2	5;1;1;1	5;1;1;1	5;1;1;1	Cell division cycle protein 23 homolog	CDC23	4	5	5	5	4	4	3	2	3	1	2	3	3	4	2	4	4	4	5	4	3	3	3	4	1	2	3	0	2	2	2	2	2	2	0	3	2	3	2	3	4	1	2
G5EA36;P30260;B4DL80;I0EZ68;I3L328;I3L3H6;F6QPS0;B4DRN1;K7EMA6;I3L3G1;I3L2Z8;E9PRZ6;I3L394	G5EA36;P30260;B4DL80	6;6;5;2;2;2;2;2;1;1;1;1;1	6;6;5;2;2;2;2;2;1;1;1;1;1	6;6;5;2;2;2;2;2;1;1;1;1;1	Cell division cycle protein 27 homolog	CDC27	13	6	6	6	4	3	4	3	4	6	2	3	3	3	4	3	3	3	3	3	3	3	3	4	3	3	5	2	4	3	3	3	3	4	2	3	3	4	4	4	3	4	2
A0A024R7B7;Q16543;Q6FG59;K7EQA9;K7EKQ2;K7EL68;A1L0W4;K7EIU0	A0A024R7B7;Q16543;Q6FG59;K7EQA9;K7EKQ2	14;14;13;10;9;6;5;3	14;14;13;10;9;6;5;3	14;14;13;10;9;6;5;3	Hsp90 co-chaperone Cdc37;Hsp90 co-chaperone Cdc37, N-terminally processed	CDC37	8	14	14	14	9	10	10	12	10	9	9	10	10	10	9	10	11	9	9	11	10	9	11	11	10	8	9	9	10	9	10	11	8	9	10	10	12	9	11	9	9	10	8
A0A024RAE4;B4E1U9;P60953;A0A024RAE6;A0A024R9T1;B7ZAY4;B4DMH5;Q5JYX0;Q9UJM1;Q9UJM0;F8WET9;B1AH79;G3V4H1;G3V476;V9HWD0;Q7Z513;A0A024R692;Q59G91;P17081;Q9H4E5	A0A024RAE4;B4E1U9;P60953;A0A024RAE6;A0A024R9T1;B7ZAY4;B4DMH5;Q5JYX0;Q9UJM1	10;10;10;8;8;8;8;6;6;3;1;1;1;1;1;1;1;1;1;1	10;10;10;8;8;8;8;6;6;3;1;1;1;1;1;1;1;1;1;1	9;9;9;7;8;8;8;5;5;2;0;0;0;0;0;0;0;0;0;0	Cell division control protein 42 homolog	CDC42;hCG_39634	20	10	10	9	6	6	4	4	7	4	4	6	5	6	4	6	6	4	6	5	4	6	4	5	4	6	4	6	4	5	7	5	6	5	3	4	6	5	3	3	4	4	2
A0A024R6N2;Q9Y5S2;H0YLY0;Q86TR8;Q86XZ8;A0A0U1RRC3;H0Y6V3;H0Y7V8;Q5HYB0;A0A0A0MRJ1;H0Y5V1	A0A024R6N2;Q9Y5S2;H0YLY0	23;23;14;9;3;1;1;1;1;1;1	23;23;14;9;3;1;1;1;1;1;1	20;20;13;9;1;0;0;0;0;0;0	Non-specific serine/threonine protein kinase;Serine/threonine-protein kinase MRCK beta	CDC42BPB	11	23	23	20	15	18	14	16	12	12	10	16	14	14	15	12	12	10	10	12	8	12	13	11	9	11	13	6	12	6	7	14	16	9	8	12	9	11	10	8	7	11	8
B2R6D8;Q9H3Q1;J3KRZ9;J3QQS6;J3QR93	B2R6D8;Q9H3Q1;J3KRZ9	6;6;3;2;1	6;6;3;2;1	6;6;3;2;1	Cdc42 effector protein 4	CDC42EP4	5	6	6	6	4	4	4	3	4	4	2	4	3	3	4	4	4	4	3	3	2	4	3	3	3	3	1	4	4	4	1	4	4	3	4	4	4	3	2	3	3	3	2
B3KY60;Q99459;B4DSH1	B3KY60;Q99459;B4DSH1	19;19;15	19;19;15	19;19;15	Cell division cycle 5-like protein	CDC5L	3	19	19	19	15	15	13	15	12	15	13	15	15	16	14	16	13	15	15	12	16	14	13	11	11	13	12	12	10	14	9	13	13	15	10	15	11	14	14	11	11	14	14
B2R935;A0A024R1S2;Q99741;J3QLN7	B2R935;A0A024R1S2;Q99741;J3QLN7	2;2;2;1	2;2;2;1	2;2;2;1	Cell division control protein 6 homolog	CDC6	4	2	2	2	1	1	2	0	1	1	0	1	1	1	2	1	1	1	1	2	1	1	2	1	0	0	1	1	1	0	0	1	1	0	0	0	0	1	0	1	2	2	0
Q6P1J9;A0A1B0GUB2;B4DV47;A0A0S2Z5M9;A0A0S2Z5N1	Q6P1J9;A0A1B0GUB2;B4DV47;A0A0S2Z5M9	11;10;7;6;4	11;10;7;6;4	11;10;7;6;4	Parafibromin	CDC73	5	11	11	11	5	6	6	6	2	4	2	3	6	5	4	6	5	5	6	6	4	5	6	4	5	3	5	3	3	2	4	6	2	5	5	3	4	3	5	4	1	6	3
A0A024R8Y0;Q9BZD4;E9PQC4;E9PKH1;B1AQT3;B1AQT4;E9PP32	A0A024R8Y0;Q9BZD4;E9PQC4;E9PKH1;B1AQT3;B1AQT4;E9PP32	4;4;3;2;2;2;2	4;4;3;2;2;2;2	4;4;3;2;2;2;2	Kinetochore protein Nuf2	CDCA1;NUF2	7	4	4	4	2	1	2	2	3	2	1	3	1	3	2	1	2	2	3	2	1	2	1	2	0	3	1	0	2	1	3	2	2	1	1	1	1	4	4	1	2	4	2
J3KMY0;B2R749;Q99618;F5GX58;F8WDL1	J3KMY0;B2R749;Q99618;F5GX58;F8WDL1	3;3;3;2;2	3;3;3;2;2	3;3;3;2;2	Cell division cycle-associated protein 3	CDCA3	5	3	3	3	1	1	1	2	1	1	2	2	3	2	0	2	2	3	1	2	0	2	0	1	1	1	1	0	2	0	2	1	1	2	2	2	2	1	2	0	1	1	1
B3KSI5;A0A024R5D6;B5MBX0;Q96FF9	B3KSI5;A0A024R5D6;B5MBX0;Q96FF9	1;1;1;1	1;1;1;1	1;1;1;1	Sororin	CDCA5	4	1	1	1	1	1	0	1	0	0	1	1	1	0	0	0	0	0	0	1	1	0	0	0	0	1	0	0	0	0	0	1	1	1	1	0	0	1	0	1	0	1	0
A0A024R2T5;Q9H5V8;A0A172Q398	A0A024R2T5;Q9H5V8;A0A172Q398	18;17;16	18;17;16	3;2;1	CUB domain-containing protein 1	CDCP1	3	18	18	3	10	12	7	9	11	12	10	9	10	10	10	10	11	11	11	11	12	10	9	8	13	11	10	11	12	10	7	8	10	10	13	10	8	9	13	12	12	12	11
B7Z9B1;P55290;B7Z3H7	B7Z9B1;P55290	5;5;1	5;5;1	5;5;1	Cadherin-13	CDH13	3	5	5	5	2	0	1	1	1	1	3	1	2	1	0	2	1	2	1	1	1	1	2	2	2	1	3	1	2	2	1	1	2	3	3	0	0	3	2	2	3	1	3
A0A024RC42;P19022;Q8ND09;A0A0G2JRA4;A0A087WX99;Q8NB64;B2RCN5;P55283	A0A024RC42;P19022	6;6;1;1;1;1;1;1	6;6;1;1;1;1;1;1	6;6;1;1;1;1;1;1	Cadherin-2	CDH2	8	6	6	6	5	5	5	5	5	5	4	4	5	5	4	5	4	6	3	4	4	4	5	5	3	4	5	3	4	3	3	4	5	3	3	3	3	3	4	3	3	3	3
B3KSW0;Q53HA5;A8K3L7;B3KY94;O14735;H3BUR9	B3KSW0;Q53HA5;A8K3L7;B3KY94;O14735;H3BUR9	3;3;3;3;3;2	3;3;3;3;3;2	3;3;3;3;3;2	CDP-diacylglycerol--inositol 3-phosphatidyltransferase	CDIPT	6	3	3	3	3	3	3	3	3	3	3	3	3	3	3	3	3	3	3	3	2	3	3	3	2	3	3	3	2	3	1	3	3	3	2	3	2	2	3	2	3	3	3
B4E3D9;A0A0D9SEI3;Q5QPR3;B7ZVY7;A0A0D9SER5;A0A0D9SEN2;J3QR44;Q9UQ88;P21127;Q96CA8;Q6P5Y5;Q4VBY6;A4VCI5;Q5QPR4;J3QR29;B4E0M9;B4E0N4;Q5QPQ9;Q3SWV2;E9PFJ2;A0A024R065;A0A1B0H6K7;A0A024R0C4;A0A1B0GYL8;A0A087WYI9;B4DWE4;A0A087X1I0;Q05C84;Q6PK02;J3KS35;E7ESP2;Q13882	B4E3D9;A0A0D9SEI3;Q5QPR3;B7ZVY7;A0A0D9SER5;A0A0D9SEN2;J3QR44;Q9UQ88;P21127;Q96CA8;Q6P5Y5;Q4VBY6;A4VCI5;Q5QPR4;J3QR29;B4E0M9;B4E0N4	8;8;8;8;8;8;8;8;8;7;7;7;7;7;7;4;4;1;1;1;1;1;1;1;1;1;1;1;1;1;1;1	8;8;8;8;8;8;8;8;8;7;7;7;7;7;7;4;4;1;1;1;1;1;1;1;1;1;1;1;1;1;1;1	8;8;8;8;8;8;8;8;8;7;7;7;7;7;7;4;4;1;1;1;1;1;1;1;1;1;1;1;1;1;1;1	Cyclin-dependent kinase 11A;Cyclin-dependent kinase 11B	CDK11B;CDK11A;CDC2L1;CDC2L2	32	8	8	8	4	5	4	6	5	5	5	6	4	4	6	5	6	4	6	5	6	4	7	4	5	5	6	4	4	4	3	6	5	5	5	5	2	5	6	5	4	6	5
Q9NYV4;J3QSD7	Q9NYV4;J3QSD7	8;6	7;5	7;5	Cyclin-dependent kinase 12	CDK12	2	8	7	7	3	4	3	4	3	4	3	3	5	4	2	5	4	4	4	3	2	6	2	2	2	5	3	3	3	3	3	3	4	4	3	2	2	5	4	5	5	4	2
A0A024RB77;G3V5T9;P24941;A0A024RB10;E7ESI2;B4DDL9;A0A024R8R3;Q00526;G3V317	A0A024RB77;G3V5T9;P24941;A0A024RB10;E7ESI2;B4DDL9	10;10;10;9;8;8;3;3;2	8;8;8;7;6;6;1;1;1	7;7;7;6;5;5;0;0;1	Cyclin-dependent kinase 2	CDK2	9	10	8	7	8	8	8	6	8	8	4	7	7	7	7	7	7	7	7	8	8	5	8	6	5	7	7	7	9	8	5	7	8	6	5	8	6	7	8	6	6	5	5
A0A024RBB6;P11802;F8VYH9;F8VTV8;F8VWX7;F8VZZ0;F8VZ51;Q6LC83;Q96BE9;F8W1L8;F8VXD2;F8VYY1	A0A024RBB6;P11802;F8VYH9;F8VTV8;F8VWX7;F8VZZ0;F8VZ51;Q6LC83	5;5;4;4;4;3;3;3;2;2;2;1	4;4;3;3;3;2;2;2;2;2;1;1	4;4;3;3;3;2;2;2;2;2;1;1	Cyclin-dependent kinase 4	CDK4	12	5	4	4	4	3	4	4	3	4	3	4	4	3	3	4	4	4	3	4	4	3	4	4	4	4	3	5	3	4	3	4	4	3	3	4	2	4	4	4	3	4	2
A0A0S2Z355;Q6IAW3;A0A090N7W4;Q00535	A0A0S2Z355;Q6IAW3;A0A090N7W4;Q00535	9;9;9;9	8;8;8;8	8;8;8;8	Cyclin-dependent-like kinase 5	CDK5	4	9	8	8	7	7	5	7	7	7	5	6	8	6	7	8	5	6	9	7	5	6	6	5	6	7	8	4	7	7	7	7	7	5	6	7	6	7	6	6	7	5	6
Q96JB5;J3QRM1;J3QQY1;J3KRK4;J3QL86;J3KS63;J3QS62;J3KTA5;J3QL95;J3KRI2;B4DWZ1	Q96JB5;J3QRM1;J3QQY1	6;3;3;2;2;2;2;1;1;1;1	6;3;3;2;2;2;2;1;1;1;1	6;3;3;2;2;2;2;1;1;1;1	CDK5 regulatory subunit-associated protein 3	CDK5RAP3	11	6	6	6	3	3	3	4	3	3	3	3	3	4	4	3	3	3	2	2	3	3	2	3	2	3	4	4	4	3	0	2	4	2	1	2	2	2	2	1	2	4	3
Q00534;Q8NI11	Q00534	7;2	6;2	6;2	Cyclin-dependent kinase 6	CDK6	2	7	6	6	5	7	5	6	3	4	2	5	4	4	3	6	6	3	2	5	6	5	5	4	2	1	5	2	5	5	3	4	5	3	4	4	5	4	4	4	4	3	5
D6REC6;D6R9G1;D6RAD4;A0A0S2Z3F9;P50613	D6REC6;D6R9G1;D6RAD4;A0A0S2Z3F9;P50613	2;2;2;2;2	2;2;2;2;2	2;2;2;2;2	Cyclin-dependent kinase 7	CDK7	5	2	2	2	2	2	1	1	2	2	0	2	2	2	2	2	2	2	2	2	1	2	2	2	2	1	1	2	2	1	0	2	2	2	1	1	1	2	2	1	2	2	1
B5BU53;B2R9L6;A0A024R880;P50750;X6RE90;Q9BVE2;E7EUK8;B4DK59;A0A087X209;A0A024RA66;A0A024RA85;Q96Q40;O94921;Q14004	B5BU53;B2R9L6;A0A024R880;P50750	7;7;7;7;3;1;1;1;1;1;1;1;1;1	6;6;6;6;3;0;0;0;0;0;0;0;0;0	6;6;6;6;3;0;0;0;0;0;0;0;0;0	Cyclin-dependent kinase 9	CDK9	14	7	6	6	4	4	3	5	4	4	5	4	5	3	4	4	4	4	3	4	6	4	5	3	5	3	5	3	4	7	2	5	5	6	4	4	3	5	4	6	6	7	5
B7Z2C5;E5RGK4;B4DX41	B7Z2C5;E5RGK4;B4DX41	2;1;1	1;1;1	0;0;0		CDKL3	3	2	1	0	2	2	2	1	1	2	2	1	2	1	1	2	1	2	2	1	1	1	2	1	1	2	1	1	2	1	0	2	1	1	1	2	0	1	1	1	1	1	1
Q96LE1;A0A024RCX5;P38936;Q59ED0;B4DQP9	Q96LE1;A0A024RCX5;P38936;Q59ED0;B4DQP9	7;7;7;4;4	7;7;7;4;4	7;7;7;4;4	Cyclin-dependent kinase inhibitor 1	CDKN1A	5	7	7	7	3	3	3	3	3	3	3	3	3	3	3	3	3	3	3	4	2	3	3	3	4	3	3	4	3	3	4	3	4	3	4	3	5	3	3	3	3	3	3
Q9NXV6;B3KTW3;J3KNE1;D6RGD2	Q9NXV6	13;5;3;3	13;5;3;3	13;5;3;3	CDKN2A-interacting protein	CDKN2AIP	4	13	13	13	10	13	8	7	10	9	10	9	7	12	10	9	8	10	9	8	10	10	11	9	10	8	7	8	9	9	7	10	10	8	5	8	5	7	11	6	8	9	7
A0A024R8R6;Q86X02	A0A024R8R6;Q86X02	6;6	6;6	6;6	Cerebellar degeneration-related protein 2-like	CDR2L	2	6	6	6	2	2	3	3	3	2	1	3	3	2	2	2	3	3	3	3	2	3	1	3	2	2	4	2	3	1	1	3	3	1	0	3	1	1	2	0	2	2	1
B3KNK4;B3KM95;O95674;B4E3K6;B4E0L5	B3KNK4;B3KM95;O95674	7;7;7;2;1	7;7;7;2;1	7;7;7;2;1	Phosphatidate cytidylyltransferase;Phosphatidate cytidylyltransferase 2	CDS2	5	7	7	7	1	3	3	3	3	2	3	1	3	3	3	2	3	1	4	4	3	3	3	3	3	2	3	3	2	2	0	4	3	2	3	3	0	1	3	2	1	2	3
Q9UKY7;D3DND1;H0Y8K3;D6R9V8;D6RFH2;D6RAV0;D6RDN0;D6R973	Q9UKY7;D3DND1;H0Y8K3	14;10;8;5;4;3;3;2	14;10;8;5;4;3;3;2	14;10;8;5;4;3;3;2	Protein CDV3 homolog	CDV3	8	14	14	14	10	10	10	9	10	10	9	11	10	9	8	10	10	9	10	9	8	9	10	9	7	10	9	9	11	9	10	9	9	9	7	10	8	8	8	8	8	9	9
Q504X4;P49716	Q504X4;P49716	1;1	1;1	1;1	CCAAT/enhancer-binding protein delta	CEBPD	2	1	1	1	0	1	1	1	0	1	0	0	0	0	0	0	0	0	0	0	1	1	0	0	0	1	0	0	0	1	1	0	0	1	1	1	1	1	1	1	1	1	1
B2R5U7;Q03701;C9J9W7	B2R5U7;Q03701	9;8;2	9;8;2	9;8;2	CCAAT/enhancer-binding protein zeta	CEBPZ	3	9	9	9	0	3	3	2	1	1	1	2	3	3	2	2	1	2	2	2	4	3	3	2	2	2	1	2	0	1	2	2	3	3	2	0	2	4	4	1	1	1	2
A8MYZ9;Q9BXW7	A8MYZ9;Q9BXW7	1;1	1;1	1;1	Cat eye syndrome critical region protein 5	CECR5	2	1	1	1	1	1	1	1	1	1	1	1	0	1	1	1	0	1	1	1	1	1	1	1	0	1	0	1	1	1	0	1	1	1	1	1	0	1	1	0	0	1	0
G5EA30;Q92879;E9PQK4;E9PSH0;E9PKU1;E9PKA1;F5H4Y5;F5H0D8	G5EA30;Q92879	8;8;3;3;3;2;2;2	8;8;3;3;3;2;2;2	8;8;3;3;3;2;2;2	CUGBP Elav-like family member 1	CELF1	8	8	8	8	5	4	5	4	5	4	2	4	4	5	5	4	4	6	6	5	6	4	5	7	4	4	5	5	6	5	5	5	5	5	4	5	5	6	5	5	4	4	5
Q71VN4;P07199	Q71VN4;P07199	1;1	1;1	1;1	Major centromere autoantigen B	CENPB	2	1	1	1	0	0	0	0	0	0	1	0	0	0	0	0	0	0	0	0	0	0	0	0	0	0	0	0	0	0	0	0	0	1	1	0	0	0	0	1	0	0	1
P49454	P49454	5	5	5	Centromere protein F	CENPF	1	5	5	5	2	1	1	0	1	0	1	0	1	1	1	1	1	3	1	1	2	1	2	1	0	0	1	1	2	0	1	2	2	1	0	1	1	1	2	1	0	1	1
B3KN48;Q5TB80	B3KN48;Q5TB80	2;2	2;2	2;2	Centrosomal protein of 162 kDa	CEP162	2	2	2	2	2	1	0	0	0	1	0	1	1	1	1	1	1	0	1	1	1	1	1	1	0	1	1	0	0	1	0	1	1	0	0	1	0	0	0	0	1	1	0
Q5SW79;A6H8X9;B2RTS4;H0Y2V6;B4DL23;B3KME6;E7EWM2;E7EMW0;B4DS35;Q6AZE1;E5RJT5;E5RFU8;Q9NSN9;H0Y4T4;A1KWQ5;E5RIH6;E5RGW7;H0YB92;B2R9B7;E5RG47;Q96L14	Q5SW79;A6H8X9;B2RTS4;H0Y2V6;B4DL23	14;13;13;13;8;5;3;3;3;3;2;2;2;2;1;1;1;1;1;1;1	14;13;13;13;8;5;3;3;3;3;2;2;2;2;1;1;1;1;1;1;1	13;12;12;12;7;5;3;3;2;3;1;1;2;2;0;1;1;1;1;1;1	Centrosomal protein of 170 kDa	CEP170	21	14	14	13	7	8	5	7	6	5	4	9	6	7	4	8	6	10	8	7	5	10	8	7	5	4	7	5	5	5	7	4	6	6	3	5	4	8	4	5	5	5	5
J3KQR7;Q9Y4F5;B3KRP2;B4DUX3	J3KQR7;Q9Y4F5	7;7;1;1	6;6;1;1	6;6;1;1	Centrosomal protein of 170 kDa protein B	CEP170B	4	7	6	6	3	1	2	3	1	2	0	3	2	1	4	1	2	2	0	2	0	1	4	2	2	2	3	2	2	1	0	3	1	3	2	3	1	2	0	1	1	1	0
K7ELX0;H0Y966;B7ZME9;A0A0A0MR42;K7ENP4;Q8TEP8	K7ELX0;H0Y966;B7ZME9;A0A0A0MR42;K7ENP4;Q8TEP8	2;2;1;1;1;1	2;2;1;1;1;1	2;2;1;1;1;1	Centrosomal protein of 192 kDa	CEP192	6	2	2	2	0	0	0	0	0	0	0	0	0	0	0	0	1	0	1	0	1	0	0	0	0	0	0	0	0	0	1	0	1	0	0	0	1	0	0	0	0	1	1
J3KNF5;O15078;F8VS29;Q05BJ6;A0A0A0MS86;S4R322	J3KNF5;O15078	3;3;1;1;1;1	3;3;1;1;1;1	3;3;1;1;1;1	Centrosomal protein of 290 kDa	CEP290	6	3	3	3	2	2	2	2	2	2	2	1	2	2	2	3	1	2	2	1	2	2	2	2	2	2	1	1	1	2	1	1	1	1	1	3	2	1	1	1	2	2	2
C9J6R3;C9J9X8;C9JCX6;C9JXA0;Q9BYV8;F8WF85	C9J6R3;C9J9X8;C9JCX6;C9JXA0;Q9BYV8;F8WF85	2;2;2;2;2;1	2;2;2;2;2;1	2;2;2;2;2;1	Centrosomal protein of 41 kDa	CEP41	6	2	2	2	0	2	1	1	1	0	1	2	1	1	1	0	2	1	0	1	0	1	0	1	1	1	0	1	1	1	1	2	1	0	0	0	1	1	1	0	1	0	0
H7C4Y5;E9PG22;B4DGU8;Q8IW35	H7C4Y5;E9PG22;B4DGU8;Q8IW35	1;1;1;1	1;1;1;1	1;1;1;1	Centrosomal protein of 97 kDa	CEP97	4	1	1	1	1	0	1	0	0	0	0	0	1	0	0	0	1	1	0	1	1	1	0	0	0	1	1	0	0	0	0	0	1	0	0	0	0	1	0	1	0	0	0
Q5SZE2;Q5SZE3;H0YKH6;Q5SZE4;Q5SZE1;A8K4M4;Q96G23;H0YNU7	Q5SZE2;Q5SZE3;H0YKH6;Q5SZE4;Q5SZE1;A8K4M4;Q96G23;H0YNU7	2;2;2;2;2;2;2;1	2;2;2;2;2;2;2;1	2;2;2;2;2;2;2;1	Ceramide synthase 2	CERS2	8	2	2	2	2	2	2	2	2	2	2	2	2	2	2	1	2	2	2	2	2	2	2	2	2	2	2	2	2	2	1	2	2	1	1	2	1	2	2	2	2	2	1
Q53H57;A0A024R6X1;O00748;Q6IPK9;Q4G0E9;J3QSC0	Q53H57;A0A024R6X1;O00748;Q6IPK9;Q4G0E9;J3QSC0	4;4;4;3;3;2	4;4;4;3;3;2	4;4;4;3;3;2	Carboxylic ester hydrolase;Cocaine esterase	CES2	6	4	4	4	1	1	1	1	1	0	2	1	1	1	1	1	2	1	0	1	3	2	3	3	1	1	1	1	2	1	0	2	1	1	1	1	1	1	1	0	0	1	2
P41208	P41208	2	2	2	Centrin-2	CETN2	1	2	2	2	1	1	1	0	1	0	0	1	1	1	1	1	1	1	1	2	2	0	1	2	0	1	0	1	0	0	1	1	1	0	0	1	1	1	1	0	0	0	1
Q9Y6A4;B4DN94;H3BPA3	Q9Y6A4;B4DN94	3;2;1	3;2;1	3;2;1	Cilia- and flagella-associated protein 20	CFAP20	3	3	3	3	3	3	3	3	3	3	3	2	2	3	3	3	3	3	3	2	2	3	3	3	3	3	3	3	3	3	1	2	3	3	3	3	2	3	3	2	3	3	2
A0A0H5AUJ9;A0A0H5APX3;Q9UEE9;B2R9W9;H3BUV5;H3BUI4	A0A0H5AUJ9;A0A0H5APX3;Q9UEE9;B2R9W9	3;3;3;2;1;1	3;3;3;2;1;1	3;3;3;2;1;1	Craniofacial development protein 1	CFDP1	6	3	3	3	1	0	1	0	1	1	2	0	2	0	2	0	0	0	0	1	2	1	0	0	1	0	2	2	2	0	0	1	0	1	0	1	0	1	1	1	1	1	2
Q549N0;Q9Y281;F8WDN3;G3V2U0	Q549N0;Q9Y281	14;14;6;3	10;10;6;3	10;10;6;3	Cofilin-2	CFL2	4	14	10	10	12	12	12	9	11	10	8	11	9	12	12	12	10	13	11	12	9	9	10	10	8	11	9	8	11	10	11	11	9	10	7	10	11	9	11	9	10	8	7
D6W625;Q13111;K7EJF1	D6W625;Q13111	4;4;1	4;4;1	4;4;1	Chromatin assembly factor 1 subunit A	CHAF1A	3	4	4	4	2	2	1	2	3	1	1	1	2	2	2	2	2	2	2	3	1	3	1	0	0	3	1	1	1	2	1	3	2	0	1	1	1	2	1	1	2	3	1
B2R7X3;Q13112	B2R7X3;Q13112	4;4	4;4	4;4	Chromatin assembly factor 1 subunit B	CHAF1B	2	4	4	4	2	2	1	1	1	1	0	2	1	1	2	3	1	2	1	1	1	2	1	1	1	1	1	2	1	1	2	2	1	2	3	0	1	2	2	3	3	2	2
Q96JM3;S4R3K0	Q96JM3	6;1	6;1	6;1	Chromosome alignment-maintaining phosphoprotein 1	CHAMP1	2	6	6	6	4	3	2	2	1	0	1	2	1	2	4	1	1	3	3	0	4	0	1	0	2	4	0	1	0	1	1	2	3	2	3	0	3	1	2	1	1	3	3
Q96BP2;A6NJX6	Q96BP2;A6NJX6	2;1	2;1	2;1	Coiled-coil-helix-coiled-coil-helix domain-containing protein 1	CHCHD1	2	2	2	2	1	1	1	1	2	1	1	1	1	1	1	0	1	1	2	1	1	1	0	1	0	1	1	1	1	1	1	1	1	1	1	1	1	1	1	1	1	1	0
Q9Y6H1;Q5T1J5	Q9Y6H1;Q5T1J5	3;2	3;2	3;2	Coiled-coil-helix-coiled-coil-helix domain-containing protein 2;Putative coiled-coil-helix-coiled-coil-helix domain-containing protein CHCHD2P9, mitochondrial	CHCHD2;CHCHD2P9	2	3	3	3	3	3	2	2	2	2	3	3	2	3	3	3	2	2	3	2	2	2	2	3	2	3	2	2	2	2	2	2	2	2	2	3	1	3	2	1	2	2	2
A4D1N4;C9JRZ6;Q9NX63;F8WAR4;B7Z1X9;F8WD73	A4D1N4;C9JRZ6;Q9NX63;F8WAR4;B7Z1X9	11;11;11;10;6;2	11;11;11;10;6;2	11;11;11;10;6;2	MICOS complex subunit MIC19	CHCHD3	6	11	11	11	7	7	6	6	7	7	5	7	4	6	6	6	6	5	6	5	7	7	7	6	4	7	7	4	6	6	9	8	5	3	3	7	8	4	6	8	6	4	5
A0A0A0MRH8;B4DLS6;A0A0A0MSH9;X5D2E5;Q86WJ1;Q9H678;A0A087WTM4;B4DPN5	A0A0A0MRH8;B4DLS6;A0A0A0MSH9;X5D2E5;Q86WJ1;Q9H678	5;5;5;5;5;4;1;1	5;5;5;5;5;4;1;1	5;5;5;5;5;4;1;1	Chromodomain-helicase-DNA-binding protein 1-like	CHD1L	8	5	5	5	4	4	2	3	3	3	1	1	2	3	2	3	2	0	3	4	4	2	3	2	1	1	1	1	3	0	2	3	4	2	0	0	0	2	2	3	2	1	1
A0A024RC75;O14647;A0A1B0GTU9;A8K9Y5	A0A024RC75;O14647;A0A1B0GTU9;A8K9Y5	4;4;3;3	4;4;3;3	4;4;3;3	Chromodomain-helicase-DNA-binding protein 2	CHD2	4	4	4	4	1	2	1	1	1	3	0	3	2	1	2	2	0	1	0	1	0	3	0	1	0	2	1	0	1	2	0	2	1	1	1	1	0	2	1	0	0	1	1
F5GWX5;A0A0C4DGG9;Q14839;B3KY63;I3L229;H7C3H7;F5H6N4;Q05CG6;H7C0J3	F5GWX5;A0A0C4DGG9;Q14839;B3KY63	26;26;26;25;1;1;1;1;1	26;26;26;25;1;1;1;1;1	17;17;17;17;0;0;1;1;0	Chromodomain-helicase-DNA-binding protein 4	CHD4	9	26	26	17	16	15	12	12	16	13	13	15	14	16	16	15	13	12	12	13	14	14	12	9	9	15	11	14	17	11	11	13	13	9	13	13	9	15	12	11	9	19	12
J3KN87;E7EPP6;B4DT73;O14757;E9PJI4;E9PPA5;E9PKQ3;A0A087WT52	J3KN87;E7EPP6;B4DT73;O14757;E9PJI4;E9PPA5;E9PKQ3	3;3;3;3;2;2;2;1	3;3;3;3;2;2;2;1	3;3;3;3;2;2;2;1	Serine/threonine-protein kinase Chk1	CHEK1	8	3	3	3	0	2	2	1	1	2	1	1	2	1	1	1	0	1	2	1	0	0	1	2	0	0	0	0	1	0	0	0	1	0	1	1	1	1	1	1	1	2	1
F8WCV2;B7ZBF8;Q683Z8;C9JFD7;B7ZBF7;B7ZBF6;A8JZZ5;O96017	F8WCV2;B7ZBF8;Q683Z8;C9JFD7;B7ZBF7;B7ZBF6;A8JZZ5;O96017	1;1;1;1;1;1;1;1	1;1;1;1;1;1;1;1	1;1;1;1;1;1;1;1	Serine/threonine-protein kinase Chk2	CHEK2;CHK2	8	1	1	1	0	0	1	0	1	0	0	0	1	0	1	1	0	0	0	0	0	0	1	1	0	0	1	0	1	0	0	0	0	1	0	0	1	0	0	0	1	0	0
J3QK89;Q8IWX8;Q59ET1;B4DL82;B4DPM4	J3QK89;Q8IWX8	8;8;1;1;1	8;8;1;1;1	8;8;1;1;1	Calcium homeostasis endoplasmic reticulum protein	CHERP	5	8	8	8	2	5	3	5	4	4	1	4	2	0	5	4	4	3	4	1	3	6	4	2	1	4	4	3	4	2	3	3	5	3	2	5	4	4	3	4	3	3	5
A0A024RCB5;B7Z705;B4DN31;Q9BWS9;E9PPA0;H0YEA3;E9PI70;E9PIP0;E9PRL3;E9PPH0	A0A024RCB5;B7Z705;B4DN31;Q9BWS9;E9PPA0	3;3;3;3;2;1;1;1;1;1	3;3;3;3;2;1;1;1;1;1	3;3;3;3;2;1;1;1;1;1	Chitinase domain-containing protein 1	CHID1	10	3	3	3	1	1	1	1	1	1	1	1	1	2	1	1	2	2	2	2	1	1	2	2	1	2	2	2	1	1	1	1	1	1	2	2	1	1	1	1	1	1	1
B4DRL9;A8K545;P24386	B4DRL9;A8K545;P24386	3;3;3	3;3;3	3;3;3	Rab proteins geranylgeranyltransferase component A 1	CHM	3	3	3	3	0	1	0	0	0	0	0	1	1	1	0	1	0	1	0	2	0	0	1	0	0	0	0	0	1	1	0	0	0	0	0	0	0	0	0	1	0	0	0
F8VVT7;Q9HD42;B4DXN3;F8VUA2;F5H875	F8VVT7;Q9HD42;B4DXN3;F8VUA2;F5H875	5;5;4;4;3	5;5;4;4;3	5;5;4;4;3	Charged multivesicular body protein 1a	CHMP1A	5	5	5	5	2	3	3	3	3	3	3	3	3	3	3	3	4	3	4	3	3	3	2	3	3	3	3	3	3	3	5	3	3	4	3	3	4	3	3	3	3	4	4
A0A024R4S0;M0R1T5;O43633;M0R1L7	A0A024R4S0;M0R1T5;O43633;M0R1L7	5;5;5;4	5;5;5;4	5;5;5;4	Charged multivesicular body protein 2a	CHMP2A	4	5	5	5	3	4	4	4	3	4	5	3	3	3	4	2	4	3	3	4	4	3	2	3	5	4	3	5	2	5	2	3	3	5	4	5	2	4	4	5	4	4	3
Q9Y3E7;A0A140T963	Q9Y3E7	3;1	3;1	3;1	Charged multivesicular body protein 3	CHMP3	2	3	3	3	1	2	0	0	0	1	0	1	0	0	0	1	1	1	1	2	1	2	1	0	0	2	1	0	1	1	0	1	0	1	1	0	2	1	1	1	1	1	1
E9PSI1;B7Z6C9;E9PQ80;E9PMQ9;O15321;E9PQY7;E9PS99;E9PL78;E9PJM1;E9PQI5;E9PJC4;G3V1B9;B4E3A9;A8K7U5;E9PNW2;H0YI89	E9PSI1;B7Z6C9;E9PQ80;E9PMQ9;O15321	12;12;6;6;6;5;5;5;5;4;4;4;4;4;3;1	12;12;6;6;6;5;5;5;5;4;4;4;4;4;3;1	6;6;0;6;6;5;5;5;5;0;4;4;4;4;3;0	Transmembrane 9 superfamily member 1	CHMP4A;TM9SF1	16	12	12	6	7	9	7	6	8	7	6	8	8	11	8	7	9	9	8	11	6	11	11	9	6	8	8	4	6	8	6	9	10	5	2	8	4	5	8	7	6	7	4
Q9H444;P59074;Q96CF2	Q9H444	12;1;1	12;1;1	12;1;1	Charged multivesicular body protein 4b	CHMP4B	3	12	12	12	10	10	10	11	9	9	9	9	11	10	10	9	9	10	10	10	10	10	10	9	10	9	10	11	10	11	9	11	10	11	9	11	8	9	10	11	9	10	9
Q9NZZ3	Q9NZZ3	5	5	5	Charged multivesicular body protein 5	CHMP5	1	5	5	5	3	4	3	4	3	3	4	3	4	4	3	3	3	4	4	4	4	4	3	3	4	3	3	3	3	4	3	3	4	4	3	3	3	4	4	3	4	3	3
I3L4G8;I3L4A1;Q96FZ7;I3L3E4	I3L4G8;I3L4A1;Q96FZ7;I3L3E4	3;3;3;2	3;3;3;2	3;3;3;2	Charged multivesicular body protein 6	CHMP6	4	3	3	3	1	3	3	2	2	1	1	3	2	2	2	2	2	2	2	2	2	1	2	2	1	2	2	2	1	2	1	1	1	1	2	2	1	1	1	2	2	2	3
B3KRZ9;B3KUH0;Q8WUX9;E5RJI3	B3KRZ9;B3KUH0;Q8WUX9	4;4;4;1	4;4;4;1	1;1;1;1	Charged multivesicular body protein 7	CHMP7	4	4	4	1	2	1	0	1	1	0	1	2	1	1	1	2	1	1	1	2	1	0	1	2	0	2	1	2	1	2	0	0	1	1	2	1	0	0	1	1	1	1	0
A0A024R394;Q9UHD1;A0A024R3C3;E9PHZ2;E9PPQ5;Q9NZ93;E9PIZ4;E9PSD5;E9PL00;E9PIF7	A0A024R394;Q9UHD1;A0A024R3C3;E9PHZ2;E9PPQ5	8;8;7;4;4;3;3;3;1;1	8;8;7;4;4;3;3;3;1;1	8;8;7;4;4;3;3;3;1;1	Cysteine and histidine-rich domain-containing protein 1	CHORDC1	10	8	8	8	4	5	5	8	5	5	3	5	4	5	5	6	7	6	6	6	4	5	6	4	6	6	6	5	6	3	6	5	5	4	3	5	6	5	6	3	4	6	2
G5E9W2;B3KPG6;Q9P2E5	G5E9W2;B3KPG6;Q9P2E5	1;1;1	1;1;1	1;1;1	Chondroitin sulfate glucuronyltransferase	CHPF2	3	1	1	1	0	1	0	1	1	0	0	1	0	1	0	0	0	0	1	1	0	1	1	1	0	0	0	0	0	0	0	0	1	0	0	0	0	1	0	0	0	0	0
Q8NCH0;H0YN65	Q8NCH0;H0YN65	3;2	3;2	3;2	Carbohydrate sulfotransferase 14	CHST14	2	3	3	3	2	2	1	1	1	1	2	1	1	2	2	1	2	2	1	1	1	1	1	2	1	2	1	2	2	3	1	2	2	3	1	1	2	3	3	1	2	2	3
Q7LGC8	Q7LGC8	1	1	1	Carbohydrate sulfotransferase 3	CHST3	1	1	1	1	1	0	0	0	0	1	1	0	0	0	0	0	0	0	1	0	1	1	1	0	0	0	0	0	1	0	0	1	0	1	0	0	0	0	0	1	1	1	1
E7EXA6;Q96S08;A0A0D9SF58;Q8WVB6;B4DEY3;F8WCC1	E7EXA6;Q96S08;A0A0D9SF58;Q8WVB6	3;3;3;3;1;1	3;3;3;3;1;1	3;3;3;3;1;1	Chromosome transmission fidelity protein 18 homolog	CHTF18;RUVBL	6	3	3	3	1	2	1	1	0	0	0	1	1	0	0	1	1	0	0	0	0	1	1	1	0	0	0	0	0	0	0	1	1	0	0	1	0	0	1	0	0	1	0
X6R700;Q9Y3Y2;A0A087X1B7	X6R700;Q9Y3Y2;A0A087X1B7	4;4;2	4;4;2	4;4;2	Chromatin target of PRMT1 protein	CHTOP	3	4	4	4	2	1	2	2	2	2	1	3	1	1	2	2	1	1	1	2	3	2	1	1	2	1	1	2	2	0	2	2	1	2	2	1	2	1	1	2	1	1	1
Q59GT1;Q562E6;O15111	Q59GT1;Q562E6;O15111	3;3;3	2;2;2	2;2;2	Inhibitor of nuclear factor kappa-B kinase subunit alpha	CHUK	3	3	2	2	1	1	2	2	1	1	0	2	0	0	1	1	0	2	0	0	0	0	1	1	0	2	1	1	1	1	1	2	0	0	2	0	2	0	1	1	1	2	0
B4DRZ6;B2RDJ6;O76071	B4DRZ6;B2RDJ6;O76071	2;2;2	2;2;2	2;2;2	Probable cytosolic iron-sulfur protein assembly protein CIAO1	CIAO1	3	2	2	2	1	1	2	1	1	1	2	2	2	2	2	1	2	1	1	2	1	2	1	1	1	1	1	1	1	2	0	1	1	2	2	2	2	2	2	1	2	1	2
H3BV90;Q6FI81;H3BT65;H3BQ23;H3BUG4;B4DHB9;H3BPG7	H3BV90;Q6FI81;H3BT65	5;5;3;2;2;2;2	5;5;3;2;2;2;2	5;5;3;2;2;2;2	Anamorsin	CIAPIN1	7	5	5	5	4	4	3	3	3	3	4	3	2	2	3	2	3	3	3	3	3	4	3	4	3	3	3	3	3	2	4	3	3	3	4	3	3	3	4	3	3	3	4
A0A0A0MQR4;A7XAK3;A0A0U4Z598;I3L2J0;Q96RK0	A0A0A0MQR4;A7XAK3;A0A0U4Z598;I3L2J0;Q96RK0	1;1;1;1;1	1;1;1;1;1	1;1;1;1;1	Protein capicua homolog	CIC;CIC/DUX4 fusion	5	1	1	1	1	1	0	0	1	1	0	1	0	1	0	0	0	0	1	0	1	0	1	0	1	0	1	1	0	0	0	0	1	1	0	0	0	0	0	1	0	0	0
Q53XX5;Q14011;K7ENX8;K7ELV6;K7EJV5;Q6ZR81;K7ELT6;B4E2A3;K7EJV1;K7EMY9;K7EPM4;K7ER40;K7EQR7;D6W5Y5;K7EQX4;K7ENN6;K7EIF7;K7EQL0	Q53XX5;Q14011;K7ENX8;K7ELV6;K7EJV5;Q6ZR81;K7ELT6;B4E2A3;K7EJV1;K7EMY9;K7EPM4;K7ER40;K7EQR7;D6W5Y5	5;5;3;3;3;3;3;3;3;3;3;3;3;3;1;1;1;1	5;5;3;3;3;3;3;3;3;3;3;3;3;3;1;1;1;1	5;5;3;3;3;3;3;3;3;3;3;3;3;3;1;1;1;1	Cold-inducible RNA-binding protein	CIRBP	18	5	5	5	3	3	2	2	2	2	2	3	3	3	2	3	2	3	3	3	3	3	3	3	2	3	2	3	2	2	4	2	2	2	2	2	3	3	2	2	2	2	2
H3BSH7;Q969X6;H3BPD7;I3L4T9;A0A0J9YWM9;J3KSI1;A0A0J9YXV4;J3KSE6;J3KTR0;H3BRM8;A0A0J9YWK2	H3BSH7;Q969X6;H3BPD7;I3L4T9	7;7;4;4;3;2;2;1;1;1;1	7;7;4;4;3;2;2;1;1;1;1	7;7;4;4;3;2;2;1;1;1;1	Cirhin	CIRH1A	11	7	7	7	3	5	2	3	3	2	0	3	3	5	4	3	2	5	3	4	2	4	3	3	2	2	3	2	4	4	1	2	5	2	1	2	3	3	3	2	3	3	3
Q8N5K1;D6RCF4;I3L1N9	Q8N5K1;D6RCF4	5;4;1	5;4;1	5;4;1	CDGSH iron-sulfur domain-containing protein 2	CISD2	3	5	5	5	5	5	5	4	5	4	4	4	5	4	4	5	5	4	4	4	5	4	4	4	2	5	4	5	4	4	5	4	4	5	4	5	4	4	4	3	4	4	3
H7BYJ3;O14578;F5H4K4	H7BYJ3;O14578	11;11;1	11;11;1	11;11;1	Citron Rho-interacting kinase	CIT	3	11	11	11	3	2	1	1	3	3	1	1	3	3	3	4	1	4	0	3	4	2	3	2	1	1	2	2	1	2	1	1	5	5	3	1	0	3	4	2	4	5	3
B2RMQ4;Q8WWK9;C9J7Y4;C9J649	B2RMQ4;Q8WWK9	16;14;2;1	16;14;2;1	16;14;2;1	Cytoskeleton-associated protein 2	CKAP2	4	16	16	16	13	10	11	10	11	11	7	11	10	12	10	12	10	12	11	11	8	9	10	11	5	11	8	9	12	9	9	11	10	10	8	9	10	10	10	9	8	11	6
A0A024RBH2;Q07065;B3KVX6;Q8TB01;Q6NWZ1	A0A024RBH2;Q07065;B3KVX6;Q8TB01;Q6NWZ1	34;34;32;32;32	34;34;32;32;32	33;33;31;31;31	Cytoskeleton-associated protein 4	CKAP4	5	34	34	33	25	28	24	26	26	27	25	24	25	25	26	25	27	25	25	25	25	27	27	28	25	26	26	27	24	25	19	28	25	25	22	26	27	26	27	28	26	25	27
Q14008;Q8IYN5;H0YDX5;E9PQH5;Q8NAH3;H0YCF6;H0YEK7	Q14008	48;18;6;4;4;3;3	48;18;6;4;4;3;3	48;18;6;4;4;3;3	Cytoskeleton-associated protein 5	CKAP5	7	48	48	48	29	29	28	28	25	24	24	23	30	25	29	30	28	27	28	26	29	28	30	28	24	27	26	26	27	22	32	26	32	25	22	24	26	30	26	26	26	27	25
B3KVA7;B2R8A3;A0A024RAK5;P12532;P17540	B3KVA7;B2R8A3;A0A024RAK5;P12532;P17540	1;1;1;1;1	1;1;1;1;1	1;1;1;1;1	Creatine kinase U-type, mitochondrial;Creatine kinase S-type, mitochondrial	CKMT2;CKMT1A	5	1	1	1	1	0	0	0	0	0	0	0	0	1	0	1	1	0	1	0	0	0	0	0	0	1	1	0	0	0	0	0	0	0	0	0	0	0	0	0	0	0	0
Q5T179;Q5T178;P61024;D3DV79;Q9BZU3	Q5T179;Q5T178;P61024;D3DV79;Q9BZU3	2;2;2;1;1	2;2;2;1;1	2;2;2;1;1	Cyclin-dependent kinases regulatory subunit;Cyclin-dependent kinases regulatory subunit 1	CKS1B	5	2	2	2	1	2	2	1	2	2	1	2	2	2	2	2	1	1	2	2	2	2	2	2	1	2	2	1	2	1	0	2	1	2	0	1	0	1	2	1	1	2	1
Q7Z460;F8WA11;B7Z5R7;H0Y5T1;B7Z4E5;B7Z7Q8;B7Z7C4;B7Z2P0;B7Z4J0;Q07A21;C9JP76;C9J151	Q7Z460;F8WA11;B7Z5R7;H0Y5T1;B7Z4E5;B7Z7Q8;B7Z7C4;B7Z2P0	16;15;11;11;10;10;8;8;5;2;1;1	16;15;11;11;10;10;8;8;5;2;1;1	7;6;2;2;1;2;0;0;0;2;1;1	CLIP-associating protein 1	CLASP1	12	16	16	7	9	10	10	9	8	7	6	11	9	9	7	10	8	9	8	10	8	8	9	8	6	8	8	5	10	5	5	8	8	7	2	8	5	6	9	5	3	7	8
E3W994;J3KR49;O75122;A0A0U1RQI6;E7ERI8;E7EW49;Q96F87;Q6N029;B4DM73;B4DF74;B3KR06;E7ENG2;B4DG03;A0A024R2J1;Q8NB74;A0A024R2S6;C9J668;H7C4X8;H7C5M8;D6RBU8;H7C4I5	E3W994;J3KR49;O75122;A0A0U1RQI6;E7ERI8;E7EW49;Q96F87;Q6N029;B4DM73	12;12;12;11;11;11;9;7;6;3;3;3;3;3;3;3;2;2;2;2;1	10;10;10;9;9;9;7;5;5;2;3;3;3;3;3;3;2;2;2;2;1	10;10;10;9;9;9;7;5;5;2;3;3;3;3;3;3;2;2;2;2;1	CLIP-associating protein 2	CLASP2;DKFZp686D11262	21	12	10	10	11	7	7	8	7	5	6	10	7	7	7	11	6	10	6	8	7	9	6	8	6	7	7	8	7	7	4	7	9	7	1	5	6	8	8	4	2	7	4
A0A024R095;A0A024R0G0;Q96S66;Q5T1P5;B3KQX4	A0A024R095;A0A024R0G0;Q96S66	3;3;3;1;1	3;3;3;1;1	3;3;3;1;1	Chloride channel CLIC-like protein 1	CLCC1	5	3	3	3	3	2	2	2	2	2	2	2	2	2	2	2	2	3	2	2	3	2	2	2	3	2	3	2	2	2	3	3	3	3	3	2	3	2	2	2	3	2	3
P35523	P35523	1	1	1	Chloride channel protein 1	CLCN1	1	1	1	1	1	1	1	1	0	1	0	1	0	1	1	0	1	1	1	0	0	1	0	0	0	1	1	0	0	0	0	1	0	1	0	0	1	1	1	1	1	1	1
B4DLC3;Q7Z4X9;A5JSJ9;O95832	B4DLC3;Q7Z4X9;A5JSJ9;O95832	4;4;4;4	4;4;4;4	4;4;4;4	Claudin;Claudin-1	CLDN1	4	4	4	4	2	2	1	2	2	1	1	2	1	1	1	2	2	3	3	1	1	2	1	4	1	2	1	2	2	2	1	1	2	2	1	1	2	2	1	2	2	3	2
B3KW38;Q75L80;B3KX18;O14493;Q75L79;O95484;P56747;O15551	B3KW38;Q75L80;B3KX18;O14493;Q75L79;O95484;P56747;O15551	2;2;2;2;1;1;1;1	2;2;2;2;1;1;1;1	2;2;2;2;1;1;1;1	Claudin;Claudin-4;Claudin-9;Claudin-6;Claudin-3	CLDN4;CLDN3;CLDN9;CLDN6	8	2	2	2	1	2	2	2	2	2	2	1	2	2	1	1	1	1	1	1	1	1	2	1	2	1	1	1	2	2	0	1	2	2	2	2	0	1	1	1	2	1	1
CON__Q2KIS7;E9PHK0;A0A024R2Q7;P05452;B2R582;Q68DS3	CON__Q2KIS7;E9PHK0;A0A024R2Q7;P05452;B2R582	5;4;4;4;3;2	5;4;4;4;3;2	5;4;4;4;3;2	Tetranectin	CLEC3B	6	5	5	5	1	3	4	5	3	5	5	2	5	2	2	3	5	3	5	4	2	3	5	5	4	5	5	5	3	4	2	5	4	4	5	5	5	2	4	5	5	4	5
F5H5X7;Q9ULY5	F5H5X7;Q9ULY5	1;1	1;1	1;1	C-type lectin domain family 4 member E	CLEC4E	2	1	1	1	1	1	0	1	1	1	0	0	0	0	0	1	1	1	1	1	1	1	0	0	0	1	0	1	1	0	0	0	1	0	0	1	0	0	0	0	0	0	1
A8K454;A0A140VKG2;O14967;B4DRG2;D6RAZ4	A8K454;A0A140VKG2;O14967;B4DRG2	9;9;9;7;4	9;9;9;7;4	9;9;9;7;4	Calmegin	CLGN	5	9	9	9	5	5	5	6	5	5	6	5	6	5	7	6	6	5	6	5	5	5	6	5	4	6	5	7	6	5	4	5	7	3	2	6	4	4	5	3	6	6	5
Q5SRT3;Q53FB0;O00299;A0A1U9X8Y4	Q5SRT3;Q53FB0;O00299;A0A1U9X8Y4	11;11;11;10	11;11;11;10	11;11;11;10	Chloride intracellular channel protein;Chloride intracellular channel protein 1	CLIC1	4	11	11	11	9	9	9	9	10	10	9	10	10	10	10	10	10	10	10	10	10	10	10	10	8	9	10	9	10	9	9	9	10	10	9	7	9	10	10	10	10	10	9
Q6FIC5;Q9Y696;B4DWC4;B3KTR3;Q9NVF8	Q6FIC5;Q9Y696;B4DWC4;B3KTR3;Q9NVF8	15;15;14;12;10	15;15;14;12;10	15;15;14;12;10	Chloride intracellular channel protein;Chloride intracellular channel protein 4	CLIC4	5	15	15	15	14	12	13	13	13	12	13	13	13	11	13	13	12	13	13	13	14	13	13	13	13	13	13	13	14	12	11	13	13	12	12	13	14	14	13	12	14	12	12
A0A0S2Z5H3;A0A0S2Z4Y4;Q14677;H0YD52	A0A0S2Z5H3;A0A0S2Z4Y4;Q14677	14;12;12;1	14;12;12;1	14;12;12;1	Clathrin interactor 1	CLINT1	4	14	14	14	11	10	10	10	11	9	9	8	10	11	9	11	10	9	10	8	8	9	9	10	7	9	7	6	9	10	10	9	10	10	6	9	9	10	10	10	8	11	8
J3KP58;Q6Q318	J3KP58	23;1	1;1	1;1		CLIP1	2	23	1	1	11	14	16	15	12	11	8	14	16	14	13	13	12	15	11	13	14	10	14	10	12	10	14	15	16	14	13	15	16	18	12	13	13	18	18	17	17	16	16
A7E2F7;A0A140VJG6;Q9UDT6;Q7Z5B7	A7E2F7;A0A140VJG6;Q9UDT6	11;11;11;2	9;9;9;2	9;9;9;2	CAP-Gly domain-containing linker protein 2	CLIP2	4	11	9	9	3	3	2	4	2	0	1	3	4	6	5	5	3	3	6	2	2	2	2	2	1	3	2	4	3	2	2	3	3	3	2	3	2	2	4	1	2	4	3
A0A1B0GWI2;A0A0A0MRU5;A0A024R644;O75503;B4E1V6;A0A1B0GTI0;A0A087WZY0;A0A1B0GWJ7;A0A1C7CYZ2;A0A1B0GTR6;A0A1B0GTV7;A0A1B0GUE8;A0A1B0GVL0;A0A1B0GU14	A0A1B0GWI2;A0A0A0MRU5;A0A024R644;O75503;B4E1V6;A0A1B0GTI0;A0A087WZY0;A0A1B0GWJ7;A0A1C7CYZ2;A0A1B0GTR6;A0A1B0GTV7;A0A1B0GUE8	8;8;8;8;7;4;4;4;4;4;4;4;2;1	8;8;8;8;7;4;4;4;4;4;4;4;2;1	4;4;4;4;4;0;0;0;0;0;0;0;0;0	Ceroid-lipofuscinosis neuronal protein 5	CLN5	14	8	8	4	4	7	4	6	3	5	4	6	6	4	6	5	6	4	3	5	4	5	5	4	1	5	4	3	4	5	4	3	6	5	3	4	4	4	4	4	3	4	5
A0A1B0GU90;A0A1B0GW73;H3BNF1;A0A1B0GTV3;A0A0S2Z5D0;H3BUV4;A0A1B0GUD2;H3BUT1;A0A1B0GTU6;A0A0S2Z5G3;A0A024R601;Q9NWW5	A0A1B0GU90;A0A1B0GW73;H3BNF1;A0A1B0GTV3;A0A0S2Z5D0;H3BUV4;A0A1B0GUD2;H3BUT1;A0A1B0GTU6;A0A0S2Z5G3;A0A024R601;Q9NWW5	1;1;1;1;1;1;1;1;1;1;1;1	1;1;1;1;1;1;1;1;1;1;1;1	1;1;1;1;1;1;1;1;1;1;1;1	Ceroid-lipofuscinosis neuronal protein 6	CLN6	12	1	1	1	0	0	1	1	1	1	1	0	1	1	0	0	1	0	0	0	1	0	0	1	0	1	1	0	0	0	1	0	0	1	1	1	1	0	1	0	0	1	1
A0A140VK11;Q9H078;F5GX99;H0YGM0;Q7Z777;F5H392;F5H7A5	A0A140VK11;Q9H078;F5GX99;H0YGM0;Q7Z777	8;8;6;5;4;1;1	8;8;6;5;4;1;1	8;8;6;5;4;1;1	Caseinolytic peptidase B protein homolog	CLPB	7	8	8	8	2	4	4	5	4	3	5	5	3	4	4	3	3	4	5	4	6	3	3	3	5	6	3	5	4	5	4	4	4	5	5	3	5	3	3	5	5	4	5
A0A0S2Z3H2;O96005;A0A0S2Z3H6;K7EQQ1;K7EJ16	A0A0S2Z3H2;O96005;A0A0S2Z3H6	12;12;11;5;4	12;12;11;5;4	12;12;11;5;4	Cleft lip and palate transmembrane protein 1	CLPTM1	5	12	12	12	8	11	11	10	10	10	10	11	10	10	11	10	9	8	8	10	8	10	10	11	9	9	8	11	7	11	6	8	8	9	10	10	7	11	9	8	9	8	9
G5E9Z2;Q96KA5;B3KY18	G5E9Z2;Q96KA5	6;6;1	6;6;1	6;6;1	Cleft lip and palate transmembrane protein 1-like protein	CLPTM1L	3	6	6	6	6	6	3	6	5	4	4	5	5	6	4	6	4	3	4	6	6	4	4	4	5	6	3	6	6	4	4	4	4	5	4	5	3	6	4	5	3	5	5
A0A024R5X7;O76031;Q9H072	A0A024R5X7;O76031;Q9H072	6;6;5	6;6;5	6;6;5	ATP-dependent Clp protease ATP-binding subunit clpX-like, mitochondrial	CLPX;DKFZp586J151	3	6	6	6	2	3	4	4	4	2	3	2	3	2	3	2	3	3	3	4	4	3	2	2	2	3	3	3	2	3	2	2	2	3	3	3	3	3	3	3	1	2	4
A0A087WVQ6;Q00610;J3KS13;J3KSQ2;K7EJJ5;J3QL20;J3KRF5;A4FU99;F5H5N6	A0A087WVQ6;Q00610	71;71;19;6;6;4;3;3;1	71;71;19;6;6;4;3;3;1	57;57;18;5;6;4;3;0;0	Clathrin heavy chain;Clathrin heavy chain 1	CLTC	9	71	71	57	66	65	62	60	59	60	54	61	61	64	63	66	61	63	63	65	62	61	58	60	60	64	58	60	60	58	44	58	61	56	44	59	54	59	55	53	52	57	53
_x000D_ A0A087WX41;P53675"	A0A087WX41;P53675	15;15	1;1	1;1	Clathrin heavy chain 2	CLTCL1	2	15	1	1	14	13	13	13	13	12	12	11	13	13	13	14	13	13	15	12	13	13	12	12	13	13	11	12	12	12	9	13	13	11	10	13	10	11	11	11	9	12	10
I3L2B0	I3L2B0	13	1	1		CLUH	1	13	1	1	10	12	10	12	9	12	7	12	12	11	9	11	11	10	10	12	10	10	12	5	6	10	10	7	12	8	3	10	11	9	8	9	7	11	9	7	8	12	7
K7EIG1;I3L318	K7EIG1	15;2	15;2	0;0		CLUH	2	15	15	0	11	12	10	12	8	11	6	12	12	11	10	12	11	12	9	12	9	9	14	6	6	10	10	6	11	9	3	11	11	9	7	8	8	11	10	8	7	14	6
O75153	O75153	15	1	1	Clustered mitochondria protein homolog	CLUH	1	15	1	1	11	11	9	12	7	10	7	11	12	11	9	12	10	11	8	11	10	8	14	6	6	9	11	7	10	9	3	10	11	8	7	9	8	11	10	8	8	13	7
Q53GF0;Q8NFW8;F5GYM0;F5H296	Q53GF0;Q8NFW8	10;10;3;1	10;10;3;1	10;10;3;1	N-acylneuraminate cytidylyltransferase	CMAS	4	10	10	10	7	8	7	8	8	7	8	8	8	8	7	9	7	10	10	9	10	7	7	8	8	8	8	9	7	8	6	8	9	7	6	8	6	8	8	6	7	8	9
Q96DG6;B2RD36	Q96DG6;B2RD36	10;9	10;9	10;9	Carboxymethylenebutenolidase homolog	CMBL	2	10	10	10	10	8	9	8	8	7	7	8	9	9	9	10	9	10	8	9	10	9	8	9	7	9	7	9	7	7	6	8	8	6	7	8	7	8	7	7	7	8	8
Q7Z7K0;H7C3D8;C9JES7	Q7Z7K0;H7C3D8;C9JES7	4;3;2	4;3;2	4;3;2	COX assembly mitochondrial protein homolog	CMC1	3	4	4	4	2	2	2	1	2	3	3	2	1	3	2	2	3	3	3	3	4	2	2	2	2	2	3	3	2	2	2	2	2	1	2	4	3	3	3	4	3	3	3
B2R6S5;P30085;B4DDL4;Q5T0D2;B4DFW6;E9PJD2	B2R6S5;P30085;B4DDL4;Q5T0D2;B4DFW6	10;10;9;7;6;1	10;10;9;7;6;1	10;10;9;7;6;1	UMP-CMP kinase	CMPK;CMPK1	6	10	10	10	9	9	8	7	7	7	6	8	8	7	10	9	6	8	7	9	8	7	9	9	7	8	7	7	7	7	8	8	7	6	5	6	7	7	9	6	6	7	6
Q9NX76	Q9NX76	2	2	2	CKLF-like MARVEL transmembrane domain-containing protein 6	CMTM6	1	2	2	2	1	1	1	0	1	1	0	0	1	1	0	1	0	0	1	1	0	0	1	1	0	0	0	1	0	0	0	1	0	2	0	1	0	2	1	1	1	1	0
Q8N1G2;H0YCQ1	Q8N1G2	7;1	7;1	7;1	Cap-specific mRNA (nucleoside-2-O-)-methyltransferase 1	CMTR1	2	7	7	7	3	4	4	2	3	4	2	3	4	2	3	5	4	3	2	4	3	4	4	4	4	3	2	2	3	1	1	4	4	2	1	3	2	2	1	1	2	4	3
A0A0S2Z4Q3;A0A0S2Z4K2;P62633;Q6T598	A0A0S2Z4Q3;A0A0S2Z4K2;P62633;Q6T598	7;7;7;4	7;7;7;4	7;7;7;4	Cellular nucleic acid-binding protein	CNBP	4	7	7	7	4	5	3	5	4	5	4	4	4	6	5	5	4	5	4	6	4	5	5	5	4	4	5	5	5	4	5	5	5	4	4	5	5	5	4	4	3	4	5
B4DV28;Q96KP4;B4DPF1;Q9NW02;A0A024R382;Q9NUV1;J3QKT2;J3KSV5;A0A087WYZ1;J3QQN6;J3QR27;J3QLU1;J3QKQ0;J3QRD0;J3QRA8;J3QL02;Q9H7K8;J3KSS4;A0A087WVS2;J3KRD5;J3QRP4;J3QRH4;J3KRJ8	B4DV28;Q96KP4;B4DPF1;Q9NW02;A0A024R382	24;24;17;15;14;11;10;8;8;7;7;7;7;7;7;7;7;5;4;3;3;3;1	24;24;17;15;14;11;10;8;8;7;7;7;7;7;7;7;7;5;4;3;3;3;1	24;24;17;15;14;11;10;8;8;7;7;7;7;7;7;7;7;5;4;3;3;3;1	Cytosolic non-specific dipeptidase	CNDP2	23	24	24	24	15	15	12	13	13	13	9	15	14	14	16	15	15	15	18	16	14	15	16	17	12	13	11	16	14	11	21	13	12	12	10	11	16	11	12	11	10	10	9
H3BUT5;B8YCP3;B4DWN4;Q8N9A8	H3BUT5;B8YCP3;B4DWN4;Q8N9A8	1;1;1;1	1;1;1;1	1;1;1;1	Nuclear envelope phosphatase-regulatory subunit 1	CNEP1R1;FLJ38101	4	1	1	1	0	0	0	0	0	0	0	0	0	0	0	0	0	0	0	0	0	0	0	0	0	0	0	0	0	0	0	0	0	1	1	0	0	0	0	1	0	0	0
G3V5P8;G3V3B2;B2R4P1;G3V4K0;O95406	G3V5P8;G3V3B2;B2R4P1;G3V4K0;O95406	1;1;1;1;1	1;1;1;1;1	1;1;1;1;1	Protein cornichon homolog 1	CNIH1;CNIH	5	1	1	1	0	0	0	0	0	0	0	0	0	0	0	0	0	0	1	0	0	0	0	1	0	1	0	0	1	0	0	0	0	0	0	0	0	0	0	0	0	0	0
B4DDF4;Q6FHE4;B4DUT8;Q99439;B4DHU5;B4DN57;Q53GK7;A0A087X271;A0A087X1X5;H3BVI6;K7ES69;H3BQH0;A0A087WV51;U3KPS3	B4DDF4;Q6FHE4;B4DUT8;Q99439;B4DHU5;B4DN57;Q53GK7;A0A087X271;A0A087X1X5;H3BVI6	15;15;15;15;12;12;12;11;9;9;6;4;2;2	14;14;14;14;11;11;11;10;9;9;5;4;2;2	2;2;2;2;1;1;2;1;2;1;1;1;1;0	Calponin;Calponin-2	CNN2	14	15	14	2	11	11	9	10	11	10	10	10	10	10	12	11	9	9	11	12	10	9	10	10	9	12	10	10	9	10	15	10	10	9	9	10	11	10	10	10	10	10	9
Q6FHC3	Q6FHC3	14	1	1	Calponin	CNN2	1	14	1	1	10	10	8	9	10	9	9	9	9	9	11	9	8	8	10	11	9	8	9	9	8	11	9	8	8	9	14	9	9	8	8	9	10	9	9	8	9	9	8
E9PDU6;Q9BWY6	E9PDU6	11;5	1;1	1;1	Calponin	CNN3	2	11	1	1	10	10	8	8	9	7	7	7	9	9	8	9	9	9	9	8	8	9	8	8	6	9	7	6	8	6	10	8	8	7	7	9	7	10	6	6	7	5	6
Q15417	Q15417	15	15	4	Calponin-3	CNN3	1	15	15	4	14	14	12	12	13	11	11	11	13	13	12	13	13	13	13	12	12	13	12	12	11	12	11	11	12	11	13	12	12	12	10	13	11	14	11	11	12	10	11
A5YKK6;B4DYL7;B3KPW6;B3KS60;B7Z6X2;H3BMZ2;H3BNB1;B4DTM8;H3BR89;H3BVC9;H3BMH0;H3BTH2	A5YKK6;B4DYL7	26;17;10;6;6;5;3;3;2;2;2;1	26;17;10;6;6;5;3;3;2;2;2;1	26;17;10;6;6;5;3;3;2;2;2;1	CCR4-NOT transcription complex subunit 1	CNOT1	12	26	26	26	14	16	15	14	14	15	14	15	15	15	16	14	16	13	11	15	17	12	15	13	11	13	15	12	15	10	4	16	16	14	11	17	11	12	15	16	9	16	11
Q9H9A5;E9PCN5;B7Z5B3;H7C1X9;H7C0K1;B7Z4A6	Q9H9A5;E9PCN5;B7Z5B3	6;4;3;2;2;2	6;4;3;2;2;2	6;4;3;2;2;2	CCR4-NOT transcription complex subunit 10	CNOT10	6	6	6	6	3	1	1	2	1	2	1	1	2	0	1	2	2	3	1	2	3	1	2	2	3	2	2	2	2	2	2	1	1	3	3	2	1	2	2	2	2	2	1
Q9UKZ1;B3KNB0	Q9UKZ1;B3KNB0	2;1	2;1	2;1	CCR4-NOT transcription complex subunit 11	CNOT11	2	2	2	2	1	0	0	0	1	0	0	1	0	0	0	0	1	0	0	0	0	1	0	1	0	0	2	0	1	1	0	0	1	0	0	0	1	1	1	0	0	1	1
B7Z6J7;A0A024R4R3;O75175;H7C3F5;Q6ZMJ6;H7C148;H0Y5X7	B7Z6J7;A0A024R4R3;O75175;H7C3F5;Q6ZMJ6;H7C148	6;6;6;4;4;3;2	6;6;6;4;4;3;2	6;6;6;4;4;3;2	CCR4-NOT transcription complex subunit 3	CNOT3;FLJ00420	7	6	6	6	3	3	5	4	3	2	3	4	4	4	4	5	3	1	3	3	1	2	3	2	2	2	3	0	2	2	4	3	3	2	2	3	4	1	2	3	3	3	2
A0A024R1T5;P09543;B4DI06;B4DFN6;C9K0L8;K7ERZ0;K7ERC4;K7EN66	A0A024R1T5;P09543;B4DI06	15;15;9;7;5;5;5;4	15;15;9;7;5;5;5;4	15;15;9;7;5;5;5;4	2,3-cyclic-nucleotide 3-phosphodiesterase	CNP	8	15	15	15	14	12	13	14	13	14	12	13	13	13	13	13	12	14	12	11	14	14	12	13	11	13	12	13	14	12	8	12	13	11	12	13	10	11	13	11	10	13	11
B8ZZB8;Q96F85	B8ZZB8;Q96F85	2;2	2;2	2;2	CB1 cannabinoid receptor-interacting protein 1	CNRIP1	2	2	2	2	2	1	1	1	1	1	1	2	1	1	1	2	1	0	2	1	1	1	1	2	1	1	1	1	1	1	0	1	1	1	1	1	0	1	1	1	1	1	1
Q9NXG0	Q9NXG0	2	2	2	Centlein	CNTLN	1	2	2	2	0	1	1	1	1	1	1	1	1	1	1	1	1	0	1	1	1	0	0	1	1	1	1	1	0	0	1	0	0	1	1	1	0	1	1	1	1	1	1
P78357;K7EMM9;A0A024R1Y9	P78357;K7EMM9;A0A024R1Y9	13;7;7	13;7;7	13;7;7	Contactin-associated protein 1	CNTNAP1	3	13	13	13	4	6	5	7	3	6	3	4	6	4	4	4	5	7	8	5	4	6	6	8	5	4	4	6	5	3	2	4	5	4	4	5	4	5	3	6	4	4	4
X6R5Z6;Q5JTJ3	X6R5Z6;Q5JTJ3	2;2	1;1	1;1	Cytochrome c oxidase assembly factor 6 homolog	COA6	2	2	1	1	0	0	0	1	0	1	0	0	0	0	0	0	0	0	0	0	0	1	1	0	1	0	2	0	1	1	1	2	1	1	2	0	2	2	1	1	1	1	2
Q13057;K7EP09;K7EPT0;K7ESK6;K7ES73;B4E1C0;K7EN91	Q13057	5;2;2;2;2;2;2	5;2;2;2;2;2;2	5;2;2;2;2;2;2	Bifunctional coenzyme A synthase;Phosphopantetheine adenylyltransferase;Dephospho-CoA kinase	COASY	7	5	5	5	3	2	1	3	3	2	0	2	3	3	1	5	2	2	4	3	3	1	3	3	1	3	2	0	2	1	0	2	2	1	1	1	0	2	0	0	0	1	0
A0A0X1KG75;B7Z2P5;A0A0D9SG04;Q53SF7;A0A0B4J1Z0;H7C1G2;B3KMG7;C9JWZ0;C9JAU3;C9J5Y6;C9JK90;C9J8C4;B7Z6D1;F8WEK0	A0A0X1KG75;B7Z2P5;A0A0D9SG04;Q53SF7	15;15;15;15;6;5;5;3;3;3;3;3;3;2	15;15;15;15;6;5;5;3;3;3;3;3;3;2	15;15;15;15;6;5;5;3;3;3;3;3;3;2	Cordon-bleu protein-like 1	COBLL1	14	15	15	15	9	10	6	9	6	8	6	9	9	9	7	8	7	9	6	10	7	9	8	8	5	6	7	9	6	10	6	9	9	6	6	4	6	9	6	4	5	7	3
Q8WTW3;Q4G0L8;A0A087WVI0;B3KUY5;E9PBL8	Q8WTW3;Q4G0L8;A0A087WVI0;B3KUY5;E9PBL8	8;7;7;6;6	8;7;7;6;6	8;7;7;6;6	Conserved oligomeric Golgi complex subunit 1	COG1	5	8	8	8	2	2	4	3	4	2	2	2	3	3	3	4	3	2	2	3	2	2	3	2	2	3	3	3	1	2	2	2	2	4	2	2	3	2	5	4	2	3	1
B7Z819;B7Z2Y2;B1ALW7;Q14746;B7Z7N2	B7Z819;B7Z2Y2;B1ALW7;Q14746;B7Z7N2	6;6;6;6;5	6;6;6;6;5	6;6;6;6;5	Conserved oligomeric Golgi complex subunit 2	COG2	5	6	6	6	2	4	3	3	3	2	2	1	2	3	1	3	2	2	2	2	1	5	2	2	2	2	4	1	3	4	3	2	2	3	1	2	2	3	4	3	2	4	0
Q96JB2;B4E2F3;B4DH72	Q96JB2;B4E2F3	6;4;2	6;4;2	6;4;2	Conserved oligomeric Golgi complex subunit 3	COG3	3	6	6	6	4	3	5	4	5	3	3	5	3	1	3	4	2	4	2	4	2	2	4	2	2	4	2	2	2	3	2	4	4	4	2	3	2	1	3	2	3	2	3
Q8N8L9;Q6PIW8;A0A0A0MS45;J3KNI1;A0A024QZ89;Q9H9E3;A2VCL3;E9PRT5;H3BSD2;H3BMV9;B4DDL2;J3QLW1	Q8N8L9;Q6PIW8;A0A0A0MS45;J3KNI1;A0A024QZ89;Q9H9E3;A2VCL3;E9PRT5;H3BSD2;H3BMV9;B4DDL2	6;6;6;6;6;6;4;3;3;3;3;2	6;6;6;6;6;6;4;3;3;3;3;2	6;6;6;6;6;6;4;3;3;3;3;2	Conserved oligomeric Golgi complex subunit 4	COG4	12	6	6	6	2	2	3	4	2	3	3	2	4	3	3	4	2	4	1	2	2	2	3	3	2	3	4	1	3	4	0	5	3	3	1	2	1	4	4	2	3	3	3
A0A140VJG7;A0A024RDW5;B4DG73;Q9Y2V7	A0A140VJG7;A0A024RDW5;B4DG73;Q9Y2V7	2;2;2;2	2;2;2;2	2;2;2;2	Conserved oligomeric Golgi complex subunit 6	COG6	4	2	2	2	0	0	1	0	1	1	0	1	0	0	1	0	0	0	0	0	0	0	0	0	1	0	0	0	0	0	0	0	1	0	0	0	0	0	1	0	0	0	1
P38432	P38432	7	7	7	Coilin	COIL	1	7	7	7	5	5	5	3	5	3	3	5	5	5	3	6	5	5	4	4	4	3	3	4	3	5	4	4	4	3	2	3	3	3	2	5	3	5	3	3	4	4	1
D6RGG3;Q99715;A0A087X0A8;B9EJB8;H0Y4P7	D6RGG3;Q99715;A0A087X0A8;B9EJB8;H0Y4P7	4;4;3;3;2	4;4;3;3;2	4;4;3;3;2	Collagen alpha-1(XII) chain	COL12A1	5	4	4	4	1	1	0	2	2	1	2	1	1	0	0	0	0	0	1	1	2	1	0	2	1	1	0	1	1	1	0	0	0	2	1	1	0	0	2	1	2	2	1
D3DSM4;D3DSM5;P39060	D3DSM4;D3DSM5;P39060	1;1;1	1;1;1	1;1;1	Collagen alpha-1(XVIII) chain;Endostatin	COL18A1	3	1	1	1	1	1	1	1	1	1	1	0	1	0	0	1	1	0	1	1	1	0	1	0	0	0	1	1	1	1	0	1	0	1	0	0	1	1	1	1	0	1	1
D3DTX7;B7Z4S2;CON__Q862S4	D3DTX7	12;2;1	2;0;0	2;0;0		COL1A1	3	12	2	2	8	11	10	10	11	11	12	11	9	8	8	7	11	10	9	8	9	9	11	10	9	9	9	8	10	11	7	8	8	9	9	10	6	12	9	10	9	9	10
P02452;Q6LAN8;H9C5C5;Q9UMA6;T1RTD8;I3L3H7	P02452;Q6LAN8;H9C5C5	16;9;9;2;2;1	16;9;9;2;2;1	6;6;6;2;2;1	Collagen alpha-1(I) chain	COL1A1	6	16	16	6	10	13	13	13	12	14	15	13	11	8	10	10	13	11	10	8	10	10	14	13	11	12	13	8	12	13	10	12	12	13	12	13	7	16	12	13	11	10	13
A0A087WTA8;A0A0S2Z3H5;P08123;A0A0S2Z3K0;B4DN66	A0A087WTA8;A0A0S2Z3H5;P08123	5;5;5;2;1	5;5;5;2;1	5;5;5;2;1	Collagen alpha-2(I) chain	COL1A2	5	5	5	5	4	3	4	5	4	4	3	3	4	5	4	3	4	3	4	4	4	4	3	5	4	4	5	4	4	4	3	3	4	5	3	5	3	3	3	5	3	3	4
P02458	P02458	1	1	1	Collagen alpha-1(II) chain;Collagen alpha-1(II) chain;Chondrocalcin	COL2A1	1	1	1	1	1	1	1	1	0	0	0	0	0	0	1	0	1	0	0	0	1	1	1	1	0	1	1	0	1	0	0	0	1	0	1	1	1	0	0	0	1	0	0
P02461	P02461	3	3	1	Collagen alpha-1(III) chain	COL3A1	1	3	3	1	2	2	3	2	1	2	2	3	3	3	3	2	2	3	2	2	2	2	1	3	2	2	3	2	3	2	1	2	2	2	2	2	1	1	2	1	1	1	2
A9LSU1;Q59F15;P02462;A0A0A0U994;A7MBN3;P29400	A9LSU1;Q59F15;P02462;A0A0A0U994;A7MBN3;P29400	2;2;2;1;1;1	2;2;2;1;1;1	2;2;2;1;1;1	Collagen alpha-1(IV) chain;Arresten;Collagen alpha-5(IV) chain	COL4A1;COL4A5	6	2	2	2	2	1	2	2	2	1	1	1	1	1	1	1	1	2	1	2	1	2	1	1	1	2	2	2	2	1	1	1	1	2	2	1	1	1	2	2	1	1	2
A0A024RDW8;P08572;B4DH43	A0A024RDW8;P08572;B4DH43	7;7;6	7;7;6	7;7;6	Collagen alpha-2(IV) chain;Canstatin	COL4A2	3	7	7	7	6	6	6	4	6	4	5	5	5	6	6	5	6	5	6	6	7	6	6	6	3	5	4	3	6	5	4	4	6	4	4	5	2	5	6	5	3	6	4
A0A024RAJ5;Q9Y5P4;A0A0A0MRE4;H0Y9J1	A0A024RAJ5;Q9Y5P4	6;6;2;1	6;6;2;1	6;6;2;1	Collagen type IV alpha-3-binding protein	COL4A3BP	4	6	6	6	3	2	2	3	2	1	1	3	3	4	4	2	4	2	0	2	2	1	3	3	2	3	3	4	4	3	1	3	3	1	3	3	1	4	3	2	2	3	3
P05997;B4DTC0;B4DNJ0;D3DPH5;A0A087WYX9;Q5PR22	P05997;B4DTC0;B4DNJ0;D3DPH5;A0A087WYX9;Q5PR22	2;1;1;1;1;1	2;1;1;1;1;1	2;1;1;1;1;1	Collagen alpha-2(V) chain	COL5A2	6	2	2	2	1	0	0	0	0	0	0	0	1	1	0	0	1	1	1	0	0	0	0	0	1	1	0	0	0	1	0	0	0	0	0	1	1	1	0	0	0	0	0
Q8TBN2;A0A087X0S5;P12109	Q8TBN2;A0A087X0S5;P12109	3;3;3	3;3;3	3;3;3	Collagen alpha-1(VI) chain	COL6A1	3	3	3	3	1	1	1	1	1	1	1	1	1	1	1	1	1	1	2	1	2	1	1	1	1	1	1	1	1	1	0	1	1	1	1	1	1	1	1	1	1	1	1
Q02388;Q59F16	Q02388	10;1	10;1	9;1	Collagen alpha-1(VII) chain	COL7A1	2	10	10	9	4	4	5	5	3	3	3	5	4	3	3	4	4	2	2	0	3	5	5	5	3	4	5	4	5	3	1	5	3	4	4	4	2	4	3	1	2	2	3
Q8NBJ5;Q8WUI9;Q9H6F1;B3KQ10;M0QYH0;M0QX72;Q6IPW8	Q8NBJ5	14;6;6;5;3;3;3	14;6;6;5;3;3;3	14;6;6;5;3;3;3	Procollagen galactosyltransferase 1	COLGALT1	7	14	14	14	13	13	12	12	13	12	11	12	13	13	13	13	13	12	14	13	11	12	14	13	11	14	13	10	12	12	10	13	13	12	9	12	10	12	13	11	11	11	9
Q5SXQ5;B3KXG2;Q5SXQ3;B3KT92;B4DF84;Q8IYK4	Q5SXQ5;B3KXG2;Q5SXQ3;B3KT92;B4DF84;Q8IYK4	1;1;1;1;1;1	1;1;1;1;1;1	1;1;1;1;1;1	Procollagen galactosyltransferase 2	COLGALT2;GLT25D2	6	1	1	1	1	0	0	0	1	1	0	1	0	1	0	0	0	0	0	1	1	0	1	0	0	0	0	0	0	0	0	0	0	0	0	1	0	1	0	0	0	0	1
Q53EN2;Q8N668;H7C377;Q53SJ8;H0Y7J4;Q53QP8;Q53Q75;E9PE85	Q53EN2;Q8N668	3;3;1;1;1;1;1;1	3;3;1;1;1;1;1;1	3;3;1;1;1;1;1;1	COMM domain-containing protein 1	COMMD1	8	3	3	3	1	1	1	1	0	1	1	0	0	0	1	1	0	0	0	0	1	1	1	1	1	1	0	0	0	1	2	1	1	2	1	0	2	2	1	1	1	1	1
H0Y9N4;D6RJ90;Q9Y6G5;D6RC04	H0Y9N4;D6RJ90;Q9Y6G5	3;3;3;1	3;3;3;1	3;3;3;1	COMM domain-containing protein 10	COMMD10	4	3	3	3	2	1	2	2	1	1	2	1	1	0	2	1	0	0	0	1	0	1	1	1	1	1	1	0	1	1	0	2	1	1	2	1	0	1	1	1	1	0	0
A0A0B4J287;Q9H0A8;H3BPG2;H3BQF2;H3BM91	A0A0B4J287;Q9H0A8;H3BPG2;H3BQF2;H3BM91	2;2;1;1;1	2;2;1;1;1	2;2;1;1;1	COMM domain-containing protein 4	COMMD4	5	2	2	2	1	2	0	1	0	1	1	0	0	2	0	2	2	0	1	1	1	0	0	1	1	0	1	1	1	1	1	0	1	1	0	1	1	1	1	0	1	0	1
Q86VX2;V9GY66	Q86VX2;V9GY66	2;1	2;1	2;1	COMM domain-containing protein 7	COMMD7	2	2	2	2	2	2	1	1	1	1	0	0	1	1	2	1	1	2	1	2	0	2	1	1	1	1	1	0	0	0	0	2	1	0	0	0	0	0	0	0	0	0	0
B4DN75;G3XAP6;B4DN90;CON__ENSEMBL:ENSBTAP00000006074;Q53FR6;A8K3I0;E7ES19;B7Z832;P49747;P35443	B4DN75;G3XAP6;B4DN90;CON__ENSEMBL:ENSBTAP00000006074;Q53FR6;A8K3I0;E7ES19;B7Z832;P49747;P35443	1;1;1;1;1;1;1;1;1;1	1;1;1;1;1;1;1;1;1;1	1;1;1;1;1;1;1;1;1;1	Cartilage oligomeric matrix protein;Thrombospondin-4	COMP;THBS4	10	1	1	1	0	0	0	0	0	0	0	0	0	0	1	0	0	1	0	0	1	1	1	1	1	1	1	0	1	1	0	0	1	1	0	0	0	1	1	1	1	1	0
B8XPJ7;B8XPJ8;A0A140VJG8;P21964;E7EMS6;E7EUU8;F8WBW9;F2WW53;H7BZ45;A3F6Y9	B8XPJ7;B8XPJ8;A0A140VJG8;P21964;E7EMS6;E7EUU8	7;7;7;7;5;4;3;2;2;1	7;7;7;7;5;4;3;2;2;1	6;6;6;6;4;3;2;1;2;1	Catechol O-methyltransferase	COMT	10	7	7	6	5	6	3	5	4	3	2	5	3	5	4	5	6	4	5	5	5	3	6	5	4	5	5	5	6	4	3	2	3	3	2	4	4	3	5	2	3	4	3
P53621	P53621	47	47	47	Coatomer subunit alpha;Xenin;Proxenin	COPA	1	47	47	47	40	39	37	39	36	36	30	39	38	38	36	42	36	37	42	37	31	38	37	38	36	43	35	36	35	31	30	33	34	23	28	35	27	37	31	26	31	34	22
P53618;E9PP73;E9PP63;E9PKQ1	P53618;E9PP73	30;16;4;4	30;16;4;4	30;16;4;4	Coatomer subunit beta	COPB1	4	30	30	30	30	25	24	23	25	24	20	25	23	28	26	27	28	26	28	28	23	27	26	25	21	29	24	27	27	23	16	25	27	20	17	24	23	26	22	23	23	23	17
P35606;B4E2C9;H0YAC7;D6R997;D6RBZ7;D6RCL6;D6RBG7;D6RBT6;H0Y938	P35606	31;9;4;4;3;3;3;3;1	31;9;4;4;3;3;3;3;1	31;9;4;4;3;3;3;3;1	Coatomer subunit beta	COPB2	9	31	31	31	24	25	22	22	21	21	22	21	24	23	24	24	22	24	23	24	18	22	24	23	21	21	21	20	21	21	14	22	22	20	16	23	21	21	19	20	17	19	17
Q7Z4Z1;Q53HJ6;M0QXB4;O14579;M0R061	Q7Z4Z1;Q53HJ6;M0QXB4;O14579;M0R061	3;3;3;3;2	3;3;3;3;2	3;3;3;3;2	Coatomer subunit epsilon	COPE	5	3	3	3	1	1	0	1	1	2	0	1	1	1	1	1	1	1	0	1	1	2	1	2	0	0	1	1	0	1	1	1	1	1	0	0	1	2	1	1	2	0	3
Q9Y678;Q8WUI6;B3KW21;H0Y8X7;D6RG17;H0Y8G2	Q9Y678;Q8WUI6;B3KW21	36;27;26;7;2;2	36;27;26;7;2;2	33;25;24;7;2;2	Coatomer subunit gamma-1	COPG1;COPG	6	36	36	33	29	26	24	24	26	23	19	25	24	28	25	31	24	30	26	26	22	24	24	25	19	27	24	25	23	22	25	21	24	18	15	25	22	25	23	19	18	22	14
A0A140VK12;Q9UBF2;Q9H9B7;Q9NUP3;B3KND4;Q9NSM7;Q9H279	A0A140VK12;Q9UBF2;Q9H9B7	13;13;11;6;6;1;1	10;10;9;4;4;1;1	10;10;9;4;4;1;1	Coatomer subunit gamma-2;Coatomer subunit gamma	COPG2	7	13	10	10	10	11	11	9	11	8	5	12	9	12	11	11	9	11	11	11	8	10	11	10	8	9	10	11	10	8	7	11	10	7	6	10	6	9	9	7	6	9	4
Q59EL2;P61201;B4DIH5;Q53HJ0;B2R6N0;H0YKU5;H0YM03;H0YMC2	Q59EL2;P61201;B4DIH5;Q53HJ0;B2R6N0	13;13;12;12;12;5;3;2	13;13;12;12;12;5;3;2	13;13;12;12;12;5;3;2	COP9 signalosome complex subunit 2	COPS2	8	13	13	13	11	10	9	8	8	10	7	9	10	11	9	10	9	10	12	11	7	9	9	9	8	10	8	10	9	10	9	9	10	7	4	7	8	7	7	7	9	8	7
Q9UNS2;B4DN01;H7C3P9;C9JLV5;J3QL22;J3QS85;K7ELN6;J3KTQ1;J3QKR0;K7ES36	Q9UNS2;B4DN01;H7C3P9	9;8;7;3;1;1;1;1;1;1	9;8;7;3;1;1;1;1;1;1	9;8;7;3;1;1;1;1;1;1	COP9 signalosome complex subunit 3	COPS3	10	9	9	9	6	6	5	6	4	5	4	6	5	5	7	5	6	6	5	5	6	5	5	6	4	6	4	4	5	2	6	5	6	6	2	6	4	4	6	4	3	4	4
B3KM48;A0A0S2Z5H7;Q9BT78;Q53FV3;D6RAX7;D6RFN0;D6RD63	B3KM48;A0A0S2Z5H7;Q9BT78;Q53FV3;D6RAX7;D6RFN0;D6RD63	7;7;7;6;6;6;4	7;7;7;6;6;6;4	7;7;7;6;6;6;4	COP9 signalosome complex subunit 4	COPS4	7	7	7	7	5	6	4	5	6	5	3	5	5	3	5	5	4	5	2	6	5	5	4	3	5	5	5	4	4	5	2	5	4	4	5	4	3	3	5	5	4	6	6
A0A024R7W9;Q92905;Q59GH5;E5RHH5;E5RHF2;E5RFS1;E5RG35;E5RK55;H0UI27	A0A024R7W9;Q92905;Q59GH5;E5RHH5	14;14;10;7;5;3;3;3;1	14;14;10;7;5;3;3;3;1	14;14;10;7;5;3;3;3;1	COP9 signalosome complex subunit 5	COPS5	9	14	14	14	9	8	7	8	7	9	7	9	10	7	9	10	7	8	6	7	11	8	7	8	6	7	7	8	5	6	5	5	9	6	6	7	7	8	6	5	6	8	4
B2R514;E7EM64;Q7L5N1;H7C3T0	B2R514;E7EM64;Q7L5N1	3;3;3;1	3;3;3;1	3;3;3;1	COP9 signalosome complex subunit 6	COPS6	4	3	3	3	3	1	1	2	1	1	0	1	2	1	0	3	1	1	1	1	1	2	1	1	1	1	1	1	2	2	2	2	1	2	1	1	1	0	1	0	1	0	1
F5H4U8;F5H7C6;F5GYF7;Q567U8;F5H248;Q9UBW8;F5H4Z0;F5H3M6;G3XAP1;F5GXT7;B3KY75	F5H4U8;F5H7C6;F5GYF7;Q567U8;F5H248;Q9UBW8;F5H4Z0;F5H3M6;G3XAP1;F5GXT7;B3KY75	2;2;2;2;2;2;1;1;1;1;1	2;2;2;2;2;2;1;1;1;1;1	2;2;2;2;2;2;1;1;1;1;1	COP9 signalosome complex subunit 7a	COPS7A	11	2	2	2	2	2	2	2	2	2	1	2	2	2	2	2	2	1	2	2	2	2	2	2	1	2	1	2	1	2	1	2	2	2	2	2	1	1	2	2	2	2	2
A0A087X1P5;A0A024R471;Q9H9Q2;B3KW51;B3KV02;A0A024R478;J3QT73;J3KQ34;Q53GQ2;J3KQV6;J3QT67;J3QT66;J3QT69;J3QT43;J3QT95;J3KQ41	A0A087X1P5;A0A024R471;Q9H9Q2;B3KW51;B3KV02;A0A024R478;J3QT73;J3KQ34;Q53GQ2	3;3;3;2;2;2;2;2;2;1;1;1;1;1;1;1	3;3;3;2;2;2;2;2;2;1;1;1;1;1;1;1	2;2;2;2;2;2;2;2;1;0;0;0;0;0;0;0	COP9 signalosome complex subunit 7b	COPS7B	16	3	3	2	3	2	2	1	2	3	1	3	2	2	2	2	1	3	2	2	1	1	2	2	1	2	1	1	1	1	1	1	1	1	1	2	2	1	1	1	1	2	1
Q53FU3;A0A024RB72;F8VVA7;P61923;F8VXB1;F8VUC5;F8W156;F8W651;F8VYZ4;F8VXR1;F8VYK5	Q53FU3;A0A024RB72;F8VVA7;P61923;F8VXB1;F8VUC5;F8W156;F8W651;F8VYZ4;F8VXR1	4;4;4;4;3;3;3;3;3;2;1	4;4;4;4;3;3;3;3;3;2;1	4;4;4;4;3;3;3;3;3;2;1	Coatomer subunit zeta-1	COPZ1	11	4	4	4	3	2	3	1	2	2	1	1	2	1	3	1	1	2	1	2	1	2	2	1	1	2	1	1	2	3	2	1	2	3	1	1	2	2	2	2	1	3	1
A0A024R611;P31146;H3BRY3;Q59G88;H3BTU6;H3BNA2;H3BU76;B4DJS1;H3BSL1;H3BRJ0	A0A024R611;P31146;H3BRY3;Q59G88;H3BTU6	7;7;5;5;4;3;3;3;3;3	6;6;4;5;4;3;3;3;3;3	6;6;4;5;4;3;3;3;3;3	Coronin;Coronin-1A	CORO1A	10	7	6	6	3	3	4	3	3	4	4	2	2	4	3	3	5	4	3	4	3	3	4	3	3	3	2	2	3	4	0	3	3	2	2	2	1	3	4	3	2	2	3
A0A024R5K1;Q9BR76;Q9NSK3;A0A087WW53;F5H390;Q59F81;B4DIU2;F5H0D2	A0A024R5K1;Q9BR76;Q9NSK3	13;13;9;6;6;6;6;3	13;13;9;6;6;6;6;3	12;12;8;6;6;6;6;3	Coronin;Coronin-1B	CORO1B;DKFZp762I166	8	13	13	12	11	11	10	10	11	9	11	11	10	12	11	11	12	12	12	11	7	11	11	11	10	11	10	9	11	10	8	10	11	9	8	11	9	8	9	9	8	9	8
B3KN06;A0A024RBI5;Q59EA2;Q9ULV4;Q53G58;B4DMH3;B4E3S0;B7Z9V0;H0YHL7;F8W1H8;F8VUX3;F8VSA4;F8VRE9;F8VTT6;F8VVB7;F8VV53;B3KRY9;B3KSZ9;J3QLV6;J3KSS5;Q6QEF8	B3KN06;A0A024RBI5;Q59EA2;Q9ULV4;Q53G58;B4DMH3;B4E3S0;B7Z9V0;H0YHL7	20;20;20;20;19;18;16;15;10;5;5;5;5;5;5;3;1;1;1;1;1	20;20;20;20;19;18;16;15;10;5;5;5;5;5;5;3;1;1;1;1;1	19;19;19;19;18;17;15;14;9;5;5;5;5;5;5;3;1;1;1;1;1	Coronin;Coronin-1C	CORO1C	21	20	20	19	15	16	16	13	16	15	14	17	15	17	17	18	16	16	15	16	15	16	17	15	13	15	12	13	15	15	17	15	17	14	13	13	17	16	15	15	15	15	14
A8K9S3;A0A024R150;Q92828	A8K9S3;A0A024R150;Q92828	4;4;4	4;4;4	3;3;3	Coronin;Coronin-2A	CORO2A	3	4	4	3	0	1	1	1	0	2	0	1	0	0	1	2	1	0	1	1	1	0	2	0	0	0	1	1	1	1	1	2	2	0	2	0	2	2	1	0	0	1	1
A0A0A6YYL4;B3KUH7;B3KSY4;B4DKU9;P57737;I3L1U7;I3L0X9;I3L3T0;Q9Y3D7	A0A0A6YYL4;B3KUH7;B3KSY4;B4DKU9;P57737	6;5;5;5;5;1;1;1;1	6;5;5;5;5;1;1;1;1	6;5;5;5;5;1;1;1;1	Coronin;Coronin-7	CORO7-PAM16;hCG_1787779;CORO7	9	6	6	6	2	2	3	3	3	3	2	3	4	2	2	3	2	4	3	2	2	3	3	3	2	3	2	2	2	1	3	3	2	2	1	2	2	1	1	1	0	2	2
Q14019;H3BT58	Q14019;H3BT58	10;6	10;6	10;6	Coactosin-like protein	COTL1	2	10	10	10	8	9	8	7	7	8	8	8	8	9	8	9	8	8	9	8	7	8	8	8	8	9	8	8	8	8	4	8	8	9	7	8	7	8	9	9	8	8	8
C9J8T6;Q14061	C9J8T6;Q14061	1;1	1;1	1;1	Cytochrome c oxidase copper chaperone	COX17	2	1	1	1	0	0	1	1	1	1	1	1	1	0	1	1	0	1	0	1	0	1	1	0	1	1	1	1	1	1	0	1	1	1	1	1	0	1	1	0	1	1	1
Q49B96	Q49B96	2	2	2	Cytochrome c oxidase assembly protein COX19	COX19	1	2	2	2	1	1	1	1	1	1	1	1	1	1	1	1	1	1	2	1	1	1	1	1	1	1	1	1	1	1	1	1	1	2	1	1	1	1	1	1	1	1	2
Q0Z7K3;Q14XT3;H9E7F7;H9E7P8;A0A1B1PEQ8;H9E7W2;H9E7T7;X5C6M5;X5BKA4;X2CK15;X2C841;W8DFH5;W8DBX9;W8D1X2;V9K571;V9JPM6;V9JD22;V9J3S1;U5Z9R9;U5Z487;U3LSI8;U3L556;T1SWS8;T1Q632;S4STI1;R9Y478;R9Y412;Q9B2U8;Q9B138;Q8WCW3;Q8HNR6;Q8HNR1;Q85KS0;Q7YEH2;Q7YCE6;Q7Y6N0;Q7Y6M3;Q6VJJ3;Q6VJD8;Q6VIG7;Q6RQ80;Q6RNN7;Q6RKW8;Q6R0V6;Q5SB08;Q5SAP1;Q5SA98;Q5S971;Q4GVP5;Q4GQP0;Q4GHE1;Q4GCZ4;Q4GCG2;Q4GCC3;Q4F4V6;Q4EZD4;Q30…	Q0Z7K3;Q14XT3;H9E7F7;H9E7P8;A0A1B1PEQ8;H9E7W2;H9E7T7;X5C6M5;X5BKA4;X2CK15;X2C841;W8DFH5;W8DBX9;W8D1X2;V9K571;V9JPM6;V9JD22;V9J3S1;U5Z9R9;U5Z487;U3LSI8;U3L556;T1SWS8;T1Q632;S4STI1;R9Y478;R9Y412;Q9B2U8;Q9B138;Q8WCW3;Q8HNR6;Q8HNR1;Q85KS0;Q7YEH2;Q7YCE6;Q7Y6N0;Q7Y6M3;Q6VJJ3;Q6VJD8;Q6VIG7;Q6RQ80;Q6RNN7;Q6RKW8;Q6R0V6;Q5SB08;Q5SAP1;Q5SA98;Q5S971;Q4GVP5;Q4GQP0;Q4GHE1;Q4GCZ4;Q4GCG2;Q4GCC3;Q4F4V6;Q4EZD4;Q30…	5;4;4;4;4;4;4;4;4;4;4;4;4;4;4;4;4;4;4;4;4;4;4;4;4;4;4;4;4;4;4;4;4;4;4;4;4;4;4;4;4;4;4;4;4;4;4;4;4;4;4;4;4;4;4;4;4;4;4;4;4;4;4;4;4;4;4;4;4;4;4;4;4;4;4;4;4;4;4;4;4;4;4;4;4;4;4;4;4;4;4;4;4;4;4;4;4;4;4;4;4;4;4;4;4;4;4;4;4;4;4;4;4;4;4;4;4;4;4;4;4;4;4;4;4;4;4;4;4;4;4;4;4;4;4;4;4;4;4;4;4;4;4;4;4;4;4;4;4;4;4;4;4;4;4;4;4;4;4;4;4;4;4;4;4;4;4;4;4;4;4;4;4;4;4;4;4;4;4;4;4;4;4;4;4;4;4;4;4;4;4;4;4;4;4;4;4;4;4;4…	5;4;4;4;4;4;4;4;4;4;4;4;4;4;4;4;4;4;4;4;4;4;4;4;4;4;4;4;4;4;4;4;4;4;4;4;4;4;4;4;4;4;4;4;4;4;4;4;4;4;4;4;4;4;4;4;4;4;4;4;4;4;4;4;4;4;4;4;4;4;4;4;4;4;4;4;4;4;4;4;4;4;4;4;4;4;4;4;4;4;4;4;4;4;4;4;4;4;4;4;4;4;4;4;4;4;4;4;4;4;4;4;4;4;4;4;4;4;4;4;4;4;4;4;4;4;4;4;4;4;4;4;4;4;4;4;4;4;4;4;4;4;4;4;4;4;4;4;4;4;4;4;4;4;4;4;4;4;4;4;4;4;4;4;4;4;4;4;4;4;4;4;4;4;4;4;4;4;4;4;4;4;4;4;4;4;4;4;4;4;4;4;4;4;4;4;4;4;4;4…	5;4;4;4;4;4;4;4;4;4;4;4;4;4;4;4;4;4;4;4;4;4;4;4;4;4;4;4;4;4;4;4;4;4;4;4;4;4;4;4;4;4;4;4;4;4;4;4;4;4;4;4;4;4;4;4;4;4;4;4;4;4;4;4;4;4;4;4;4;4;4;4;4;4;4;4;4;4;4;4;4;4;4;4;4;4;4;4;4;4;4;4;4;4;4;4;4;4;4;4;4;4;4;4;4;4;4;4;4;4;4;4;4;4;4;4;4;4;4;4;4;4;4;4;4;4;4;4;4;4;4;4;4;4;4;4;4;4;4;4;4;4;4;4;4;4;4;4;4;4;4;4;4;4;4;4;4;4;4;4;4;4;4;4;4;4;4;4;4;4;4;4;4;4;4;4;4;4;4;4;4;4;4;4;4;4;4;4;4;4;4;4;4;4;4;4;4;4;4;4…	Cytochrome c oxidase subunit 2	COX2;COII;MT-CO2;cox2	342	5	5	5	2	4	2	3	4	3	3	3	3	4	3	2	4	4	4	3	3	3	3	4	2	3	3	2	3	3	1	3	4	3	3	3	2	2	3	2	2	3	3
P13073;H3BPG0;H3BN72;H3BNV9;Q86WV2;H3BNI5	P13073;H3BPG0;H3BN72;H3BNV9;Q86WV2	6;4;4;4;3;1	6;4;4;4;3;1	6;4;4;4;3;1	Cytochrome c oxidase subunit 4 isoform 1, mitochondrial	COX4I1	6	6	6	6	6	6	6	6	6	6	6	6	6	6	6	6	6	6	6	6	6	6	6	6	6	6	6	6	6	6	6	6	6	5	5	6	5	4	5	5	6	5	4
Q53Y03;O43402;M0R1B0	Q53Y03;O43402;M0R1B0	3;3;2	3;3;2	3;3;2	ER membrane protein complex subunit 8	COX4NB;EMC8	3	3	3	3	1	0	1	0	0	1	0	1	0	0	0	0	0	0	1	0	0	0	0	0	0	0	0	0	0	0	0	0	0	1	1	1	1	0	0	1	1	0	2
Q6FHM4;P10606;Q6FHJ9	Q6FHM4;P10606;Q6FHJ9	2;2;1	2;2;1	2;2;1	Cytochrome c oxidase subunit 5B, mitochondrial	COX5B	3	2	2	2	1	0	0	1	1	1	1	1	1	0	1	1	0	0	1	0	1	1	0	0	1	0	0	1	1	1	0	1	1	1	0	1	1	1	1	1	1	0	1
A0A024R9B7;P09669	A0A024R9B7;P09669	4;4	4;4	4;4	Cytochrome c oxidase subunit 6C	COX6C	2	4	4	4	4	4	4	4	4	4	4	4	4	4	4	4	4	3	4	4	3	3	4	4	4	4	4	4	4	4	4	4	4	4	4	4	4	4	4	4	4	4	4
Q496I0;D6RIE3;D6RGV5;H0UI06;P14406;D6R9C3	Q496I0;D6RIE3;D6RGV5;H0UI06;P14406;D6R9C3	2;2;2;2;2;1	2;2;2;2;2;1	2;2;2;2;2;1	Cytochrome c oxidase subunit 7A2, mitochondrial	COX7A2	6	2	2	2	2	2	2	2	2	2	2	1	1	2	2	2	2	2	2	2	1	2	1	2	1	2	1	2	2	2	1	2	2	2	2	2	2	2	2	2	0	1	1
E5RJZ1;H0YBD2;Q6FGA0;O14548	E5RJZ1;H0YBD2;Q6FGA0;O14548	3;3;3;3	3;3;3;3	3;3;3;3	Cytochrome c oxidase subunit 7A-related protein, mitochondrial	COX7A2L	4	3	3	3	3	3	3	3	3	3	3	2	3	3	3	3	2	3	3	3	3	3	3	3	3	3	2	2	2	3	2	3	3	2	2	3	2	2	3	2	3	2	3
A4D1M3;Q9UI42;B7Z577;B7Z5J4;C9J3P4;C9J6N7	A4D1M3;Q9UI42;B7Z577;B7Z5J4	9;9;6;6;3;3	9;9;6;6;3;3	9;9;6;6;3;3	Carboxypeptidase A4	CPA4	6	9	9	9	7	7	7	7	6	6	6	7	8	7	7	7	7	7	9	7	5	7	8	8	8	7	6	5	7	6	4	8	6	5	5	7	5	6	8	6	5	5	5
O75976;B7Z843;J3QQJ4;J3QRJ9	O75976;B7Z843	17;9;3;1	17;9;3;1	17;9;3;1	Carboxypeptidase D	CPD	4	17	17	17	14	11	9	9	10	11	9	8	11	8	12	12	12	9	10	11	11	9	9	11	8	11	11	13	11	10	5	11	10	9	10	9	9	11	14	10	10	10	12
Q5MJQ4	Q5MJQ4	1	1	1		CPED1	1	1	1	1	0	0	0	0	0	0	0	0	0	0	0	0	0	0	0	0	0	0	0	0	0	0	0	0	0	0	1	0	1	0	1	0	1	1	0	0	0	0	0
F2Z2V0;B0QZ18;Q99829;A6PVH9;Q5JX58;Q5JX59;Q5JX60;Q5JX44;E7ENH5;Q59EI4;Q5JX56;Q5JX55;Q5JX61;Q5JX52;Q5JX45;Q5JX54;Q5JX57;E7EV27;Q5JX53;H0Y524	F2Z2V0;B0QZ18;Q99829;A6PVH9;Q5JX58;Q5JX59;Q5JX60;Q5JX44;E7ENH5;Q59EI4;Q5JX56;Q5JX55	11;11;11;10;8;8;8;8;8;8;7;6;5;5;5;4;3;3;1;1	11;11;11;10;8;8;8;8;8;8;7;6;5;5;5;4;3;3;1;1	11;11;11;10;8;8;8;8;8;8;7;6;5;5;5;4;3;3;1;1	Copine-1	CPNE1	20	11	11	11	6	8	8	9	9	8	6	8	8	6	7	7	7	6	6	9	7	8	10	8	8	7	8	8	6	7	4	7	8	6	6	7	6	7	7	7	6	7	5
B2RD40;A8K8A4;Q96FN4;H3BUC8;H3BQQ3;H3BPR8	B2RD40;A8K8A4;Q96FN4	7;7;7;2;1;1	6;6;6;2;1;1	6;6;6;2;1;1	Copine-2	CPNE2	6	7	6	6	4	5	4	3	3	4	3	4	2	3	1	5	4	4	3	3	5	2	5	3	2	6	5	4	3	5	2	3	3	4	2	4	3	5	5	6	5	3	5
A0A024R994;O75131;Q05DL8;A0A087WYQ3;E5RHZ0;A0A087WXR6;H0YB26;A0A087WUS8;E5RFT7;A0A0G2JMP5;Q4G168;B3KWK1;E7ENV7;B7Z370;Q8IYJ1;Q96A23;O95741;Q86YQ8;Q9HCH3;Q9UBL6	A0A024R994;O75131;Q05DL8;A0A087WYQ3;E5RHZ0	14;14;11;9;7;6;6;5;3;1;1;1;1;1;1;1;1;1;1;1	14;14;11;9;7;6;6;5;3;1;1;1;1;1;1;1;1;1;1;1	13;13;11;9;7;6;6;5;3;1;0;0;0;0;0;0;0;0;0;0	Copine-3	CPNE3	20	14	14	13	12	8	9	10	10	8	8	11	12	8	10	11	10	9	9	10	9	9	10	10	8	10	9	12	11	10	7	10	11	10	8	10	7	9	7	7	9	8	6
P36551;H0YA22;D6RER6	P36551	11;2;2	11;2;2	11;2;2	Oxygen-dependent coproporphyrinogen-III oxidase, mitochondrial	CPOX	3	11	11	11	7	8	7	6	7	8	6	6	6	7	7	7	6	7	9	7	8	7	8	7	5	7	7	6	7	5	4	7	7	8	2	6	6	7	5	4	6	6	6
Q9BRF8;B3KSL3	Q9BRF8;B3KSL3	8;5	8;5	8;5	Serine/threonine-protein phosphatase CPPED1	CPPED1	2	8	8	8	7	7	6	7	7	6	5	8	7	7	7	8	7	7	6	7	6	7	7	7	6	6	6	5	7	6	2	7	6	6	4	6	6	7	7	6	6	6	5
Q5R210;Q5R208;Q5R206;A8K134;A0A024R454;P31327;Q5R211;Q5R207;Q5R209	Q5R210;Q5R208;Q5R206;A8K134;A0A024R454;P31327;Q5R211;Q5R207;Q5R209	2;2;2;2;2;2;1;1;1	2;2;2;2;2;2;1;1;1	2;2;2;2;2;2;1;1;1	Carbamoyl-phosphate synthase [ammonia], mitochondrial	CPS1	9	2	2	2	1	0	0	0	0	0	0	0	0	1	0	0	0	0	0	0	0	0	0	0	0	0	0	0	0	0	0	0	0	0	0	0	0	0	0	0	0	0	0
D3DWL9;Q10570;E9PIM1;A0A087X101;Q9C0J6;B4DEF4	D3DWL9;Q10570	8;8;2;2;2;2	8;8;2;2;2;2	8;8;2;2;2;2	Cleavage and polyadenylation specificity factor subunit 1	CPSF1	6	8	8	8	2	2	2	3	4	3	0	3	3	1	2	2	1	2	4	1	2	3	3	2	2	3	5	3	2	3	2	2	3	3	2	1	1	4	4	4	2	4	3
G5E9W3;Q9UKF6;B4DQR2;Q53F02;Q05BZ5;A4UCU1;C9JZH6	G5E9W3;Q9UKF6;B4DQR2;Q53F02;Q05BZ5	5;5;4;4;3;2;1	5;5;4;4;3;2;1	5;5;4;4;3;2;1	Cleavage and polyadenylation specificity factor subunit 3	CPSF3	7	5	5	5	2	2	2	1	1	0	1	1	0	0	2	2	2	1	2	1	1	3	1	1	0	2	0	1	1	1	1	1	2	1	1	0	1	2	4	1	1	1	2
O95639;C9K0K2;B7Z7B0;H7C016	O95639;C9K0K2;B7Z7B0;H7C016	2;1;1;1	2;1;1;1	1;1;1;1	Cleavage and polyadenylation specificity factor subunit 4	CPSF4	4	2	2	1	1	1	1	1	2	1	1	1	1	2	1	2	2	1	1	1	1	1	1	1	1	1	0	1	1	1	1	1	1	2	0	1	1	1	2	1	1	2	1
F8WJN3;Q16630;B4DSU9;F8W084	F8WJN3;Q16630	9;9;4;1	9;9;4;1	9;9;4;1	Cleavage and polyadenylation specificity factor subunit 6	CPSF6	4	9	9	9	8	7	5	5	6	4	5	7	6	7	6	6	6	7	6	7	4	8	6	6	4	7	6	5	5	5	5	4	7	6	3	6	4	5	5	4	5	5	3
F5H669;B4DGF8;Q8N684;F5H6M0;F5H047;J3QT54;C9J286;C9J323;C9JM38;F5H5B7;F5H1W4;F5H2K8;F5H6P5;F5H6A8;F5GXA3	F5H669;B4DGF8;Q8N684;F5H6M0;F5H047;J3QT54	11;11;11;7;7;6;3;3;2;1;1;1;1;1;1	11;11;11;7;7;6;3;3;2;1;1;1;1;1;1	11;11;11;7;7;6;3;3;2;1;1;1;1;1;1	Cleavage and polyadenylation specificity factor subunit 7	CPSF7	15	11	11	11	6	5	8	9	7	6	6	6	6	7	6	5	5	5	7	6	5	5	8	7	5	6	6	7	6	6	8	6	7	8	6	7	8	6	7	6	6	7	7
B2RAQ8;A0A024R5F4;P50416;H3BP22;H3BUV7;H3BUJ0;Q8WZ48;H3BMD2	B2RAQ8;A0A024R5F4;P50416	19;19;19;3;3;2;1;1	19;19;19;3;3;2;1;1	19;19;19;3;3;2;1;1	Carnitine O-palmitoyltransferase 1, liver isoform	CPT1A	8	19	19	19	13	16	16	15	17	15	17	12	13	15	15	16	15	17	16	16	16	15	15	16	14	15	16	15	17	13	7	14	15	13	15	15	15	14	14	11	12	15	14
A0A1B0GTB8;A0A1B0GWC0;A0A140VK13;A0A1B0GVF3;P23786;A0A1B0GV75;Q53G79;A0A1B0GTM0	A0A1B0GTB8;A0A1B0GWC0;A0A140VK13;A0A1B0GVF3;P23786;A0A1B0GV75;Q53G79	10;10;10;10;10;8;7;2	10;10;10;10;10;8;7;2	10;10;10;10;10;8;7;2	Carnitine O-palmitoyltransferase 2, mitochondrial	CPT2	8	10	10	10	4	6	5	6	5	6	4	6	3	4	4	6	4	6	5	4	5	4	5	4	3	6	5	5	3	6	3	5	4	7	5	7	2	3	3	5	4	6	4
P43155;B7ZBP5;A6PVN3;H0Y4Z7	P43155	6;1;1;1	6;1;1;1	6;1;1;1	Carnitine O-acetyltransferase	CRAT	4	6	6	6	3	2	3	3	3	4	2	3	2	3	4	4	2	2	3	3	2	3	3	2	0	3	2	2	3	2	3	3	4	2	2	2	1	4	3	3	2	2	2
A0A075B6G4;B7Z824;F5H0L2;B7Z826;A8K118;P82279	A0A075B6G4;B7Z824;F5H0L2;B7Z826;A8K118;P82279	1;1;1;1;1;1	1;1;1;1;1;1	1;1;1;1;1;1	Protein crumbs homolog 1	CRB1	6	1	1	1	1	1	1	1	1	1	1	1	1	1	1	1	1	1	1	1	1	1	1	1	1	1	1	1	1	1	1	1	1	1	1	1	1	1	1	1	1	1	1
B4E3L4;Q92793;I3L466	B4E3L4;Q92793;I3L466	2;2;1	2;2;1	2;2;1	CREB-binding protein	CREBBP	3	2	2	2	1	1	1	1	1	0	1	1	1	0	1	1	1	1	0	1	0	1	1	1	0	1	1	0	1	1	0	1	1	1	0	1	1	1	1	1	1	1	0
P52943;H0YFA4;Q53FN1;H0YHD8	P52943;H0YFA4;Q53FN1	10;9;9;3	10;9;9;3	10;9;9;3	Cysteine-rich protein 2	CRIP2	4	10	10	10	8	8	8	8	7	8	6	8	8	8	8	7	7	8	8	7	7	7	8	8	6	8	7	7	8	8	8	7	7	6	6	7	8	7	6	6	7	8	7
L7RT18;A0A0S2Z3Q4;P46108;A0A0S2Z3K9;I3L297	L7RT18;A0A0S2Z3Q4;P46108;A0A0S2Z3K9;I3L297	5;5;5;4;3	5;5;5;4;3	5;5;5;4;3	Adapter molecule crk	CRK	5	5	5	5	5	4	4	4	4	4	3	5	4	5	5	5	3	4	3	4	5	5	4	3	1	3	4	2	5	4	2	4	4	4	3	2	3	4	4	3	2	4	3
P46109	P46109	7	7	7	Crk-like protein	CRKL	1	7	7	7	2	3	3	3	3	4	3	2	4	5	3	2	4	6	2	6	4	4	1	3	3	3	3	4	3	4	4	5	4	5	2	2	5	5	7	5	5	4	5
Q8IUI8	Q8IUI8	1	1	1	Cytokine receptor-like factor 3	CRLF3	1	1	1	1	1	0	1	0	1	0	0	0	1	0	0	0	1	0	0	1	0	1	0	1	0	0	0	0	1	0	0	1	1	0	0	0	0	1	1	0	0	0	0
E9PD68;B3KV96;B3KXQ5;X5DQV1;X5DNI1;Q14194	E9PD68;B3KV96;B3KXQ5;X5DQV1;X5DNI1;Q14194	5;4;4;4;4;4	1;0;0;0;0;0	1;0;0;0;0;0	Dihydropyrimidinase-related protein 1	CRMP1	6	5	1	1	5	5	5	3	4	4	5	5	4	5	5	5	5	5	5	5	4	5	5	5	5	5	4	4	4	5	5	5	5	5	5	4	5	4	4	4	5	5	5
B4DQ53;A8K5I6;Q9UBG3	B4DQ53;A8K5I6;Q9UBG3	1;1;1	1;1;1	1;1;1	Cornulin	CRNN	3	1	1	1	0	0	0	0	0	0	0	0	0	0	0	0	0	0	0	0	0	0	0	0	0	0	0	0	0	0	0	0	0	0	0	0	0	0	0	0	0	0	0
Q5TZA2;B1AKD8;A1L0S9;A1L0S8	Q5TZA2	6;2;1;1	6;2;1;1	6;2;1;1	Rootletin	CROCC	4	6	6	6	4	3	2	2	3	3	5	3	2	3	2	3	2	3	3	3	1	3	2	4	3	3	2	2	4	2	1	3	2	1	1	2	1	2	3	3	4	1	1
C9J3D7;Q9UKG9;B4DT97	C9J3D7;Q9UKG9;B4DT97	6;6;3	6;6;3	6;6;3	Peroxisomal carnitine O-octanoyltransferase	CROT	3	6	6	6	2	1	1	2	2	2	0	2	4	2	1	1	2	3	2	2	1	2	2	1	0	1	2	1	3	2	1	2	2	1	1	1	0	1	2	1	0	1	1
Q8NB01;B3KME2;O75718;B3KS71;C9JP16;B3KX16;B4DPA3;B3KUP0;B3KQR7	Q8NB01;B3KME2;O75718;B3KS71;C9JP16;B3KX16;B4DPA3;B3KUP0;B3KQR7	10;10;10;9;9;9;5;5;5	10;10;10;9;9;9;5;5;5	10;10;10;9;9;9;5;5;5	Cartilage-associated protein	CRTAP	9	10	10	10	7	7	7	7	8	8	8	7	8	8	8	7	8	9	8	8	7	8	8	9	5	8	7	6	7	8	6	7	6	7	7	9	7	5	7	7	6	8	7
E9PR44;V9HW27;P02511;A0A140G961;C3VMY8;A0A024R3B9;E9PJL7;E9PNH7;E9PRA8;B4DIA6;E9PS12;H0YCW8;E9PRS4	E9PR44;V9HW27;P02511;A0A140G961;C3VMY8;A0A024R3B9;E9PJL7;E9PNH7;E9PRA8;B4DIA6	8;8;8;7;7;6;6;5;5;5;2;2;1	8;8;8;7;7;6;6;5;5;5;2;2;1	8;8;8;7;7;6;6;5;5;5;2;2;1	Alpha-crystallin B chain	CRYAB;HEL-S-101	13	8	8	8	7	8	5	6	6	7	5	6	5	7	6	8	6	6	7	6	4	5	6	6	5	7	7	5	6	5	4	6	6	4	4	6	4	4	6	6	6	5	4
Q68DQ2	Q68DQ2	2	2	2	Very large A-kinase anchor protein	CRYBG3	1	2	2	2	1	1	1	1	1	1	1	1	1	0	1	1	1	1	1	1	1	1	1	1	1	1	1	1	1	1	0	1	1	1	1	1	1	1	1	1	1	1	1
Q08257;A6NP24;C9JH92	Q08257;A6NP24;C9JH92	16;12;10	16;12;10	16;12;10	Quinone oxidoreductase	CRYZ	3	16	16	16	12	10	11	11	12	10	10	13	10	12	13	13	13	10	12	12	12	10	11	11	6	12	11	10	11	9	13	11	11	9	9	10	11	12	12	8	8	9	9
B4DJV2;A0A024RB75;O75390;A0A0C4DGI3;B3KTN4;H0YIC4;Q0QEL2;B7Z1E1;F8VPF9;F8VRI6;F8VPA1;F8VTT8;F8W1S4;F8W4S1;H0YH82;F8W642;F8VZK9;F8VX07;F8VRP1;F8VX68;F8VWQ5;F8VR34;F8W0J2;F8VP03;F8VU34;F8W031	B4DJV2;A0A024RB75;O75390;A0A0C4DGI3;B3KTN4	12;12;12;11;11;5;4;4;3;3;3;3;3;3;3;2;2;2;2;2;2;2;1;1;1;1	12;12;12;11;11;5;4;4;3;3;3;3;3;3;3;2;2;2;2;2;2;2;1;1;1;1	12;12;12;11;11;5;4;4;3;3;3;3;3;3;3;2;2;2;2;2;2;2;1;1;1;1	Citrate synthase;Citrate synthase, mitochondrial	CS	26	12	12	12	8	9	10	9	9	9	7	9	10	10	11	8	11	9	11	9	12	11	10	10	9	7	8	9	8	9	7	6	12	8	8	9	9	6	7	9	8	8	9
Q9UK43;Q95HA6;B2R5Y4;Q13123;Q9Y3Z5;D6REL4;Q9H4P6;E7EQZ7;B4DEH2;D6RAY9;A0A0C4DGW5;D6RCQ4	Q9UK43;Q95HA6;B2R5Y4;Q13123;Q9Y3Z5;D6REL4;Q9H4P6;E7EQZ7;B4DEH2	8;8;8;8;4;4;4;4;4;2;2;1	8;8;8;8;4;4;4;4;4;2;2;1	8;8;8;8;4;4;4;4;4;2;2;1	Protein Red	CSA2;IK;DKFZp564B112	12	8	8	8	5	5	4	4	6	3	3	3	5	3	2	5	3	6	4	3	6	4	4	4	2	4	4	5	2	3	4	4	5	2	5	3	5	4	5	4	3	6	4
A0A024RAV4;Q96GD7	A0A024RAV4;Q96GD7	11;9	8;7	1;1		CSDA	2	11	8	1	10	10	10	11	9	9	8	11	10	11	9	9	9	10	6	11	10	11	10	10	10	10	10	11	11	11	9	11	11	11	11	11	9	11	11	11	11	11	10
A0A024RAQ1;P16989;Q59EB5;A0A0D9SEI8	A0A024RAQ1;P16989	11;11;4;3	1;1;0;0	1;1;0;0	Y-box-binding protein 3	CSDA;YBX3	4	11	1	1	10	10	10	11	9	9	7	11	10	11	9	9	9	10	6	11	10	11	11	10	10	10	10	11	11	11	10	11	11	11	11	11	9	11	11	11	11	11	10
A0A024R0E2;O75534;A0A024R0K2;Q9GZV0;E9PLT0;Q96L66;Q9UG93;Q8WU01;Q9UG12;E9PNG3;E9PLD4;E9PJK7;E9PKN4	A0A024R0E2;O75534;A0A024R0K2;Q9GZV0;E9PLT0;Q96L66;Q9UG93	23;23;22;21;20;20;12;7;4;3;2;1;1	23;23;22;21;20;20;12;7;4;3;2;1;1	23;23;22;21;20;20;12;7;4;3;2;1;1	Cold shock domain-containing protein E1	CSDE1;UNR;DKFZp586J0620	13	23	23	23	20	20	20	19	20	18	14	18	18	19	20	21	19	20	18	17	14	21	20	19	14	19	15	20	20	16	13	17	19	17	15	19	15	19	17	15	15	15	18
P55060;B4DM31;B4DUC5;B4DM67;B4DPS6;B4DS32	P55060;B4DM31;B4DUC5;B4DM67;B4DPS6	38;28;25;21;21;17	38;28;25;21;21;17	38;28;25;21;21;17	Exportin-2	CSE1L	6	38	38	38	29	30	29	29	29	26	25	27	27	30	29	30	28	30	34	28	30	30	28	27	29	29	27	29	29	25	23	26	30	22	19	27	24	27	26	24	27	28	25
Q53EL3;B2R6Q4;A8K3B6;P41240;B4DP99;B5BU52;B4DMZ0;H3BUM9;H3BN15;H3BU69	Q53EL3;B2R6Q4;A8K3B6;P41240;B4DP99;B5BU52;B4DMZ0	12;12;12;12;11;11;9;3;2;1	12;12;12;12;11;11;9;3;2;1	12;12;12;12;11;11;9;3;2;1	Non-specific protein-tyrosine kinase;Tyrosine-protein kinase CSK	CSK	10	12	12	12	4	7	5	7	7	7	6	7	5	7	7	6	5	6	6	6	7	7	7	6	6	5	4	7	6	5	5	6	7	5	5	2	6	6	7	7	7	4	5
D6REM4;E7ETM0;B4DFH4	D6REM4;E7ETM0;B4DFH4	5;5;3	1;1;1	1;1;1		CSNK1A1	3	5	1	1	2	1	1	1	1	1	0	1	2	0	1	2	2	2	1	1	2	2	2	3	2	1	1	1	2	1	0	1	1	3	3	1	1	2	1	2	1	2	1
B4E0G1;A0A024R8X3;H7BYT1;P48730;H0Y645;B4DIJ9;B0QY35;B0QY34;Q59FJ7;Q5U045;Q53EZ1;B3KRV2;P49674;H0Y2N6;J3QQI9;B0QY36;J3KRM8	B4E0G1;A0A024R8X3;H7BYT1;P48730;H0Y645;B4DIJ9;B0QY35;B0QY34;Q59FJ7;Q5U045;Q53EZ1;B3KRV2;P49674;H0Y2N6;J3QQI9;B0QY36	5;5;5;5;4;4;4;4;4;4;4;4;4;3;3;3;1	5;5;5;5;4;4;4;4;4;4;4;4;4;3;3;3;1	5;5;5;5;4;4;4;4;4;4;4;4;4;3;3;3;1	Casein kinase I isoform delta;Casein kinase I isoform epsilon	CSNK1D;CSNK1E	17	5	5	5	2	3	3	4	3	3	1	2	3	2	3	3	2	3	3	3	3	1	3	3	1	2	2	2	3	2	1	3	2	2	2	2	2	2	2	1	2	1	2
E7EU96;B2R6D7;Q5U5J2;P68400;Q2I0Y7;B5BUH5;Q8NEV1;A0A087WY74;V9GYA2;V9GY80	E7EU96;B2R6D7;Q5U5J2;P68400;Q2I0Y7;B5BUH5;Q8NEV1	8;8;8;8;7;7;7;3;1;1	8;8;8;8;7;7;7;3;1;1	8;8;8;8;7;7;7;3;1;1	Casein kinase II subunit alpha;Casein kinase II subunit alpha 3	CSNK2A1;CSNK2A3	10	8	8	8	8	8	8	8	8	7	7	8	8	8	8	8	8	8	7	8	8	8	8	8	8	7	8	8	8	8	6	8	8	7	6	7	5	7	7	8	8	8	5
P19784;H3BSA1;H3BNI9;H3BV19	P19784;H3BSA1	8;4;3;3	8;4;3;3	8;4;3;3	Casein kinase II subunit alpha	CSNK2A2	4	8	8	8	5	5	6	6	5	6	3	5	6	5	7	6	5	4	5	6	6	5	5	5	6	4	6	6	4	4	5	6	5	5	2	5	6	5	6	4	4	5	5
B4DY28;P21291;Q9BTA4;B4E2T4;E9PS42;Q59EQ5;Q6ZMS3;E9PND2;E9PP21;B3KVC9;Q6AI18;Q6AWD1	B4DY28;P21291;Q9BTA4;B4E2T4;E9PS42;Q59EQ5;Q6ZMS3;E9PND2;E9PP21;B3KVC9;Q6AI18	9;9;8;7;7;7;7;6;6;6;5;2	9;9;8;7;7;7;7;6;6;6;5;2	9;9;8;7;7;7;7;6;6;6;5;2	Cysteine and glycine-rich protein 1	CSRP1;DKFZp686M148	12	9	9	9	9	9	8	9	8	8	8	8	9	9	7	9	9	9	9	9	8	7	8	9	8	9	8	9	9	7	9	9	9	7	8	8	9	9	8	6	8	9	8
A0A024RBB5;Q16527;F8VQR7;F8VW96	A0A024RBB5;Q16527;F8VQR7;F8VW96	10;10;9;9	10;10;9;9	10;10;9;9	Cysteine and glycine-rich protein 2	CSRP2	4	10	10	10	9	9	9	9	9	9	8	9	9	9	9	9	9	9	9	9	8	9	8	9	9	9	8	8	7	8	7	7	8	8	8	9	9	9	9	8	8	9	9
A0A0K0K1J1;P01034	A0A0K0K1J1;P01034	3;3	3;3	3;3	Cystatin-C	CST3	2	3	3	3	2	2	2	2	2	2	2	2	2	2	2	2	2	2	1	2	2	2	2	2	2	2	2	2	2	2	1	2	3	2	2	2	1	2	2	2	2	2	3
B4DDG3;Q05048;A0A0A0MSZ9;A3KFI9	B4DDG3;Q05048;A0A0A0MSZ9	7;7;5;1	7;7;5;1	7;7;5;1	Cleavage stimulation factor subunit 1	CSTF1	4	7	7	7	6	5	5	6	6	7	5	7	7	6	6	5	5	7	6	5	3	6	7	5	5	5	6	5	5	5	4	7	6	6	5	6	5	5	5	5	6	4	4
Q9H0L4;E9PID8;B4DUD5;E7EWR4;B3V096;P33240;A0A0A0MT56	Q9H0L4;E9PID8;B4DUD5;E7EWR4;B3V096;P33240	6;3;3;3;3;3;1	6;3;3;3;3;3;1	6;3;3;3;3;3;1	Cleavage stimulation factor subunit 2 tau variant;Cleavage stimulation factor subunit 2	CSTF2T;CSTF2	7	6	6	6	4	3	3	1	4	4	3	5	5	4	5	5	4	4	3	4	2	5	3	4	2	2	2	2	4	3	1	4	4	4	2	2	3	3	2	3	3	3	2
Q12996;B4DFQ5;B4DMA4;E9PJ06;H0YE74;E9PLP8	Q12996;B4DFQ5;B4DMA4	14;11;11;2;2;2	14;11;11;2;2;2	14;11;11;2;2;2	Cleavage stimulation factor subunit 3	CSTF3	6	14	14	14	10	9	8	7	8	11	6	8	8	7	6	9	9	6	6	8	6	8	6	9	8	10	8	6	8	6	5	6	8	10	7	8	8	8	8	8	7	8	5
G3V5K6;Q05BM1;Q4G155;Q59FD2;G3V599;A0A193H6U5;Q8IX94;Q86UF2;P0CG41;A4FU28;A4D2H0;O15320;Q96PC5	G3V5K6;Q05BM1;Q4G155;Q59FD2;G3V599;A0A193H6U5;Q8IX94;Q86UF2;P0CG41;A4FU28;A4D2H0;O15320;Q96PC5	1;1;1;1;1;1;1;1;1;1;1;1;1	1;1;1;1;1;1;1;1;1;1;1;1;1	1;1;1;1;1;1;1;1;1;1;1;1;1	cTAGE family member 4;cTAGE family member 6;cTAGE family member 8;cTAGE family member 9;cTAGE family member 15;cTAGE family member 5;Melanoma inhibitory activity protein 2	CTAGE5;CTAGE4;CTAGE6;CTAGE8;CTAGE9;CTAGE15;MIA2	13	1	1	1	0	1	1	0	1	0	1	0	0	0	0	0	0	0	0	1	0	0	0	0	0	0	0	0	0	0	0	1	0	1	0	0	0	1	0	0	0	0	0
X5D8Y5;Q13363;D6RAX2;X5D7T7;Q4KMQ8;E7ESU7;E7EPF8;E9PGB1;Q9NSY3;E7EUB3;H0Y8W7;H0Y8U5	X5D8Y5;Q13363;D6RAX2;X5D7T7;Q4KMQ8;E7ESU7;E7EPF8;E9PGB1	7;7;6;6;6;5;5;4;3;3;2;1	7;7;6;6;6;5;5;4;3;3;2;1	4;4;3;3;3;2;2;2;1;1;2;1	C-terminal-binding protein 1	CTBP1	12	7	7	4	5	4	5	4	4	4	3	5	4	5	6	6	5	5	6	4	4	5	5	4	2	5	5	6	5	4	1	5	5	6	4	3	1	5	4	3	3	3	3
Q5SQP8;P56545;A0A087WYL1	Q5SQP8;P56545	5;5;1	2;2;0	2;2;0	C-terminal-binding protein 2	CTBP2	3	5	2	2	4	4	4	2	3	3	3	4	2	4	4	4	3	3	4	4	4	5	3	3	2	2	4	4	4	4	0	4	4	4	3	3	0	4	3	3	3	4	4
B4DQ98;B2RBF5;Q01459;Q8TC97;B3KQS3	B4DQ98;B2RBF5;Q01459;Q8TC97;B3KQS3	4;4;4;2;2	4;4;4;2;2	4;4;4;2;2	Di-N-acetylchitobiase	CTBS	5	4	4	4	0	1	0	2	2	0	1	1	0	1	0	1	0	0	0	1	2	2	1	1	1	1	1	1	2	1	0	1	1	1	1	1	2	3	2	1	1	1	1
P49711;V9GY73;A6XGM9;B2RA05;Q8NI51;B3KSE4;F5H2V8;A6XGM5	P49711	5;2;2;2;2;1;1;1	5;2;2;2;2;1;1;1	5;2;2;2;2;1;1;1	Transcriptional repressor CTCF	CTCF	8	5	5	5	2	2	2	2	2	3	2	4	3	1	1	2	2	2	1	3	1	2	3	3	2	4	0	3	1	2	3	3	2	3	2	3	2	2	2	3	2	1	1
H0YNU2;H0YNW9;H0YMH7;A0A024R5Q8;Q05D32	H0YNU2;H0YNW9;H0YMH7;A0A024R5Q8;Q05D32	2;2;2;2;2	2;2;2;2;2	2;2;2;2;2	CTD small phosphatase-like protein 2	CTDSPL2	5	2	2	2	1	1	1	0	1	1	1	1	1	1	1	1	1	1	1	1	1	1	1	0	1	1	0	1	1	1	0	1	1	1	1	1	0	1	1	0	0	2	1
P35221;B4E2G8;G3XAM7;B4DKT9;B4DU00;B3KSR8;E5RIB1;E5RG03;E5RGY6;E5RJ41;E5RHV7;E5RJL0;E5RIE0;E5RJP7;E5RGD2;E5RGY7;Q49AD3;E5RFK9;E5RFM5;H0YBB8;F6KRI5;A0A0A0MRI5;E5RFG3;E5RFM3;B7Z259;A0A0A0MTJ6;E5RJZ2;E5RGG4;E5RJ43;E5RGS1;Q16370;E5RIT8;A0A087WZL6;E5RGU3;E5RHJ5;A8K141;Q9UI47	P35221;B4E2G8;G3XAM7;B4DKT9;B4DU00;B3KSR8	36;35;32;31;31;22;10;7;6;6;5;4;4;4;4;4;4;3;3;3;3;3;2;2;2;2;1;1;1;1;1;1;1;1;1;1;1	36;35;32;31;31;22;10;7;6;6;5;4;4;4;4;4;4;3;3;3;3;3;2;2;2;2;1;1;1;1;1;1;1;1;1;1;1	29;28;25;26;26;19;7;4;3;5;3;2;2;4;4;4;0;3;3;2;0;0;2;2;0;0;1;1;1;1;1;1;1;1;1;1;1	Catenin alpha-1	CTNNA1	37	36	36	29	26	27	25	26	27	23	23	28	26	24	26	28	26	27	26	25	25	25	26	29	25	28	23	27	26	24	28	27	28	19	19	25	22	26	23	20	20	24	21
P26232;C9IZ88;C9J144	P26232	9;4;1	2;2;1	2;2;1	Catenin alpha-2	CTNNA2	3	9	2	2	7	8	7	7	8	7	6	7	7	6	7	8	7	4	5	7	7	7	7	7	6	6	6	6	6	6	6	7	7	5	3	7	6	7	5	5	4	5	7
A0A024R2Q3;P35222;B4DSW9;B4DL06;B4DGU4;B5BU28;E7EMJ5;G9GAG7;E9PDF9;E7EV28	A0A024R2Q3;P35222;B4DSW9;B4DL06;B4DGU4;B5BU28	24;24;23;23;23;23;3;1;1;1	20;20;19;19;19;19;3;1;1;1	20;20;19;19;19;19;3;1;1;1	Catenin beta-1	CTNNB1	10	24	20	20	18	17	17	15	16	18	14	16	17	19	16	18	16	18	19	20	17	15	19	16	11	17	15	14	18	13	10	14	14	11	8	14	14	15	18	9	12	14	11
A0A087WUB9;Q8WYA6;A2A2P1	A0A087WUB9;Q8WYA6	8;8;2	8;8;2	8;8;2	Beta-catenin-like protein 1	CTNNBL1	3	8	8	8	5	5	5	5	4	4	5	4	5	4	3	4	6	5	5	6	6	5	5	4	4	5	5	5	4	4	3	4	6	4	2	4	4	2	4	5	5	5	3
C9JZR2;O60716;Q68DU0;Q96FS1;Q7KZJ3;A0A024R4Z0;A0A024R4Y7;H0YC95;E9PKY0;E9PRE2;E9PKL1	C9JZR2;O60716;Q68DU0;Q96FS1;Q7KZJ3;A0A024R4Z0;A0A024R4Y7	27;27;26;24;21;21;19;5;4;3;2	27;27;26;24;21;21;19;5;4;3;2	27;27;26;24;21;21;19;5;4;3;2	Catenin delta-1	CTNND1;DKFZp781O2021	11	27	27	27	18	17	16	12	15	17	13	15	16	18	16	16	19	14	19	18	15	16	15	18	13	17	13	12	13	10	14	13	17	8	8	18	13	15	12	15	10	14	9
P17812;B4E1E0;B4DMB5;B7Z9C4	P17812;B4E1E0;B4DMB5	14;12;12;6	14;12;12;6	12;11;10;5	CTP synthase 1;CTP synthase	CTPS1	4	14	14	12	13	14	11	12	13	12	10	14	12	13	13	13	13	13	14	13	11	13	11	12	13	13	11	12	11	11	8	11	11	9	7	11	6	11	10	9	8	7	8
A0A024RC00;Q9NRF8;Q9H6Q0	A0A024RC00;Q9NRF8	6;6;1	4;4;1	4;4;1	CTP synthase;CTP synthase 2	CTPS2	3	6	4	4	6	6	5	5	6	5	3	6	5	6	6	5	5	6	6	5	4	4	5	4	4	6	4	3	3	4	3	4	4	4	2	5	3	5	4	3	4	2	2
A8K6X9;Q6PD62;H0YCE8	A8K6X9;Q6PD62	4;4;1	4;4;1	4;4;1	RNA polymerase-associated protein CTR9 homolog	CTR9	3	4	4	4	2	2	2	2	3	1	0	3	2	3	2	3	3	3	3	2	1	1	2	2	0	2	1	1	2	1	2	1	3	2	1	2	1	2	2	1	1	3	0
B4E324;X6R5C5;Q59EV6;X6R8A1;P10619;Q5JZH0	B4E324;X6R5C5;Q59EV6;X6R8A1;P10619	7;7;7;7;7;1	7;7;7;7;7;1	7;7;7;7;7;1	Carboxypeptidase;Lysosomal protective protein;Lysosomal protective protein 32 kDa chain;Lysosomal protective protein 20 kDa chain	CTSA;PPGB	6	7	7	7	5	5	4	5	5	5	5	5	5	5	5	5	5	5	6	4	5	4	5	5	5	5	5	5	4	4	4	4	5	4	4	5	6	4	3	4	4	4	5
B4DL49;A8K2H4;A0A024R374;P07858;E9PKQ7;E9PNL5;E9PHZ5;E9PLY3;E9PSG5;E9PQM1;E9PR54;E9PJ67;Q5HYG5;E9PCB3;B4DMY4;B3KUJ8;E9PS78;Q6LAF9;R4GMQ5	B4DL49;A8K2H4;A0A024R374;P07858;E9PKQ7;E9PNL5;E9PHZ5;E9PLY3;E9PSG5;E9PQM1	7;7;7;7;4;4;4;4;4;4;3;3;3;3;3;3;2;2;1	7;7;7;7;4;4;4;4;4;4;3;3;3;3;3;3;2;2;1	7;7;7;7;4;4;4;4;4;4;3;3;3;3;3;3;2;2;1	Cathepsin B;Cathepsin B light chain;Cathepsin B heavy chain	CTSB	19	7	7	7	2	1	1	0	2	1	0	1	3	1	2	2	1	1	1	3	5	5	1	2	1	0	1	3	3	3	2	4	5	3	5	0	3	3	4	2	2	4	4
Q5T8F0;B3KQK4;A5PLM9;A0A024R276;P07711	Q5T8F0;B3KQK4;A5PLM9;A0A024R276;P07711	1;1;1;1;1	1;1;1;1;1	1;1;1;1;1	Cathepsin L1;Cathepsin L1 heavy chain;Cathepsin L1 light chain	CTSL;CTSL1	5	1	1	1	1	1	1	0	1	1	1	0	1	1	1	0	0	0	0	1	0	1	1	1	1	1	1	0	1	1	0	1	1	1	1	1	1	1	1	0	1	1	1
P25774;U3KQE7	P25774;U3KQE7	2;1	2;1	2;1	Cathepsin S	CTSS	2	2	2	2	1	1	2	2	2	1	1	2	1	2	0	1	2	2	2	2	1	1	2	2	1	2	0	1	0	2	2	2	1	2	2	2	2	2	2	2	2	2	1
Q9UBR2;Q5U000	Q9UBR2;Q5U000	9;8	9;8	9;8	Cathepsin Z	CTSZ	2	9	9	9	7	7	6	6	7	7	6	7	7	7	7	7	6	7	7	7	7	6	7	7	6	7	7	6	7	7	7	8	7	6	5	7	8	7	7	7	7	7	7
Q53HG7;Q14247;A0A024R5M3;Q76MU0;B3KRK4;B4E358;H0YCD9;H0YEV2;A0A0B6XJY7	Q53HG7;Q14247;A0A024R5M3;Q76MU0	29;29;27;21;7;7;5;4;1	29;29;27;21;7;7;5;4;1	29;29;27;21;7;7;5;4;1	Src substrate cortactin	CTTN;EMS1	9	29	29	29	20	21	20	20	19	21	18	21	19	19	19	19	21	20	19	21	18	20	22	16	19	19	19	17	18	17	14	19	18	17	15	18	17	19	20	20	18	17	17
A0A024R0C7;Q9P2B4;B1AMN7;Q9NPX3	A0A024R0C7;Q9P2B4;B1AMN7	7;7;5;2	7;7;5;2	7;7;5;2	CTTNBP2 N-terminal-like protein	CTTNBP2NL	4	7	7	7	2	2	3	1	1	1	2	2	3	2	3	4	3	1	3	4	0	1	3	2	1	2	2	1	1	3	1	1	3	5	5	3	1	4	1	5	1	4	4
A0A090N7U0;Q13616;A0A0C4DGX4;B3KTW0;B4DLA3;Q75MQ1;B3KU45	A0A090N7U0;Q13616;A0A0C4DGX4;B3KTW0;B4DLA3;Q75MQ1	15;15;14;12;12;9;5	15;15;14;12;12;9;5	15;15;14;12;12;9;5	Cullin-1	CUL1	7	15	15	15	5	6	6	5	6	6	3	3	5	8	7	7	3	10	6	8	7	6	8	4	7	6	6	5	7	6	7	3	7	4	5	5	4	5	6	5	4	5	4
A0A140VKB1;A0A0A0MTN0;Q13617;Q5T2B5;B7Z1Y1;Q5T2B7	A0A140VKB1;A0A0A0MTN0;Q13617;Q5T2B5;B7Z1Y1	14;14;14;12;9;2	14;14;14;12;9;2	14;14;14;12;9;2	Cullin-2	CUL2	6	14	14	14	11	10	5	8	6	6	6	9	7	10	8	12	6	8	10	9	6	6	8	7	5	7	6	6	6	6	5	7	6	4	5	9	6	6	7	6	6	7	3
Q53S54;A0A024R475;Q13618;B7Z600;H7C1L6;A0A087X1R9;H7C399	Q53S54;A0A024R475;Q13618;B7Z600	17;17;17;13;4;2;1	17;17;17;13;4;2;1	10;10;10;6;4;2;0	Cullin-3	CUL3	7	17	17	10	13	12	10	11	12	11	8	13	12	14	11	11	7	12	9	8	8	11	10	8	9	9	10	9	12	10	6	12	11	10	4	9	6	11	12	10	12	10	11
B2RBV7;A0A0A0MR50;Q13619;B4DKT2	B2RBV7;A0A0A0MR50;Q13619;B4DKT2	11;11;11;7	3;3;3;2	3;3;3;2	Cullin-4A	CUL4A	4	11	3	3	10	9	8	10	8	7	6	7	9	9	9	10	9	8	8	7	6	8	8	8	7	10	9	5	9	6	4	8	7	7	5	10	6	7	9	8	6	6	6
K4DI93;Q13620;A0A087WWN2	K4DI93;Q13620	23;23;2	23;23;2	12;12;0	Cullin-4B	CUL4B	3	23	23	12	16	15	14	16	12	12	11	14	14	13	14	14	15	14	16	12	14	13	14	15	13	15	14	10	15	9	10	14	15	15	11	13	8	13	15	14	13	10	15
Q93034;L0L6D8;L0L6C1;H0YCA0	Q93034	11;3;3;2	11;3;3;2	11;3;3;2	Cullin-5	CUL5	4	11	11	11	6	7	6	5	7	4	4	4	6	6	6	6	7	6	5	5	9	8	7	5	4	6	8	6	5	6	7	4	8	8	4	6	4	6	7	6	6	4	7
P39880;Q13948;Q3LIA3	P39880;Q13948;Q3LIA3	7;6;4	7;6;4	4;3;3	Homeobox protein cut-like 1;Protein CASP	CUX1;Nbla10317	3	7	7	4	3	3	4	2	3	1	2	3	2	3	3	3	3	3	3	3	5	1	4	1	3	2	1	2	3	2	2	4	4	2	3	3	3	4	5	3	3	3	2
Q9P013;A0A024R3B4;A0A024R3C8	Q9P013;A0A024R3B4;A0A024R3C8	4;3;3	4;3;3	4;3;3	Spliceosome-associated protein CWC15 homolog	CWC15;HSPC148	3	4	4	4	2	2	1	2	2	2	2	3	1	2	2	2	3	3	2	3	2	3	3	1	1	1	1	2	3	2	2	2	3	2	2	2	2	3	1	2	1	2	1
B7WP74;Q9HCG8	B7WP74;Q9HCG8	3;3	3;3	3;3	Pre-mRNA-splicing factor CWC22 homolog	CWC22	2	3	3	3	2	1	2	2	2	1	1	1	1	1	1	1	1	3	1	2	1	1	1	1	1	2	1	1	1	1	0	1	1	2	1	1	1	1	2	2	1	2	1
Q6UX04;D6REK3	Q6UX04;D6REK3	5;4	5;4	5;4	Peptidyl-prolyl cis-trans isomerase CWC27 homolog	CWC27	2	5	5	5	2	2	1	0	3	1	0	3	2	2	2	2	2	3	3	2	2	2	3	2	1	2	2	2	2	1	0	2	2	1	1	0	1	1	2	1	1	2	1
A0A0S2Z5E9;Q69YN2;A0A0S2Z5Q6	A0A0S2Z5E9;Q69YN2	8;8;1	8;8;1	5;5;1	CWF19-like protein 1	CWF19L1	3	8	8	5	1	2	1	1	2	1	1	0	2	2	2	0	2	6	3	2	5	3	3	2	3	1	1	1	1	3	2	3	3	1	1	0	1	1	3	1	2	2	4
P09341	P09341	2	2	2	Growth-regulated alpha protein;GRO-alpha(4-73);GRO-alpha(5-73);GRO-alpha(6-73)	CXCL1	1	2	2	2	2	2	2	2	2	2	1	2	2	2	0	2	2	2	2	2	1	2	2	2	2	2	2	2	2	2	1	1	2	2	2	2	2	2	2	2	2	2	2
Q6I9S7;P42830	Q6I9S7;P42830	1;1	1;1	1;1	C-X-C motif chemokine;C-X-C motif chemokine 5;ENA-78(8-78);ENA-78(9-78)	CXCL5	2	1	1	1	1	1	1	1	1	1	1	1	1	1	1	1	1	1	1	1	0	1	1	1	1	1	1	1	1	1	1	1	1	1	0	1	0	1	1	1	1	1	1
U3KQU4;A0A024R342;O14569	U3KQU4;A0A024R342;O14569	1;1;1	1;1;1	1;1;1	Cytochrome b561 domain-containing protein 2	CYB561D2	3	1	1	1	1	1	0	1	0	0	1	0	1	0	0	0	0	0	0	1	0	0	0	0	0	0	1	0	1	1	0	0	0	1	0	1	1	0	1	0	0	0	1
J3KNF8;Q5HYD9;D6RFH4;H3BUX2;O43169	J3KNF8;Q5HYD9;D6RFH4;H3BUX2;O43169	2;1;1;1;1	2;1;1;1;1	2;1;1;1;1	Cytochrome b5 type B	CYB5B;DKFZp686M0619	5	2	2	2	1	0	1	1	1	1	1	1	1	1	1	1	1	1	1	1	0	1	1	1	1	1	1	1	1	1	0	1	1	1	1	1	0	1	1	1	1	1	1
Q9UHQ9;H7C0R7;B4DJ32	Q9UHQ9;H7C0R7	9;7;1	9;7;1	9;7;1	NADH-cytochrome b5 reductase 1	CYB5R1	3	9	9	9	5	6	5	6	5	5	5	5	5	6	6	7	6	8	7	7	5	5	7	7	5	7	7	4	6	5	3	7	7	6	4	6	3	6	6	5	5	5	4
A0A024R4X0;P00387;Q6ZVI6;B1AHF3	A0A024R4X0;P00387;Q6ZVI6;B1AHF3	14;14;11;8	14;14;11;8	14;14;11;8	NADH-cytochrome b5 reductase;NADH-cytochrome b5 reductase 3;NADH-cytochrome b5 reductase 3 membrane-bound form;NADH-cytochrome b5 reductase 3 soluble form	CYB5R3	4	14	14	14	11	13	11	12	11	11	11	12	11	12	13	12	13	13	13	12	12	13	13	12	11	11	9	11	12	10	8	12	12	9	7	8	8	11	11	10	11	12	10
B4DT46;P13498	B4DT46;P13498	1;1	1;1	1;1	Cytochrome b-245 light chain	CYBA	2	1	1	1	1	1	1	1	1	1	1	1	1	1	1	1	1	1	0	1	1	1	1	1	1	1	1	1	1	1	0	1	0	1	1	1	1	1	1	1	1	1	1
Q53TN4	Q53TN4	2	2	2	Cytochrome b reductase 1	CYBRD1	1	2	2	2	2	2	2	1	2	2	2	2	1	2	2	2	2	2	2	2	1	1	2	2	2	2	2	1	2	2	0	1	1	1	1	2	1	1	1	2	1	2	1
Q8TBT6;P08574	Q8TBT6;P08574	5;5	5;5	5;5	Cytochrome c1, heme protein, mitochondrial	CYC1	2	5	5	5	4	4	4	4	4	3	3	4	4	4	4	4	4	3	3	5	3	4	5	3	3	4	4	3	4	3	2	5	3	3	3	4	3	3	3	2	3	3	3
C9JFR7;G4XXL9;P99999;Q6LER6;CON__P62894	C9JFR7;G4XXL9;P99999;Q6LER6	4;4;4;2;1	4;4;4;2;1	4;4;4;2;1	Cytochrome c	CYCS	5	4	4	4	4	4	4	4	4	3	3	4	4	4	4	4	4	3	4	4	4	4	4	4	3	4	4	3	4	4	3	4	4	4	3	4	3	4	3	3	3	4	3
X5D2F4;Q7L576;B3KWV6;B3KWT5;A0A0G2JRX2;A0A087WU52;A0A0G2JRV9;A0A087WWL1;H0YL50;A0A0G2JQH3;A0A087WVZ5;Q14650;A0A087WV63;A0A0G2JRF5;A0A087WWY5;A0A087WZL7	X5D2F4;Q7L576;B3KWV6	23;23;22;10;2;2;2;2;2;2;2;2;1;1;1;1	23;23;22;10;2;2;2;2;2;2;2;2;1;1;1;1	7;7;7;7;0;0;0;0;1;0;0;0;0;0;0;0	Cytoplasmic FMR1-interacting protein 1	CYFIP1	16	23	23	7	16	17	12	14	14	12	10	15	13	17	14	17	15	15	20	16	12	15	13	12	9	16	10	10	11	13	10	11	11	12	10	14	11	9	13	11	10	10	10
E7EVJ5;B7Z4I3;B7Z8N7;Q96F07;H7C229;B7Z3H2;E7EW33;B7Z217;Q9NSN1;A0A087WVE1;A0A087WTQ3;A0A087WWZ1	E7EVJ5;B7Z4I3;B7Z8N7;Q96F07;H7C229;B7Z3H2;E7EW33;B7Z217;Q9NSN1	17;16;16;16;15;15;14;14;11;4;4;4	6;6;6;6;5;5;5;5;5;1;1;1	6;6;6;6;5;5;5;5;5;1;1;1	Cytoplasmic FMR1-interacting protein 2	CYFIP2;DKFZp761H087	12	17	6	6	11	10	11	13	12	9	9	9	9	11	10	12	12	10	13	10	11	10	11	9	9	14	8	10	9	11	10	9	8	11	9	13	9	10	11	9	10	11	10
A0A1K0FUB6;K7EMC7;Q8WWM9;K7EIM9	A0A1K0FUB6;K7EMC7;Q8WWM9;K7EIM9	2;2;2;1	2;2;2;1	2;2;2;1	Cytoglobin	CYGB	4	2	2	2	0	0	0	0	0	0	0	0	0	0	0	0	0	0	0	0	0	0	1	1	0	0	1	0	0	0	2	0	0	0	1	0	0	0	0	1	1	0	0
E9PHG5;Q6UW02;Q8WZ13	E9PHG5;Q6UW02;Q8WZ13	8;8;4	8;8;4	1;1;1	Cytochrome P450 20A1	CYP20A1	3	8	8	1	5	3	4	3	4	5	4	3	4	2	3	4	4	3	4	5	4	5	4	7	4	3	3	4	3	5	4	3	5	5	5	6	5	4	5	5	4	2	3
B4DLN7;Q567U3;Q658T6;C9J8K7;F8WBE2;Q53RS5	B4DLN7;Q567U3;Q658T6;C9J8K7;F8WBE2	8;7;6;5;4;2	1;1;0;0;0;0	1;1;0;0;0;0		CYP20A1;DKFZp666P073	6	8	1	1	5	3	4	3	4	5	4	3	4	3	3	4	4	3	4	5	3	5	4	7	4	3	3	4	3	5	4	3	5	5	5	6	5	3	4	5	3	2	3
Q07973	Q07973	1	1	1	1,25-dihydroxyvitamin D(3) 24-hydroxylase, mitochondrial	CYP24A1	1	1	1	1	0	0	0	0	0	0	0	0	0	1	0	0	0	0	0	0	0	0	0	0	0	0	0	1	0	0	0	1	0	0	0	0	0	0	0	0	0	0	1
Q02318	Q02318	2	2	2	Sterol 26-hydroxylase, mitochondrial	CYP27A1	1	2	2	2	2	2	2	2	2	1	2	2	1	2	2	2	2	2	2	2	1	2	2	1	1	2	1	2	2	2	2	2	2	2	2	1	1	2	2	2	2	2	2
Q96SQ9;M0R2G8;M0R152;M0R057;B4DJI0	Q96SQ9	5;1;1;1;1	5;1;1;1;1	5;1;1;1;1	Cytochrome P450 2S1	CYP2S1	5	5	5	5	3	4	2	3	4	2	4	2	3	4	3	4	2	3	5	2	3	2	2	5	4	4	3	3	3	3	1	3	3	2	3	5	3	1	2	3	1	3	2
A8K1T7;Q7Z449;B4DQW9;E9PGH5;B4E0A0;B4E3H5	A8K1T7;Q7Z449;B4DQW9;E9PGH5;B4E0A0;B4E3H5	4;4;3;3;3;3	4;4;3;3;3;3	4;4;3;3;3;3	Cytochrome P450 2U1	CYP2U1	6	4	4	4	0	1	0	0	1	1	0	0	1	1	1	0	1	1	1	0	0	0	1	1	0	1	0	1	1	1	0	1	2	1	2	0	1	1	1	1	2	1	2
B3KRC6;A0A0C4DFL7;Q16850;Q05D40;H7C0D0	B3KRC6;A0A0C4DFL7;Q16850;Q05D40	8;8;8;4;2	8;8;8;4;2	8;8;8;4;2	Lanosterol 14-alpha demethylase	CYP51A1	5	8	8	8	5	5	5	4	5	6	6	5	6	4	5	6	6	5	6	6	3	5	5	5	5	5	5	5	5	5	4	6	6	3	5	5	4	4	5	3	4	5	5
B4DI61;Q6FI18;O00622;Q9UID7;Q53FA4	B4DI61;Q6FI18;O00622;Q9UID7;Q53FA4	4;4;4;3;3	4;4;4;3;3	4;4;4;3;3	Protein CYR61	CYR61	5	4	4	4	4	3	3	3	4	4	4	3	3	4	3	4	3	3	2	4	3	2	2	3	3	4	3	4	3	2	0	3	2	2	3	3	2	3	1	3	3	2	3
B2RMV2;Q69YQ0;F8WAN1;Q59GT7;C9J8U1;C9JLY8	B2RMV2;Q69YQ0;F8WAN1;Q59GT7;C9J8U1	14;14;13;13;12;3	14;14;13;13;12;3	14;14;13;13;12;3	Cytospin-A	CYTSA;SPECC1L;SPECC1L-ADORA2A	6	14	14	14	9	9	12	10	8	7	6	9	9	9	8	11	8	8	7	8	7	8	10	8	7	8	8	8	9	4	5	8	9	6	8	11	6	9	8	6	7	8	6
B5MCV2;B3KSR6;Q8N465;B3KTU3;B3KP72;H7C021;H7C0N1;B2RCN1;H7BZ32;G5E9E8;B3KRJ2;B4E3K7	B5MCV2;B3KSR6;Q8N465;B3KTU3;B3KP72;H7C021;H7C0N1;B2RCN1;H7BZ32;G5E9E8;B3KRJ2;B4E3K7	2;2;2;1;1;1;1;1;1;1;1;1	2;2;2;1;1;1;1;1;1;1;1;1	2;2;2;1;1;1;1;1;1;1;1;1	D-2-hydroxyglutarate dehydrogenase, mitochondrial	D2HGDH	12	2	2	2	1	0	1	2	0	1	0	0	1	1	1	0	0	0	1	1	1	2	1	2	0	0	1	2	1	2	0	1	2	2	1	1	0	1	2	1	1	1	0
B2RAW0;A0A024R036;P98082;D6REB1;D6RIA5;D6RFF7;D6RGZ1	B2RAW0;A0A024R036;P98082	19;19;19;3;3;3;1	19;19;19;3;3;3;1	8;8;8;3;3;3;1	Disabled homolog 2	DAB2	7	19	19	8	11	11	13	14	12	11	12	14	11	10	12	11	11	9	8	13	8	12	11	11	11	11	12	11	11	14	12	14	11	10	11	11	9	14	11	10	10	11	11
F5GXX5;P61803;Q53G02;F5H895;A0A0B4J239	F5GXX5;P61803;Q53G02;F5H895;A0A0B4J239	4;4;3;2;2	4;4;3;2;2	4;4;3;2;2	Dolichyl-diphosphooligosaccharide--protein glycosyltransferase subunit DAD1	DAD1	5	4	4	4	3	3	3	3	3	3	3	3	3	3	2	2	4	3	4	3	3	3	3	3	3	3	3	3	3	3	0	2	3	4	2	3	2	3	2	1	2	2	3
A0A140VJH7;A0A024R529;Q3LXA3;H0YCY6;Q9UFX5;I3L252;E9PJG8;A0AUP5	A0A140VJH7;A0A024R529;Q3LXA3;H0YCY6;Q9UFX5	6;6;6;4;3;2;1;1	6;6;6;4;3;2;1;1	6;6;6;4;3;2;1;1	Bifunctional ATP-dependent dihydroxyacetone kinase/FAD-AMP lyase (cyclizing);ATP-dependent dihydroxyacetone kinase;FAD-AMP lyase (cyclizing)	DAK;TKFC;DKFZp586B1621	8	6	6	6	6	5	5	4	4	2	5	6	5	6	6	6	5	4	5	6	3	4	4	5	2	4	6	5	6	3	2	5	4	1	3	4	3	3	4	3	2	5	2
B2R4C9;P51397	B2R4C9;P51397	3;3	3;3	3;3	Death-associated protein 1	DAP	2	3	3	3	2	2	1	0	1	1	1	1	1	2	1	2	1	1	0	1	3	1	2	2	1	1	2	1	1	0	2	2	1	2	3	3	1	2	2	1	1	2	2
P51398;V9GZ03;V9GYL9;V9GYJ9;V9GYA7;V9GZ61;V9GYC9;V9GYW1;V9GY11;V9GYJ3;E2JL21;V9GYF7	P51398;V9GZ03;V9GYL9;V9GYJ9	10;7;7;5;4;3;3;3;3;2;1;1	10;7;7;5;4;3;3;3;3;2;1;1	10;7;7;5;4;3;3;3;3;2;1;1	28S ribosomal protein S29, mitochondrial	DAP3	12	10	10	10	7	9	7	6	9	7	7	8	9	5	8	7	7	6	7	7	5	6	7	8	4	7	8	7	9	9	4	7	7	8	4	7	6	8	9	6	6	5	6
A0A024R603;Q9UIK4;H0YKW8;H0YLP5;H0YMK1	A0A024R603;Q9UIK4;H0YKW8;H0YLP5;H0YMK1	2;2;1;1;1	1;1;1;1;1	1;1;1;1;1	Death-associated protein kinase 2	DAPK2	5	2	1	1	0	0	0	0	0	0	0	0	0	0	0	0	0	0	0	0	0	0	0	0	0	0	0	0	0	1	0	0	0	0	0	0	0	0	0	0	0	0	0
B3KNJ3;O43293;M0R0D0;M0QYW5;B3KSK3	B3KNJ3;O43293;M0R0D0	3;3;2;1;1	3;3;2;1;1	2;2;1;1;1	Death-associated protein kinase 3	DAPK3	5	3	3	2	2	2	1	2	2	2	2	2	1	2	2	2	1	2	1	2	2	1	2	2	2	2	2	2	2	3	1	2	2	2	2	2	1	2	2	2	2	2	2
A0A140VJW5;P14868;D3DP78;Q53T60;H7BZ35;Q53R85;C9J7S3;C9JLC1;H7C278;C9JQM9	A0A140VJW5;P14868;D3DP78;Q53T60	28;28;26;18;10;10;9;9;7;6	28;28;26;18;10;10;9;9;7;6	28;28;26;18;10;10;9;9;7;6	Aspartate--tRNA ligase, cytoplasmic	DARS	10	28	28	28	22	23	22	22	22	21	20	20	21	22	22	21	22	20	22	20	23	22	21	25	18	24	23	19	22	19	15	22	20	20	19	22	15	19	23	18	18	21	17
A8K4A8;A0A024R8Z9;Q6PI48;Q9H9J7;Q9NVT8;Q9H9M6	A8K4A8;A0A024R8Z9;Q6PI48;Q9H9J7;Q9NVT8	13;13;13;8;7;1	13;13;13;8;7;1	13;13;13;8;7;1	Aspartate--tRNA ligase, mitochondrial	DARS2	6	13	13	13	5	7	8	7	8	7	8	7	6	7	4	5	8	7	9	9	7	8	7	8	8	10	5	7	5	10	4	7	8	7	4	6	7	9	8	8	10	9	7
Q59FG7;Q53F85;B2R7M0;A8K822;A0A1U9X7L0;A0A024RCS3;B4E1C1;Q9UER7	Q59FG7;Q53F85;B2R7M0;A8K822;A0A1U9X7L0;A0A024RCS3;B4E1C1;Q9UER7	2;2;2;2;2;2;2;2	2;2;2;2;2;2;2;2	2;2;2;2;2;2;2;2	Death domain-associated protein 6	DAXX	8	2	2	2	1	0	1	1	1	1	0	1	1	1	1	1	1	2	1	2	1	1	0	1	1	1	1	1	1	1	0	2	2	1	1	1	2	2	1	2	2	2	2
K7EQ02;K7EQ55;K7EK33;A0A0S2Z569;Q96EP5;Q5IRN2;Q5IRN4	K7EQ02;K7EQ55;K7EK33;A0A0S2Z569;Q96EP5;Q5IRN2	7;7;7;7;7;6;1	7;7;7;7;7;6;1	7;7;7;7;7;6;1	DAZ-associated protein 1	DAZAP1;DAZAP1/MEF2D fusion	7	7	7	7	7	7	6	5	6	5	5	5	7	7	6	7	5	7	6	6	6	6	7	6	5	7	5	7	6	5	3	5	6	4	3	6	4	6	3	5	5	5	5
Q16643;D6RFI1;D6R9W4;B3KSQ7;D6RCR4;B7Z2Z0;D6R9Q9	Q16643;D6RFI1;D6R9W4	5;3;3;2;1;1;1	5;3;3;2;1;1;1	5;3;3;2;1;1;1	Drebrin	DBN1	7	5	5	5	4	3	2	2	2	3	3	3	4	5	3	5	0	5	3	3	3	4	5	3	1	2	4	1	3	2	1	3	4	1	2	1	2	2	3	2	2	2	3
B4DDD6;B4DUF9	B4DDD6;B4DUF9	15;8	1;1	0;0		DBNL	2	15	1	0	9	11	12	11	10	10	8	12	10	10	10	10	10	10	11	12	13	10	12	10	11	10	10	9	11	10	9	10	9	10	10	10	10	10	11	9	9	10	14
Q9UJU6;Q59FH4;H0Y5J4;B4DDU5;B4DKZ4;F8WBG8;B4DNX5;F8WC20;F8WBB2;F8WFE1;F2Z2V3;F8WB73;F8WCK3;F2Z3E3	Q9UJU6;Q59FH4;H0Y5J4;B4DDU5;B4DKZ4	17;10;10;10;9;7;5;3;3;3;2;2;2;2	17;10;10;10;9;7;5;3;3;3;2;2;2;2	2;2;2;2;0;0;0;0;0;0;0;0;0;0	Drebrin-like protein	DBNL	14	17	17	2	10	11	13	11	11	11	9	13	10	11	11	11	11	11	12	13	14	11	13	11	12	11	10	10	12	11	9	10	9	11	10	11	10	10	12	10	10	11	15
A0A140T947;B4DZ28;A0A1U9X7L7;Q5SQH4;O60231;A0A1U9X7L6;A2AB15;A0A140T9T4;Q9P186;Q5SQH5;A0A140T8Y5	A0A140T947;B4DZ28;A0A1U9X7L7;Q5SQH4;O60231;A0A1U9X7L6;A2AB15	6;6;6;6;6;5;3;2;2;2;1	5;5;5;5;5;4;3;2;2;2;1	5;5;5;5;5;4;3;2;2;2;1	Putative pre-mRNA-splicing factor ATP-dependent RNA helicase DHX16	DBP2;DHX16	11	6	5	5	2	4	5	4	4	2	3	5	2	3	2	3	4	4	2	4	3	3	5	5	1	3	3	2	3	4	1	3	5	4	4	4	2	5	5	5	5	3	3
B3KSR5;Q9UK59	B3KSR5;Q9UK59	5;5	5;5	5;5	Lariat debranching enzyme	DBR1	2	5	5	5	1	3	3	2	2	3	1	2	4	3	3	3	0	3	2	2	2	3	2	3	3	2	1	2	3	2	0	2	2	1	1	2	0	1	2	1	3	3	2
P11182;Q5VVL7;B4E1Q7	P11182;Q5VVL7	5;4;2	5;4;2	5;4;2	Lipoamide acyltransferase component of branched-chain alpha-keto acid dehydrogenase complex, mitochondrial	DBT	3	5	5	5	3	3	3	4	3	5	3	3	4	4	2	4	4	2	3	3	2	1	4	3	3	3	3	3	4	3	2	3	3	3	3	4	3	2	3	4	3	3	2
A0A024RDJ1;Q9NRP0;A0A087WUD3	A0A024RDJ1;Q9NRP0;A0A087WUD3	3;3;2	3;3;2	3;3;2	Oligosaccharyltransferase complex subunit OSTC	DC2;OSTC	3	3	3	3	2	2	2	2	2	2	2	2	2	2	2	2	2	2	2	2	2	2	2	2	2	2	2	2	2	2	2	2	2	2	2	2	1	2	2	2	2	2	2
A0A087WT20;Q9NV06;A0A087X1F8;B3KME9	A0A087WT20;Q9NV06	3;3;1;1	3;3;1;1	3;3;1;1	DDB1- and CUL4-associated factor 13	DCAF13	4	3	3	3	2	2	1	0	1	1	1	0	2	2	2	2	1	1	1	1	1	2	2	1	1	0	0	0	1	0	0	1	2	1	1	1	0	1	0	2	1	1	2
B4DH46;P61962;A0A087WWI6	B4DH46;P61962;A0A087WWI6	4;4;2	4;4;2	4;4;2	DDB1- and CUL4-associated factor 7	DCAF7	3	4	4	4	4	2	2	2	2	2	1	2	2	2	2	4	2	1	1	4	2	3	2	3	0	1	1	2	3	2	2	2	2	2	2	2	3	1	2	1	1	2	1
B7Z7Y3;Q96PD2	B7Z7Y3;Q96PD2	2;2	2;2	2;2	Discoidin, CUB and LCCL domain-containing protein 2	DCBLD2	2	2	2	2	0	0	0	1	0	0	1	0	1	0	1	1	0	1	0	0	1	1	0	1	0	0	1	0	2	0	1	1	1	0	0	0	0	0	0	0	0	0	0
P81605	P81605	3	3	3	Dermcidin;Survival-promoting peptide;DCD-1	DCD	1	3	3	3	1	2	1	0	0	0	0	2	1	1	1	0	1	0	1	1	1	0	2	0	2	1	2	1	1	1	0	1	0	2	0	0	2	2	1	1	1	0	1
Q9UHG0;A0A024R023;H0Y784	Q9UHG0;A0A024R023	11;10;5	11;10;5	11;10;5	Doublecortin domain-containing protein 2	DCDC2;hCG_36730	3	11	11	11	7	5	5	6	8	8	8	8	9	9	6	8	6	9	8	7	7	6	8	8	6	6	9	7	9	8	6	11	7	7	8	7	4	6	6	6	7	8	5
F5CTF3;D6RFG8;P27707;D6RCP9	F5CTF3;D6RFG8;P27707;D6RCP9	6;6;6;4	6;6;6;4	2;2;2;2	Deoxycytidine kinase	DCK	4	6	6	2	6	5	4	4	5	3	4	2	4	4	4	5	4	3	3	3	4	4	2	5	2	4	4	4	4	3	3	4	4	3	5	5	3	4	5	5	3	5	4
Q5VZY9;B7Z2T7;O15075	Q5VZY9;B7Z2T7;O15075	2;2;2	2;2;2	2;2;2	Serine/threonine-protein kinase DCLK1	DCLK1	3	2	2	2	2	2	2	2	2	1	1	1	1	1	2	2	2	2	1	2	1	2	2	1	1	0	1	1	2	1	1	2	2	1	0	1	1	1	1	1	0	1	1
Q53G42;Q96C86	Q53G42;Q96C86	5;5	5;5	5;5	m7GpppX diphosphatase	DCPS	2	5	5	5	2	3	3	2	2	3	3	1	3	1	3	4	0	1	0	4	1	2	1	0	0	3	0	1	2	0	1	3	2	0	1	1	2	1	3	2	2	1	2
P32321;B4DDC2;D6RBJ9;D6RAD7;D6RAR9;D6RC36;D6R9S0;D6RBN2	P32321;B4DDC2;D6RBJ9	4;3;3;1;1;1;1;1	4;3;3;1;1;1;1;1	4;3;3;1;1;1;1;1	Deoxycytidylate deaminase	DCTD	8	4	4	4	3	4	3	4	4	3	3	4	4	4	4	4	3	4	2	4	3	4	3	3	3	3	4	3	4	3	3	4	3	4	4	3	2	4	4	4	3	4	3
E7EX90;Q14203;Q6MZZ3;Q6AWB1;Q6AWB3;Q59F36;O95654;E7EWF7;H8Y0Y3;C9JJD0;C9JKG6;E9PCY0;C9J1B7;C9JZA4;C9JTE5;C9JJN7	E7EX90;Q14203;Q6MZZ3;Q6AWB1;Q6AWB3	38;37;35;25;24;18;10;7;4;2;2;2;1;1;1;1	38;37;35;25;24;18;10;7;4;2;2;2;1;1;1;1	38;37;35;25;24;18;10;7;4;2;2;2;1;1;1;1	Dynactin subunit 1	DCTN1;DKFZp686I0746;DKFZp686E0752;DKFZp686E191	16	38	38	38	21	23	21	22	22	23	20	19	25	22	21	23	22	23	28	22	22	22	20	22	21	21	21	21	20	20	17	22	22	21	20	20	19	24	21	17	21	21	19
H0YI98;A8K8J9;B3KTX4;V9HW58;Q53H88;Q13561;F8VW18;F8W1I6	H0YI98;A8K8J9;B3KTX4;V9HW58;Q53H88;Q13561;F8VW18;F8W1I6	2;2;2;2;2;2;1;1	2;2;2;2;2;2;1;1	2;2;2;2;2;2;1;1	Dynactin subunit 2	DCTN2;HEL-S-77	8	2	2	2	0	0	0	0	0	0	1	0	1	0	0	0	0	1	0	0	1	0	0	1	0	0	0	0	1	1	1	1	0	1	1	0	1	0	1	1	0	1	1
X6RCK5;O75935;X6RA56;A0A0A0MRV8;Q8NB28;X6RLR1	X6RCK5;O75935;X6RA56;A0A0A0MRV8;Q8NB28;X6RLR1	3;3;2;2;2;2	3;3;2;2;2;2	3;3;2;2;2;2	Dynactin subunit 3	DCTN3	6	3	3	3	1	2	1	3	2	1	2	2	1	1	2	1	1	0	1	2	2	1	2	1	2	2	3	2	1	2	3	2	2	1	0	2	2	3	2	2	1	0	0
A0A0S2Z5B8;A0A0S2Z5D4;Q9UJW0;B4DL03;A0A0S2Z5D5;E5RI97;H9KVE0;E5RK21;E5RGG1;B4DS07	A0A0S2Z5B8;A0A0S2Z5D4;Q9UJW0;B4DL03	8;8;8;4;3;3;3;2;2;1	8;8;8;4;3;3;3;2;2;1	8;8;8;4;3;3;3;2;2;1	Dynactin subunit 4	DCTN4	10	8	8	8	6	5	4	6	4	4	3	6	6	6	6	6	4	4	5	4	4	5	6	3	1	3	5	3	4	5	5	6	5	3	4	4	6	6	5	3	3	4	4
H3BUD2;H3BS05;B4DS97;H3BR94;Q9BTE1	H3BUD2;H3BS05;B4DS97;H3BR94;Q9BTE1	2;2;2;2;2	2;2;2;2;2	2;2;2;2;2	Dynactin subunit 5	DCTN5	5	2	2	2	1	1	1	1	1	1	1	2	1	2	2	1	1	2	2	0	1	2	2	0	1	0	2	1	2	1	1	2	1	1	1	0	1	1	1	1	1	1	1
E5RK00;O00399;E5RIK5;E5RGW9;E5RFU3	E5RK00;O00399;E5RIK5;E5RGW9;E5RFU3	2;2;1;1;1	2;2;1;1;1	2;2;1;1;1	Dynactin subunit 6	DCTN6	5	2	2	2	1	1	0	0	0	0	1	0	0	0	1	1	1	1	0	0	1	0	0	0	1	0	1	0	0	0	0	0	0	1	0	1	1	1	0	0	0	1	0
C9JVE2;Q96GG9;C9J8R4;B4DM76;C9JRU6;C9J0B2;C9JUW4	C9JVE2;Q96GG9;C9J8R4;B4DM76;C9JRU6;C9J0B2;C9JUW4	5;5;4;4;3;3;3	5;5;4;4;3;3;3	5;5;4;4;3;3;3	DCN1-like protein;DCN1-like protein 1	DCUN1D1	7	5	5	5	4	5	4	5	4	4	4	5	3	4	4	5	4	4	4	4	3	5	4	4	1	4	5	5	4	1	2	4	4	3	2	5	4	4	5	4	1	3	2
Q7Z4W1;J3KS22;J3QS36;J3QS45;J3KRZ4;J3KSZ5;J3QL34;J3QRQ2	Q7Z4W1;J3KS22;J3QS36;J3QS45;J3KRZ4;J3KSZ5;J3QL34	10;9;8;5;5;5;5;1	10;9;8;5;5;5;5;1	10;9;8;5;5;5;5;1	L-xylulose reductase	DCXR	8	10	10	10	6	5	6	5	5	4	4	5	5	6	8	6	5	6	8	6	1	9	6	6	3	6	6	5	8	5	2	7	6	3	4	6	2	5	7	4	4	4	3
A0A024R7J7;Q9BW61	A0A024R7J7;Q9BW61	2;2	2;2	2;2	DET1- and DDB1-associated protein 1	DDA1	2	2	2	2	2	2	1	1	1	1	0	1	1	1	1	2	0	2	0	2	2	0	2	1	0	1	1	1	1	2	1	1	0	1	1	1	1	1	1	1	1	1	1
B4DGT0;B4E3V1;B4DYP1;B1AKK2;O94760;H0Y7N1;A0A140T971;Q5SSV3;Q5SRR8;V9HW53;O95865	B4DGT0;B4E3V1;B4DYP1;B1AKK2;O94760	6;5;5;5;5;1;1;1;1;1;1	6;5;5;5;5;1;1;1;1;1;1	6;5;5;5;5;1;1;1;1;1;1	N(G),N(G)-dimethylarginine dimethylaminohydrolase 1	DDAH1	11	6	6	6	0	1	1	2	2	2	1	3	4	1	3	0	1	1	1	2	1	3	1	1	2	1	2	0	0	2	1	2	2	1	0	1	0	3	1	0	1	0	3
Q16531;F5GY55;B7Z2A1;B4DSA8;F5H2L3;F5GWI0;F5GZY8;F5GYG8;B7Z859;F5H198	Q16531;F5GY55;B7Z2A1;B4DSA8	36;33;33;28;9;8;8;5;5;3	36;33;33;28;9;8;8;5;5;3	12;12;12;6;7;6;5;2;3;0	DNA damage-binding protein 1	DDB1	10	36	36	12	31	29	27	25	29	26	21	24	30	29	33	32	28	27	29	30	26	28	27	28	20	29	22	23	25	23	15	23	27	22	19	28	22	24	29	24	20	25	24
Q92466;A0A087WYT8;A0A087X0X5;A0A087WW71	Q92466;A0A087WYT8;A0A087X0X5	6;3;3;1	6;3;3;1	6;3;3;1	DNA damage-binding protein 2	DDB2	4	6	6	6	3	3	2	2	2	3	3	4	3	2	3	3	3	2	4	2	4	4	4	2	2	3	1	3	2	2	2	5	3	2	3	2	3	4	5	1	3	3	1
B4DSR3;O94830;H0YF30;B3KPM6	B4DSR3;O94830;H0YF30;B3KPM6	3;3;2;2	3;3;2;2	3;3;2;2	Phospholipase DDHD2	DDHD2	4	3	3	3	0	0	0	0	0	0	0	1	0	0	0	0	0	0	0	0	0	0	0	0	0	0	0	0	0	0	0	2	1	0	0	0	1	1	0	0	1	1	0
H0YII4;H0YI90;Q5TDH0	H0YII4;H0YI90;Q5TDH0	1;1;1	1;1;1	1;1;1	Protein DDI1 homolog 2	DDI2	3	1	1	1	0	0	0	0	0	0	0	0	1	0	0	0	0	0	0	0	1	0	0	0	0	0	1	0	0	0	0	0	1	0	0	0	0	1	1	0	1	1	1
A0A0C4DGS1;A0A024RAD5;P39656;U3KQ84	A0A0C4DGS1;A0A024RAD5;P39656;U3KQ84	14;14;14;7	14;14;14;7	14;14;14;7	Dolichyl-diphosphooligosaccharide--protein glycosyltransferase 48 kDa subunit	DDOST	4	14	14	14	12	10	11	11	12	9	11	10	12	10	11	11	11	12	12	10	9	10	9	10	12	12	10	13	12	10	10	12	11	10	8	12	9	12	9	8	8	11	8
Q96HY6;A0A0A0MRX2	Q96HY6;A0A0A0MRX2	5;4	5;4	5;4	DDRGK domain-containing protein 1	DDRGK1	2	5	5	5	4	4	4	4	4	4	3	4	4	4	3	4	3	4	2	4	4	3	4	4	4	4	4	3	4	4	1	4	5	2	2	4	2	3	3	4	3	4	2
B4DJQ7;Q53Y51;A0A0F7RPW6;B5MC82;B4E259;P30046;A6NHG4	B4DJQ7;Q53Y51;A0A0F7RPW6;B5MC82;B4E259;P30046;A6NHG4	1;1;1;1;1;1;1	1;1;1;1;1;1;1	1;1;1;1;1;1;1	D-dopachrome decarboxylase;D-dopachrome decarboxylase-like protein	DDT;DDTL	7	1	1	1	0	0	0	0	0	0	0	0	0	0	0	0	0	0	1	0	0	0	0	0	0	0	0	0	1	0	0	0	0	0	0	0	0	0	0	0	0	0	1
A3RJH1;Q92499;F1T0B3;A0A087X2G1;B4DP70	A3RJH1;Q92499;F1T0B3;A0A087X2G1;B4DP70	25;25;23;23;20	25;25;23;23;20	25;25;23;23;20	ATP-dependent RNA helicase DDX1	DDX1	5	25	25	25	22	20	19	20	21	23	18	22	21	22	20	21	20	18	18	21	16	19	21	20	16	21	21	19	20	18	18	17	19	19	17	19	16	18	21	15	15	16	16
Q59EC7;Q86VR6;E9PIF2;Q13206;B4DKX3	Q59EC7;Q86VR6;E9PIF2;Q13206;B4DKX3	6;5;5;5;4	6;5;5;5;4	6;5;5;5;4	Probable ATP-dependent RNA helicase DDX10	DDX10	5	6	6	6	2	1	1	2	3	3	3	2	3	3	3	2	3	2	2	1	3	1	2	1	2	2	1	1	1	1	1	0	1	3	3	1	1	2	2	3	1	3	3
A0A1W2PQ51;Q59F66;Q92841;B4DZQ7;A0A0U1RQJ0;Q9UQL5	A0A1W2PQ51;Q59F66;Q92841;B4DZQ7	28;28;28;20;2;2	21;21;21;14;1;2	21;21;21;14;1;2	Probable ATP-dependent RNA helicase DDX17	DDX17	6	28	21	21	24	26	26	24	26	25	19	26	25	25	25	26	23	27	26	23	21	23	23	23	24	24	25	22	25	22	16	25	26	22	19	25	19	23	25	22	21	24	19
A0A024RAH8;Q9NVP1;Q4ZG72;Q8N254;Q53TI6;H7C452;Q59FR7	A0A024RAH8;Q9NVP1;Q4ZG72	11;11;9;5;1;1;1	11;11;9;5;1;1;1	11;11;9;5;1;1;1	ATP-dependent RNA helicase DDX18	DDX18	7	11	11	11	6	10	9	7	4	7	7	8	9	8	10	9	9	8	7	8	7	8	7	6	4	7	7	5	8	6	6	6	8	5	8	7	7	9	9	7	5	10	5
Q9NUU7;I3L0H8;B4DS24;F6QDS0;Q9HBZ9;Q7Z4W5;I3L352;H3BTB3;J3QRH0;H3BSL8;H3BP36;H3BP50	Q9NUU7;I3L0H8;B4DS24;F6QDS0;Q9HBZ9;Q7Z4W5;I3L352	13;12;11;11;9;9;8;5;2;2;1;1	13;12;11;11;9;9;8;5;2;2;1;1	3;2;2;1;1;1;1;2;2;2;1;1	ATP-dependent RNA helicase DDX19A	DDX19A	12	13	13	3	9	8	8	7	8	8	8	9	8	8	8	8	9	8	10	10	6	9	8	8	8	7	8	8	7	7	6	9	7	6	7	6	7	7	8	6	7	7	6
Q8TDR3;Q8NEH0;Q8IYV2;Q9UHI6	Q8TDR3;Q8NEH0;Q8IYV2;Q9UHI6	3;3;3;3	3;3;3;3	3;3;3;3	Probable ATP-dependent RNA helicase DDX20	DDX20	4	3	3	3	3	3	3	3	3	3	2	3	2	3	3	3	3	3	3	3	3	2	2	3	2	3	3	1	3	2	0	3	3	3	2	3	2	2	1	2	2	2	2
Q9NR30;Q8NI92;Q3SWU7	Q9NR30	23;3;2	23;3;2	21;3;2	Nucleolar RNA helicase 2	DDX21	3	23	23	21	17	16	13	13	15	16	12	13	17	15	17	18	17	15	16	13	12	15	15	11	12	15	16	13	15	15	16	14	18	14	13	17	16	17	14	15	14	14	14
B3KY11;A8KA56;A0A024R0Z3;Q9BUQ8;H0YI52;F8VVA2;H0YIL9	B3KY11;A8KA56;A0A024R0Z3;Q9BUQ8	13;13;13;13;1;1;1	13;13;13;13;1;1;1	13;13;13;13;1;1;1	Probable ATP-dependent RNA helicase DDX23	DDX23	7	13	13	13	7	8	8	6	4	7	6	6	4	8	6	7	6	8	7	6	8	7	7	6	4	6	6	5	7	6	5	6	6	7	5	5	3	7	5	4	5	7	6
B4DKV2;G3V529;Q9GZR7;Q59FS7;B4DM03;A0A1W2PRR2;F5GYL3;B4E300;B4DGI6;Q7Z4W0;A0A087WXU8;Q7Z4X3;Q9P054	B4DKV2;G3V529;Q9GZR7;Q59FS7;B4DM03;A0A1W2PRR2;F5GYL3;B4E300;B4DGI6	11;11;11;10;10;8;8;8;6;5;5;5;2	11;11;11;10;10;8;8;8;6;5;5;5;2	11;11;11;10;10;8;8;8;6;5;5;5;2	ATP-dependent RNA helicase DDX24	DDX24	13	11	11	11	2	7	5	6	4	6	2	6	4	4	6	3	5	5	3	3	5	4	6	3	5	2	5	3	4	5	2	2	5	7	4	4	2	5	7	5	5	4	6
B7Z6D5;B3GQE6;Q96GQ7;Q53G15;A0A087X059;Q3MI07;A0A087WYH5	B7Z6D5;B3GQE6;Q96GQ7;Q53G15	12;12;12;7;4;1;1	12;12;12;7;4;1;1	12;12;12;7;4;1;1	Probable ATP-dependent RNA helicase DDX27	DDX27	7	12	12	12	10	9	10	10	9	9	8	10	8	10	10	10	9	10	8	9	7	11	11	11	10	9	9	7	10	9	4	7	9	7	7	10	4	10	9	8	7	10	8
O00148;B4DX78;K7EQN7;A0A024R7H0;K7EPJ3;A0A0D9SEM9;K7EN69;K7ENP6;K7EL56;K7EIL8;B4DF34;Q69YT6;H0Y400;F6SXL5	O00148;B4DX78;K7EQN7;A0A024R7H0	14;12;10;10;6;4;4;3;3;3;3;3;3;2	5;4;4;4;2;3;1;1;1;1;1;0;0;0	5;4;4;4;2;3;1;1;1;1;1;0;0;0	ATP-dependent RNA helicase DDX39A	DDX39A;DDX39	14	14	5	5	12	10	11	12	11	11	11	11	11	12	11	11	11	12	13	10	11	13	11	11	11	11	11	11	12	9	6	12	12	11	8	10	7	10	10	10	10	10	12
A0A0D9SFB3;A0A0D9SG12;B5BTY4;A0A0D9SF53;O00571;Q59GX6;B4DLU5;Q5S4N1;A0A0J9YVQ7;C9J081;B4E3C4;A0A0J9YYH6;A0A087WVZ1;B4DLA0;A0A087WX09;D6RCM4;Q9NQI0;H0Y960	A0A0D9SFB3;A0A0D9SG12;B5BTY4;A0A0D9SF53;O00571;Q59GX6;B4DLU5;Q5S4N1	25;25;25;25;25;24;17;14;5;5;5;4;3;3;2;2;2;1	24;24;24;24;24;23;16;13;5;5;5;4;3;3;2;2;2;1	9;9;9;9;9;8;4;6;3;0;1;1;2;2;1;0;0;0	ATP-dependent RNA helicase DDX3X	DDX3X	18	25	24	9	18	20	20	16	20	19	16	18	20	19	19	18	18	18	18	20	20	18	19	16	14	18	17	18	18	16	16	16	16	15	17	19	17	20	20	14	21	15	18
A0A024R9A4;O15523;B4E010;B4E132;C9J8G5	A0A024R9A4;O15523;B4E010;B4E132	19;19;13;12;5	3;3;1;3;1	3;3;1;3;1	ATP-dependent RNA helicase DDX3Y	DDX3Y	5	19	3	3	14	13	14	13	15	12	12	14	14	14	11	13	12	13	13	15	13	14	14	12	11	13	13	11	14	12	12	12	12	11	12	12	13	14	14	10	14	12	13
Q86XP3;A0A0A0MSJ0;B3KX23;B3KTL4;B3KV84;B3KMI4	Q86XP3;A0A0A0MSJ0;B3KX23;B3KTL4;B3KV84;B3KMI4	22;21;20;19;13;12	22;21;20;19;13;12	6;6;5;5;0;0	ATP-dependent RNA helicase DDX42	DDX42	6	22	22	6	18	18	16	17	14	17	11	17	18	18	16	16	16	15	17	16	14	15	17	17	11	15	15	8	14	14	8	18	18	15	10	15	9	15	15	11	13	15	12
A8K6X3;A0A0C4DG89;D3DQA6;D6RJA6;Q0VGL8;H0Y9U3	A8K6X3;A0A0C4DG89;D3DQA6	28;28;21;12;4;1	28;28;21;12;4;1	1;1;0;0;0;0		DDX46	6	28	28	1	18	19	14	17	16	18	17	18	18	21	18	21	19	19	21	19	19	18	19	17	15	16	15	20	16	14	9	19	18	14	13	14	12	15	18	15	15	16	19
A0A024R8W0;P38919;I3L3H2;Q59GT8;Q5JWW0;E9PBH4;F8WE11;C9JUF0	A0A024R8W0;P38919	20;20;6;2;2;2;2;1	16;16;4;0;0;0;0;0	16;16;4;0;0;0;0;0	Eukaryotic initiation factor 4A-III;Eukaryotic initiation factor 4A-III, N-terminally processed	DDX48;EIF4A3	8	20	16	16	17	17	15	16	15	16	15	15	15	17	16	17	16	17	18	14	16	16	15	17	15	16	14	16	14	16	13	15	16	16	16	16	14	16	16	14	16	17	14
P17844;J3KTA4;B5BUE6;B4DN41;B4DNG2;Q7Z2V5;Q59E92;J3QRQ7;J3QSF1;J3KRZ1;J3KRX8;J3QR02;C1IK54;X6RLV5;J3QKN9;J3QS79	P17844;J3KTA4;B5BUE6;B4DN41;B4DNG2;Q7Z2V5;Q59E92	29;28;28;27;26;22;21;10;9;9;7;6;6;4;2;1	29;28;28;27;26;22;21;10;9;9;7;6;6;4;2;1	22;21;21;20;19;16;15;8;6;4;7;6;6;4;2;1	Probable ATP-dependent RNA helicase DDX5	DDX5;DKFZp686J01190	16	29	29	22	27	25	26	24	25	23	20	25	23	24	24	26	25	24	25	23	23	23	26	23	22	26	22	21	22	21	17	21	23	24	22	22	20	24	23	21	22	23	20
B4DED6;B4DW97;Q9BQ39;A0A087WVC1;K0J110;Q53FI9;Q9NTA9	B4DED6;B4DW97;Q9BQ39;A0A087WVC1;K0J110;Q53FI9	5;5;5;4;4;3;1	3;3;3;2;2;1;1	3;3;3;2;2;1;1	ATP-dependent RNA helicase DDX50	DDX50;mcdrh	7	5	3	3	4	3	3	3	3	4	2	3	3	2	3	4	4	2	4	2	4	3	3	2	2	5	4	4	3	3	3	4	4	2	2	4	4	4	2	4	4	2	3
F1T0L5;Q8N8A6	F1T0L5;Q8N8A6	4;4	4;4	4;4	ATP-dependent RNA helicase DDX51	DDX51	2	4	4	4	2	2	0	1	0	0	0	1	0	1	0	1	1	1	0	0	0	1	0	0	1	0	0	0	0	1	0	0	1	0	0	0	0	1	1	0	0	1	2
Q9Y2R4;B3KM65;A0A087X1P7;A0A087WTD6;A0A087X069;A0A087X121;Q59H21	Q9Y2R4;B3KM65	3;2;1;1;1;1;1	3;2;1;1;1;1;1	3;2;1;1;1;1;1	Probable ATP-dependent RNA helicase DDX52	DDX52	7	3	3	3	1	1	1	1	1	1	0	1	1	1	1	2	1	1	1	1	2	1	2	1	0	1	1	1	2	1	1	2	1	1	0	0	1	2	2	0	1	2	1
Q8TDD1;F8VRX4	Q8TDD1;F8VRX4	4;2	4;2	4;2	ATP-dependent RNA helicase DDX54	DDX54	2	4	4	4	1	1	2	2	3	3	2	2	2	3	3	3	2	3	2	2	3	2	2	2	1	2	2	1	2	2	1	2	2	2	1	2	2	2	2	2	1	2	1
F5H5U2;A0A024RBS0;Q8NHQ9;B4DVE4;E7EX41;Q8TEC9	F5H5U2;A0A024RBS0;Q8NHQ9;B4DVE4	3;3;3;2;1;1	3;3;3;2;1;1	3;3;3;2;1;1	ATP-dependent RNA helicase DDX55	DDX55	6	3	3	3	1	1	0	0	1	0	1	0	0	1	0	0	0	1	0	0	0	0	0	0	1	0	2	0	0	0	0	0	0	0	0	0	2	1	0	0	1	0	0
G3V0G3;H7C3E9;Q53HB9;Q9NY93;F8WDT8	G3V0G3;H7C3E9;Q53HB9;Q9NY93;F8WDT8	2;2;2;2;1	2;2;2;2;1	2;2;2;2;1	Probable ATP-dependent RNA helicase DDX56	DDX56	5	2	2	2	1	0	0	1	1	2	0	0	1	2	0	0	1	0	0	0	1	1	0	0	1	2	0	2	1	0	0	2	1	1	1	0	0	1	1	0	0	1	2
O95786;B3KWW1;A2A376;B4DWT9;B3KN51;Q3B797	O95786;B3KWW1;A2A376;B4DWT9;B3KN51	24;21;19;14;13;5	24;21;19;14;13;5	24;21;19;14;13;5	Probable ATP-dependent RNA helicase DDX58	DDX58	6	24	24	24	8	9	8	7	8	7	7	13	7	10	8	8	10	10	9	9	10	8	12	10	7	8	6	10	8	5	8	9	7	7	6	9	7	8	6	7	7	7	10
P26196;B2R858;Q8IV96	P26196;B2R858	18;17;7	18;17;7	18;17;7	Probable ATP-dependent RNA helicase DDX6	DDX6	3	18	18	18	15	17	15	14	16	16	14	16	16	17	17	15	17	17	16	15	15	16	17	16	14	15	15	14	17	13	11	14	16	14	11	14	13	15	13	15	13	14	11
Q8IY21;Q6MZF7	Q8IY21	4;1	4;1	4;1	Probable ATP-dependent RNA helicase DDX60	DDX60	2	4	4	4	2	0	0	1	0	1	1	2	0	0	0	1	0	1	1	1	2	2	1	1	0	0	0	0	0	0	1	0	1	2	0	0	1	2	0	2	2	2	1
A0A024R9D7;Q16698;E5RJD2;E5RJG7;Q7LDK6;E5RFV2;E5RID6;H0YAW3	A0A024R9D7;Q16698;E5RJD2;E5RJG7;Q7LDK6;E5RFV2	8;8;5;5;5;5;2;1	8;8;5;5;5;5;2;1	8;8;5;5;5;5;2;1	2,4-dienoyl-CoA reductase, mitochondrial	DECR1;DECR	8	8	8	8	5	5	6	4	5	6	4	5	5	5	6	6	7	6	5	5	6	5	5	5	4	5	6	4	6	5	4	5	6	5	5	5	4	6	7	7	6	4	5
A0A0J9YWI0;Q4VXZ8;Q9NUI1;A0A0J9YY83;G3V0I9;A0A0J9YXZ6;H7C078	A0A0J9YWI0;Q4VXZ8;Q9NUI1	7;7;7;3;2;2;2	7;7;7;3;2;2;2	7;7;7;3;2;2;2	Peroxisomal 2,4-dienoyl-CoA reductase	DECR2	7	7	7	7	5	3	4	2	2	1	2	4	2	3	5	3	5	3	6	3	2	3	6	4	2	3	5	2	4	3	0	4	5	2	3	3	2	3	5	2	4	4	2
B3KSI1;B2RBP7;Q9H4E7	B3KSI1;B2RBP7;Q9H4E7	2;2;2	2;2;2	2;2;2	Differentially expressed in FDCP 6 homolog	DEF6	3	2	2	2	1	0	0	0	1	0	1	0	0	0	0	0	0	0	0	0	0	0	0	0	0	0	0	1	0	1	0	0	1	0	0	0	0	1	0	0	0	0	0
H3BMT5	H3BMT5	1	1	1		DEF8	1	1	1	1	0	0	0	0	0	0	0	0	0	0	0	0	0	0	0	0	0	0	0	0	0	0	0	0	0	0	1	0	0	0	0	0	0	0	0	0	0	0	0
A0A024R3P1;O15121	A0A024R3P1;O15121	1;1	1;1	1;1	Sphingolipid delta(4)-desaturase DES1	DEGS1	2	1	1	1	1	1	0	0	1	1	0	1	1	1	1	1	1	1	1	1	1	1	1	0	0	1	0	0	0	0	1	0	0	1	0	0	1	1	0	0	0	0	1
P35659;B4DFG0;B4DNW3;D6RDA2;H0Y993;Q6MZJ9;D6R9L5;H0Y8X0	P35659;B4DFG0;B4DNW3	7;6;5;3;3;2;2;1	7;6;5;3;3;2;2;1	7;6;5;3;3;2;2;1	Protein DEK	DEK	8	7	7	7	6	5	5	5	5	5	6	5	5	5	5	6	5	6	6	5	5	5	5	6	5	5	5	5	5	6	5	5	4	5	5	5	5	6	6	5	6	6	5
B4DWL2;A0A024R0H5;A0A024R0G2;Q9H6A0	B4DWL2;A0A024R0H5;A0A024R0G2;Q9H6A0	1;1;1;1	1;1;1;1	1;1;1;1	DENN domain-containing protein 2D	DENND2D	4	1	1	1	1	1	1	1	0	1	0	0	1	1	0	0	0	1	0	1	1	1	1	0	0	0	0	0	1	0	1	1	1	0	0	0	1	0	1	1	1	1	0
A0A0U1RR27;Q7Z401;B7Z5Y3;A8K2M7;Q05C90;H3BTW5	A0A0U1RR27;Q7Z401	3;2;1;1;1;1	3;2;1;1;1;1	3;2;1;1;1;1	C-myc promoter-binding protein	DENND4A	6	3	3	3	0	0	0	0	0	0	0	0	0	0	1	0	0	1	0	0	1	0	0	0	0	0	1	0	0	0	0	1	2	0	0	1	1	0	0	0	0	2	1
Q5VZ89;B3KXP9;B7Z850;B7Z660;X6RAE7;X6R5W5;R4GMN2;Q9NWQ5	Q5VZ89;B3KXP9;B7Z850;B7Z660;X6RAE7	6;5;4;4;3;2;1;1	6;5;4;4;3;2;1;1	6;5;4;4;3;2;1;1	DENN domain-containing protein 4C	DENND4C	8	6	6	6	2	2	2	3	1	2	0	1	2	3	2	3	2	2	0	2	4	1	3	2	0	1	0	2	1	2	0	4	3	2	1	0	1	2	3	2	1	2	1
A0A024RBR3;O43583;F8VVL1	A0A024RBR3;O43583;F8VVL1	4;4;3	4;4;3	4;4;3	Density-regulated protein	DENR	3	4	4	4	2	2	2	2	3	3	2	2	4	3	4	2	2	3	4	4	3	3	3	3	4	2	2	3	2	4	2	2	3	4	2	2	2	3	3	2	3	3	3
Q9Y315;G3V158;E9PPM8;E9PMH9;B4DKS9;E9PML7;E9PJ44;E9PJB9;E9PPK3	Q9Y315;G3V158;E9PPM8	9;7;7;4;4;3;1;1;1	9;7;7;4;4;3;1;1;1	9;7;7;4;4;3;1;1;1	Deoxyribose-phosphate aldolase	DERA	9	9	9	9	7	6	6	7	6	6	5	8	7	7	6	5	7	6	7	6	5	7	6	8	5	7	5	5	6	5	4	6	6	4	2	6	6	6	5	4	3	5	4
E5RGY0;B4E1G1;A0A024R9G3;Q9BUN8	E5RGY0;B4E1G1;A0A024R9G3;Q9BUN8	1;1;1;1	1;1;1;1	1;1;1;1	Derlin-1	DERL1	4	1	1	1	1	1	0	1	1	1	1	0	1	1	1	1	1	1	1	1	1	1	1	1	1	1	0	1	1	0	0	1	0	0	0	1	1	1	0	1	0	0	0
Q9GZP9;I3L1T3;I3L1S8;I3L0R8;I3L3R8;I3L4W7;K7EQE8;I3L1W3;Q96Q80	Q9GZP9;I3L1T3;I3L1S8;I3L0R8	4;3;2;2;1;1;1;1;1	4;3;2;2;1;1;1;1;1	4;3;2;2;1;1;1;1;1	Derlin-2	DERL2	9	4	4	4	3	2	2	1	0	0	2	2	1	2	2	2	2	1	1	1	0	3	3	3	3	3	1	3	2	2	0	0	2	0	1	3	0	3	0	2	1	1	2
A0A024RA58;O60443;A4FTY0;A4FVA8;A8K410;H7C3W1;H7C147;H7BZJ0;C9JSR4	A0A024RA58;O60443;A4FTY0;A4FVA8;A8K410;H7C3W1	15;15;14;13;12;9;5;3;1	15;15;14;13;12;9;5;3;1	15;15;14;13;12;9;5;3;1	Non-syndromic hearing impairment protein 5	DFNA5	9	15	15	15	11	12	11	9	10	8	8	10	9	12	11	12	9	11	11	11	11	11	9	11	10	9	10	9	11	9	8	12	10	8	7	9	9	10	9	8	9	9	8
A0A024RB23;P23743;G3V4E1;B4E0C6;F8W1H7;H0YJH4;F8VNZ9;G3V327;C9JM35;F8W1M3;F8VWX8;G3V4I3;G3V312;O75484	A0A024RB23;P23743;G3V4E1	10;10;8;4;3;3;2;2;2;2;1;1;1;1	10;10;8;4;3;3;2;2;2;2;1;1;1;1	10;10;8;4;3;3;2;2;2;2;1;1;1;1	Diacylglycerol kinase;Diacylglycerol kinase alpha	DGKA	14	10	10	10	6	5	7	6	7	5	5	7	8	5	6	5	7	6	8	6	7	6	7	6	6	5	5	7	6	7	6	7	7	3	4	6	6	6	5	5	5	6	4
Q15392;Q3LIE7;B7ZAV4;B7Z919;H7C4B7;B7Z546;B7Z943	Q15392;Q3LIE7;B7ZAV4	11;10;10;5;4;4;3	11;10;10;5;4;4;3	11;10;10;5;4;4;3	Delta(24)-sterol reductase	DHCR24;Nbla03646	7	11	11	11	8	7	7	7	6	7	7	6	6	5	6	6	6	8	7	6	5	6	5	7	5	6	7	8	7	8	4	7	6	8	7	7	7	7	7	7	7	7	7
A8K0D2;A0A024R5F7;Q9UBM7;E9PJ54;X5D9E1;E9PM00;A0A0S2Z3S3;X5DRD7;X5DNI9;A0A0S2Z3U5;E9PRL8;E9PQ71;E9PIP9;A0A0S2Z3N8;H0YE57;B4E1K5	A8K0D2;A0A024R5F7;Q9UBM7;E9PJ54;X5D9E1;E9PM00;A0A0S2Z3S3;X5DRD7;X5DNI9	3;3;3;2;2;2;2;2;2;1;1;1;1;1;1;1	3;3;3;2;2;2;2;2;2;1;1;1;1;1;1;1	3;3;3;2;2;2;2;2;2;1;1;1;1;1;1;1	7-dehydrocholesterol reductase	DHCR7	16	3	3	3	2	2	3	2	2	1	1	1	2	2	1	1	2	2	2	1	1	2	1	2	0	2	1	1	2	1	1	1	1	1	1	2	3	2	1	1	1	1	1
Q02127;I3NI32	Q02127;I3NI32	3;2	3;2	3;2	Dihydroorotate dehydrogenase (quinone), mitochondrial	DHODH	2	3	3	3	2	3	3	2	2	3	2	3	3	3	3	3	3	3	2	3	2	3	2	2	2	3	2	2	2	1	1	1	2	2	2	3	1	1	1	2	3	1	1
Q96LJ7;H0YNC2	Q96LJ7;H0YNC2	7;4	7;4	7;4	Dehydrogenase/reductase SDR family member 1	DHRS1	2	7	7	7	6	4	5	5	5	4	4	4	4	4	4	5	5	4	6	4	5	5	4	4	5	5	4	5	4	5	2	3	4	5	3	5	3	2	3	4	5	3	4
Q9BTZ2;D5KJA2;F5GWZ1;B7Z6Z5;D5KJA1;F6TD35;B4DW53;E9PFL3;H0YN69;Q6PKH6;P0CG22	Q9BTZ2;D5KJA2;F5GWZ1;B7Z6Z5;D5KJA1	4;2;2;2;2;1;1;1;1;1;1	4;2;2;2;2;1;1;1;1;1;1	4;2;2;2;2;1;1;1;1;1;1	Dehydrogenase/reductase SDR family member 4	DHRS4;DHRS4L2	11	4	4	4	2	2	1	1	2	2	1	1	0	1	1	2	1	2	2	1	3	0	2	2	2	0	1	2	0	2	1	1	0	1	0	2	1	1	2	2	1	1	3
Q9Y394;A0A087X0Z7;H0YJ66;Q659E8;H0YJR8	Q9Y394;A0A087X0Z7;H0YJ66;Q659E8;H0YJR8	8;7;7;5;4	8;7;7;5;4	6;5;5;4;4	Dehydrogenase/reductase SDR family member 7	DHRS7;DKFZp564H1664	5	8	8	6	5	3	5	3	4	3	4	5	4	4	4	5	5	3	5	4	4	5	3	4	3	5	5	4	5	5	2	3	3	3	3	4	4	2	1	2	4	4	3
A0A0C4DGQ8;Q6IAN0;J3KRS1;J3QKT1;J3QLK1	A0A0C4DGQ8;Q6IAN0	6;6;2;2;1	6;6;2;2;1	6;6;2;2;1	Dehydrogenase/reductase SDR family member 7B	DHRS7B	5	6	6	6	5	4	5	4	4	3	4	4	4	5	4	5	4	3	5	5	4	4	4	4	2	4	4	4	3	3	1	2	2	1	2	3	2	3	3	3	4	3	3
Q8N5I4;H7C613;C9JRH1;H7C5T6;C9JB06;A0A1S5UZ00	Q8N5I4;H7C613;C9JRH1;H7C5T6;C9JB06;A0A1S5UZ00	2;1;1;1;1;1	2;1;1;1;1;1	2;1;1;1;1;1	Dehydrogenase/reductase SDR family member on chromosome X	DHRSX	6	2	2	2	1	1	0	1	1	1	1	1	1	1	0	1	1	1	1	1	1	0	0	2	0	1	1	2	1	1	1	0	0	2	0	1	1	1	1	1	0	0	0
B4E0S6;O43143;B4DFD7	B4E0S6;O43143	22;22;1	22;22;1	21;21;0	Pre-mRNA-splicing factor ATP-dependent RNA helicase DHX15	DHX15	3	22	22	21	17	18	14	14	15	13	17	17	15	16	15	18	14	13	14	13	13	16	17	16	14	17	17	16	16	13	9	16	16	14	13	17	11	15	15	16	16	14	12
A0A087WYN9;Q7Z478	A0A087WYN9;Q7Z478	4;4	4;4	4;4	ATP-dependent RNA helicase DHX29	DHX29	2	4	4	4	3	2	2	2	2	4	1	2	2	2	3	3	1	1	2	2	1	2	4	2	2	3	4	1	3	1	0	4	4	2	3	2	1	1	3	3	3	4	3
A0A024R2T6;Q7L2E3;H7BXY3;F6R0H4;Q6W6M7	A0A024R2T6;Q7L2E3;H7BXY3	7;7;6;1;1	7;7;6;1;1	7;7;6;1;1	Putative ATP-dependent RNA helicase DHX30	DHX30	5	7	7	7	2	2	3	1	1	3	1	3	1	2	1	3	1	1	2	1	4	2	2	2	2	3	2	1	2	2	1	3	3	2	3	2	3	1	2	3	1	4	1
E7EWK3;B7Z8P5;Q9H2U1;A0A0G2JRP3;H7C514;H7C5F5;A0A0G2JQU7	E7EWK3;B7Z8P5;Q9H2U1	7;7;7;1;1;1;1	7;7;7;1;1;1;1	6;6;6;1;1;1;1	ATP-dependent RNA helicase DHX36	DHX36	7	7	7	6	3	5	1	2	3	2	2	2	2	3	0	2	0	2	0	1	2	0	2	1	2	1	1	2	0	2	0	1	1	1	3	2	2	2	2	2	2	1	2
B4DET0;A8K6G9;Q92620;B4DM30;H3BV01;H3BQT9;J3KRT1;B4DN69;J3KTG2	B4DET0;A8K6G9;Q92620;B4DM30	8;8;8;5;3;3;3;2;1	8;8;8;5;3;3;3;2;1	8;8;8;5;3;3;3;2;1	Pre-mRNA-splicing factor ATP-dependent RNA helicase PRP16	DHX38	9	8	8	8	1	4	1	2	3	1	2	3	3	4	3	2	2	3	3	1	1	4	3	4	1	3	3	0	2	3	1	4	4	3	3	2	3	3	3	4	2	4	1
F5H658;B7Z8F4;Q86YB2;Q86X36;A8K6J9;Q14562;Q05CV4;K7EQH7	F5H658;B7Z8F4;Q86YB2;Q86X36;A8K6J9;Q14562;Q05CV4	3;3;3;3;3;3;2;1	2;2;2;2;2;2;2;1	2;2;2;2;2;2;2;1	ATP-dependent RNA helicase DHX8	DHX8	8	3	2	2	3	3	2	2	1	1	2	3	0	3	1	3	3	1	1	3	2	2	3	3	1	1	1	1	2	2	2	3	2	1	1	2	2	3	3	1	2	3	2
Q08211;Q58F26;Q6PJK6;B3KU66	Q08211;Q58F26;Q6PJK6	39;20;20;15	39;20;20;15	39;20;20;15	ATP-dependent RNA helicase A	DHX9	4	39	39	39	28	27	25	26	24	28	25	28	24	27	27	29	24	27	29	28	24	27	28	25	24	29	25	24	25	21	18	27	26	23	22	26	26	27	25	23	21	23	23
A0A140T8Z0;Q6URC4;A0A0G2JH68;O60610;H9KV28;A0RZB8;A0A1E1ERW3;B4DVR3;Q96IL1;Q7KZJ7;B4E2I7;E5RJ79;A0RZB7	A0A140T8Z0;Q6URC4;A0A0G2JH68;O60610;H9KV28;A0RZB8;A0A1E1ERW3	28;28;28;28;27;27;25;13;12;11;3;1;1	28;28;28;28;27;27;25;13;12;11;3;1;1	28;28;28;28;27;27;25;13;12;11;3;1;1	Protein diaphanous homolog 1	DIAPH1	13	28	28	28	13	19	16	18	15	14	15	16	15	21	16	18	17	15	17	20	19	18	16	18	15	16	18	13	15	18	7	16	14	16	14	14	8	17	15	14	17	14	14
Q9NSV4;B7ZB09;B4DPV3	Q9NSV4;B7ZB09;B4DPV3	15;12;12	15;12;12	15;12;12	Protein diaphanous homolog 3	DIAPH3	3	15	15	15	8	10	11	11	10	9	5	10	12	12	11	12	12	10	8	11	10	12	11	8	5	10	7	10	10	8	7	10	11	6	4	10	8	7	7	4	4	7	6
Q9UPY3	Q9UPY3	2	2	2	Endoribonuclease Dicer	DICER1	1	2	2	2	1	1	0	0	1	1	1	1	1	0	1	1	1	1	0	0	0	1	1	0	1	0	1	1	2	1	0	0	0	1	1	0	0	0	1	2	1	1	1
Q9BTC0	Q9BTC0	5	5	5	Death-inducer obliterator 1	DIDO1	1	5	5	5	1	1	1	2	1	1	1	1	2	0	1	1	0	0	0	2	1	2	2	0	1	2	2	0	2	1	1	2	3	2	2	1	1	2	1	1	0	2	1
A8K9K8;Q9UNQ2;D6RCL3;B4DRY2;A0A0C4DGB1	A8K9K8;Q9UNQ2;D6RCL3;B4DRY2;A0A0C4DGB1	4;4;2;2;2	4;4;2;2;2	4;4;2;2;2	Probable dimethyladenosine transferase	DIMT1	5	4	4	4	1	1	1	0	1	1	2	1	1	1	0	1	1	2	3	1	1	1	1	2	1	1	1	2	2	2	1	1	2	2	2	1	1	1	1	2	2	1	3
Q9P265;Q7Z3H2;Q96IB4	Q9P265	4;1;1	4;1;1	4;1;1	Disco-interacting protein 2 homolog B	DIP2B	3	4	4	4	3	3	3	2	3	2	0	2	3	2	1	2	2	3	2	3	2	2	1	1	1	4	2	1	3	2	3	2	4	3	2	2	1	3	3	3	2	2	0
A8QI98;Q9Y2L1;Q49AG4;G3V1J5;A0A024R643;F2Z2C0;B3KM83	A8QI98;Q9Y2L1;Q49AG4;G3V1J5;A0A024R643;F2Z2C0	18;18;16;16;12;9;5	18;18;16;16;12;9;5	18;18;16;16;12;9;5	Exosome complex exonuclease RRP44	DIS3;KIAA1008	7	18	18	18	14	13	12	10	8	11	10	9	8	11	12	13	14	10	10	11	12	11	10	15	8	13	9	9	11	8	6	13	11	9	8	9	7	10	13	10	9	12	7
Q6ICA4;A0A087X0Q9;Q9BVL4	Q6ICA4;A0A087X0Q9;Q9BVL4	3;3;3	3;3;3	3;3;3	Selenoprotein O	dJ402G11.5;SELO	3	3	3	3	1	0	0	0	0	0	0	0	0	1	0	0	0	0	0	0	0	0	0	0	0	0	1	0	1	1	0	1	0	1	1	0	0	1	0	0	0	0	2
O60832;C9IYT0;U5UA77;H7C0M1;U5U7S7;H7C2Q9;H7C2Q2;H7BZF2;U5U768	O60832;C9IYT0;U5UA77;H7C0M1	14;8;8;7;5;4;4;3;1	14;8;8;7;5;4;4;3;1	14;8;8;7;5;4;4;3;1	H/ACA ribonucleoprotein complex subunit 4	DKC1	9	14	14	14	9	8	10	6	9	9	6	10	8	7	9	8	7	9	11	7	9	8	6	6	8	8	9	9	9	8	7	9	7	7	6	8	7	9	8	8	8	7	6
Q8ND98;Q6QHF3;Q96LM8;A0A140VK67;Q86YQ0;Q96MX6	Q8ND98;Q6QHF3;Q96LM8;A0A140VK67;Q86YQ0;Q96MX6	2;2;2;2;2;2	2;2;2;2;2;2	2;2;2;2;2;2	WD repeat-containing protein 92	DKFZp434B156;HZGJ;WDR92	6	2	2	2	0	1	0	0	1	0	0	1	0	1	1	1	1	1	1	1	1	1	1	1	0	1	0	0	1	0	0	0	1	0	0	0	0	1	1	1	0	0	0
Q8N3S0;Q8TAA5	Q8N3S0;Q8TAA5	1;1	1;1	1;1	GrpE protein homolog;GrpE protein homolog 2, mitochondrial	DKFZp451C205;GRPEL2	2	1	1	1	1	1	1	0	1	1	1	1	1	1	1	0	0	1	0	0	0	1	1	1	1	0	1	1	1	1	0	1	1	1	0	1	1	1	1	1	0	1	0
Q86TD7;E7ENC1;B7Z7U9;F8WBI9;E7EUY3;E9PDR0;Q59GV0;C9JQS9;A0A1B2JLU8;E7EX59;P05166;Q9HBR7;E9PEC3;B7Z8A8;E7ETT4;E7ETT1;C9JAW3;C9JVW9;H7C5C9	Q86TD7;E7ENC1;B7Z7U9;F8WBI9;E7EUY3;E9PDR0;Q59GV0;C9JQS9;A0A1B2JLU8;E7EX59;P05166;Q9HBR7;E9PEC3;B7Z8A8;E7ETT4;E7ETT1	4;4;4;4;4;4;4;4;4;4;4;3;3;3;3;3;1;1;1	4;4;4;4;4;4;4;4;4;4;4;3;3;3;3;3;1;1;1	4;4;4;4;4;4;4;4;4;4;4;3;3;3;3;3;1;1;1	Propionyl-CoA carboxylase beta chain, mitochondrial	DKFZp451E113;PCCB	19	4	4	4	0	1	1	2	2	2	1	1	1	2	2	1	1	3	1	1	2	2	2	2	1	1	1	1	1	1	1	1	2	2	0	3	1	2	3	1	2	3	2
Q5JQ44;P61225	Q5JQ44;P61225	2;2	2;2	2;2	Ras-related protein Rap-2b	DKFZp547A0616;RAP2B	2	2	2	2	2	2	2	2	2	2	2	2	2	2	2	2	2	2	2	2	2	2	2	2	2	2	2	2	2	2	1	2	2	2	2	2	2	2	2	2	2	2	2
A0A024R3D4;Q8ND24;E9PN76;E9PRE9	A0A024R3D4;Q8ND24;E9PN76	3;3;2;1	3;3;2;1	3;3;2;1	RING finger protein 214	DKFZp547C195;RNF214	4	3	3	3	0	0	0	1	2	1	2	0	2	2	0	2	0	2	1	1	0	2	0	1	3	2	1	1	1	2	0	0	0	2	2	1	1	1	1	1	3	3	2
Q658K0;Q53FX3;A0A087WXL6;Q9H270;A0A0G2JS92;B7Z879;B3KPS8	Q658K0;Q53FX3;A0A087WXL6;Q9H270;A0A0G2JS92;B7Z879	3;3;3;3;2;2;1	3;3;3;3;2;2;1	3;3;3;3;2;2;1	Vacuolar protein sorting-associated protein 11 homolog	DKFZp564P2364;VPS11	7	3	3	3	0	0	0	1	1	1	0	0	0	0	1	1	0	1	0	0	2	0	0	0	0	0	0	0	0	1	0	1	0	2	0	0	0	1	1	2	1	2	1
Q5U0D0;Q9UG54;B4DRH8;Q5U0C9;O43318	Q5U0D0;Q9UG54;B4DRH8	3;2;2;1;1	3;2;2;1;1	3;2;2;1;1		DKFZp586F0420	5	3	3	3	2	0	0	2	2	3	2	1	1	2	1	1	1	2	1	1	3	0	1	1	1	3	3	0	1	2	2	2	1	1	0	2	1	2	3	2	0	1	0
A4D212;A4D213;Q8N201;Q9BT91;H7C582	A4D212;A4D213;Q8N201;Q9BT91	4;4;4;2;1	4;4;4;2;1	4;4;4;2;1	Integrator complex subunit 1	DKFZP586J0619;INTS1;INT1	5	4	4	4	2	3	0	0	2	0	1	3	1	1	2	2	2	0	0	3	3	0	1	0	1	0	0	0	2	0	0	2	2	1	0	1	1	0	1	0	0	0	0
Q9UG77;F8W689;Q53EW3;B2R5R9;P48382	Q9UG77;F8W689;Q53EW3;B2R5R9;P48382	2;2;2;2;2	2;2;2;2;2	2;2;2;2;2	DNA-binding protein RFX5	DKFZp586K091;RFX5	5	2	2	2	1	1	1	1	1	1	0	0	0	1	1	1	0	2	2	1	2	2	1	0	0	0	0	0	1	0	0	1	1	0	1	0	0	1	1	0	1	2	1
Q658X7;Q96JT2	Q658X7;Q96JT2	1;1	1;1	1;1	Solute carrier family 45 member 3	DKFZp666D0110;SLC45A3	2	1	1	1	0	0	1	0	1	0	0	0	0	1	0	0	1	1	1	0	0	0	0	0	0	0	0	0	0	0	1	0	0	0	0	0	0	0	0	0	0	0	0
Q69YJ7;Q9NTZ6;B3KQH4;B4DRP9;A6PVI1;A6PVI0;Q5JX62	Q69YJ7;Q9NTZ6;B3KQH4;B4DRP9	11;11;9;9;1;1;1	11;11;9;9;1;1;1	11;11;9;9;1;1;1	RNA-binding protein 12	DKFZp667H197;RBM12	7	11	11	11	7	7	7	7	8	8	6	9	7	9	8	7	7	8	8	10	6	8	7	6	5	7	6	6	8	6	2	7	8	6	6	7	3	6	5	6	5	6	3
Q5JPE4;F8VXU5;Q9UBQ0;Q05DG7	Q5JPE4;F8VXU5;Q9UBQ0	3;3;3;1	3;3;3;1	3;3;3;1	Vacuolar protein sorting-associated protein 29	DKFZp667O202;VPS29	4	3	3	3	3	3	3	3	3	2	3	3	3	3	2	3	2	3	3	3	3	3	3	2	3	3	3	3	3	3	1	3	3	3	3	3	3	3	3	3	3	3	3
B3KRJ9;Q69YM5;Q8WXA9	B3KRJ9;Q69YM5;Q8WXA9	5;4;4	5;4;4	5;4;4	Splicing regulatory glutamine/lysine-rich protein 1	DKFZp667P103;SREK1	3	5	5	5	3	3	2	2	2	2	2	2	2	2	2	4	1	1	1	1	2	4	2	3	4	3	2	3	2	2	1	2	3	3	2	3	4	2	2	2	2	2	2
Q6AHZ7;Q6AWA4;Q12789	Q6AHZ7;Q6AWA4;Q12789	3;3;3	3;3;3	3;3;3	General transcription factor 3C polypeptide 1	DKFZp686A111;DKFZp686O0870;GTF3C1	3	3	3	3	2	1	2	1	1	2	1	2	1	3	3	3	1	1	0	2	1	2	1	1	1	1	1	1	2	1	0	1	2	2	1	0	1	0	1	1	1	1	2
Q5HYL1;A0A087X1Z0;A0A087WXD8;B4DKF8;E5RJ29;D3DSQ2;B3KRC4;Q9NYI0	Q5HYL1;A0A087X1Z0;A0A087WXD8;B4DKF8;E5RJ29;D3DSQ2;B3KRC4;Q9NYI0	2;2;2;2;2;2;2;2	2;2;2;2;2;2;2;2	2;2;2;2;2;2;2;2	PH and SEC7 domain-containing protein 3	DKFZp686A1849;PSD3	8	2	2	2	1	0	0	1	1	0	2	1	0	1	0	1	0	0	0	0	2	1	0	0	0	0	0	0	0	1	1	1	0	1	1	0	0	2	0	2	1	0	1
Q5HY97;G3V1I3;A0A024RBW5;Q8IZT9	Q5HY97;G3V1I3;A0A024RBW5;Q8IZT9	2;2;2;2	2;2;2;2	2;2;2;2	Protein FAM9C	DKFZp686B0429;FAM9C	4	2	2	2	0	0	0	0	0	0	0	0	0	0	0	0	0	0	0	0	0	0	0	0	0	0	0	0	0	0	1	0	1	0	0	0	1	0	0	0	0	0	0
Q68D27;F5GYT8;E9PG35;E9PHF7;A0A0S2Z693;Q96RQ3;B7ZAW3;B4DH16;G5E9X5;B4DHW5	Q68D27;F5GYT8;E9PG35;E9PHF7;A0A0S2Z693;Q96RQ3;B7ZAW3;B4DH16;G5E9X5;B4DHW5	2;2;2;2;2;2;1;1;1;1	2;2;2;2;2;2;1;1;1;1	2;2;2;2;2;2;1;1;1;1	Methylcrotonoyl-CoA carboxylase subunit alpha, mitochondrial	DKFZp686B20267;MCCC1	10	2	2	2	0	0	0	1	0	1	1	1	0	0	1	1	0	1	0	2	0	1	0	0	0	0	1	0	0	1	0	1	0	1	0	1	1	0	1	0	1	1	1
Q68D16;A8MT37;A0A024R0L5;P49840;M0QYV0	Q68D16;A8MT37;A0A024R0L5;P49840;M0QYV0	3;3;3;3;2	3;3;3;3;2	3;3;3;3;2	Glycogen synthase kinase-3 alpha	DKFZp686D0638;GSK3A	5	3	3	3	2	3	2	3	3	3	2	3	2	3	3	3	2	3	1	3	2	3	3	3	2	3	3	3	3	3	1	3	3	3	3	2	3	3	3	3	1	2	1
B4DTT0;Q7Z3X3;H7C3P4;A8K6V6;A0A024RBC5;F6S8M0;B4E284;P15586;H0YFA9;F5H4C6;A0A0S2Z3S2	B4DTT0;Q7Z3X3;H7C3P4;A8K6V6;A0A024RBC5;F6S8M0;B4E284;P15586;H0YFA9	11;11;11;11;11;11;11;11;6;5;5	11;11;11;11;11;11;11;11;6;5;5	11;11;11;11;11;11;11;11;6;5;5	N-acetylglucosamine-6-sulfatase	DKFZp686E12166;GNS	11	11	11	11	8	10	8	9	9	9	8	9	9	10	9	10	9	9	9	9	7	9	9	8	7	9	9	8	8	7	9	9	9	9	5	10	8	6	9	7	7	8	7
Q5HYL4;Q86U38;B3KVY3	Q5HYL4;Q86U38	7;7;2	7;7;2	7;7;2	Nucleolar protein 9	DKFZp686E1893;NOP9	3	7	7	7	3	2	2	2	1	3	2	3	2	1	3	5	2	4	3	2	3	2	2	1	1	1	2	1	2	1	0	2	1	1	1	2	0	2	1	1	1	1	1
Q5HYL6;Q9NYL9;H0YKU1;H0YNJ8;H0YNU8;Q4G0W6;G5EA42;A8K9L8;Q9NZR1	Q5HYL6;Q9NYL9;H0YKU1;H0YNJ8	9;9;6;6;1;1;1;1;1	9;9;6;6;1;1;1;1;1	9;9;6;6;1;1;1;1;1	Tropomodulin-3	DKFZp686E1899;TMOD3	9	9	9	9	7	5	6	4	6	7	5	4	6	5	8	8	5	5	4	7	7	6	6	5	4	6	7	4	6	4	5	5	8	2	3	5	4	5	6	3	3	4	4
A0A0S2Z4W4;Q7Z3D7;A0A0A0MR66;P98175;A0A0S2Z4X1;Q6PKH5	A0A0S2Z4W4;Q7Z3D7;A0A0A0MR66;P98175;A0A0S2Z4X1	6;6;6;6;5;1	6;6;6;6;5;1	6;6;6;6;5;1	RNA-binding protein 10	DKFZp686E2459;RBM10	6	6	6	6	1	2	2	0	2	2	1	1	1	2	1	2	2	2	2	2	2	2	1	1	2	1	1	1	1	2	2	1	2	2	1	0	0	3	1	0	1	2	2
Q8N1H4;Q68DZ9;Q59GA1;B2RDQ3;P62995;H7BXF3;H7C2L4	Q8N1H4;Q68DZ9;Q59GA1;B2RDQ3;P62995;H7BXF3	7;7;7;7;7;5;3	7;7;7;7;7;5;3	6;6;6;6;6;4;3	Transformer-2 protein homolog beta	DKFZp686F18120;TRA2B	7	7	7	6	6	5	6	5	6	5	5	5	6	5	6	5	5	5	5	6	6	4	5	5	3	6	5	6	5	5	3	5	4	5	4	6	5	6	5	4	5	5	4
Q63HL4;B2R6E5;A8K3B4;Q59ED7;P16435;H0Y4R2;B4DJI8;E7EMD0;B4DDH3;B4DKM8;B4E305;C9JU80	Q63HL4;B2R6E5;A8K3B4;Q59ED7;P16435;H0Y4R2;B4DJI8;E7EMD0;B4DDH3;B4DKM8	7;7;7;7;7;6;5;4;4;4;2;1	7;7;7;7;7;6;5;4;4;4;2;1	7;7;7;7;7;6;5;4;4;4;2;1	NADPH--cytochrome P450 reductase	DKFZp686G04235;POR	12	7	7	7	5	4	4	3	4	5	2	4	4	4	3	6	4	3	4	4	3	4	4	4	3	4	3	3	4	2	2	2	4	3	2	3	3	3	2	1	2	2	1
A0A0S2Z373;Q63HL5;A0A0C4DFZ2;A0A024R509;P15289;B4DVI5;A0A0S2Z309	A0A0S2Z373;Q63HL5;A0A0C4DFZ2;A0A024R509;P15289;B4DVI5;A0A0S2Z309	2;2;2;2;2;1;1	2;2;2;2;2;1;1	2;2;2;2;2;1;1	Arylsulfatase A;Arylsulfatase A component B;Arylsulfatase A component C	DKFZp686G12235;ARSA	7	2	2	2	2	1	1	0	1	0	0	2	2	1	2	1	1	1	0	2	2	1	1	1	0	0	0	0	1	0	0	1	2	1	0	0	0	1	1	1	0	0	1
Q68DH2;B7Z551;B7Z544;B2RMS9;B7ZKJ8;Q14624;Q59FS1;B7Z8Q7;H7C0L5	Q68DH2;B7Z551;B7Z544;B2RMS9;B7ZKJ8;Q14624;Q59FS1;B7Z8Q7	6;6;6;6;6;6;5;3;2	5;5;5;5;5;5;4;2;2	5;5;5;5;5;5;4;2;2	Inter-alpha-trypsin inhibitor heavy chain H4;70 kDa inter-alpha-trypsin inhibitor heavy chain H4;35 kDa inter-alpha-trypsin inhibitor heavy chain H4	DKFZp686G21125;ITIH4	9	6	5	5	1	1	1	6	2	1	1	1	1	1	1	1	1	1	2	1	3	1	1	1	1	2	1	1	1	5	0	1	1	1	1	3	2	1	1	1	1	2	0
Q5HYB6;B2RDE1;A0A0S2Z4G4;A0A087WWU8;Q5VU61;Q8NAG3;B4DWT5;B4DQ80;D6R904;Q8NI98;Q6LDX7;A0A024R4K5;K7EP68;H0YL80;D6RFM2	Q5HYB6;B2RDE1;A0A0S2Z4G4;A0A087WWU8;Q5VU61;Q8NAG3;B4DWT5;B4DQ80	22;22;22;20;16;15;15;12;10;7;7;5;5;4;3	22;22;22;20;16;15;15;12;10;7;7;5;5;4;3	0;0;0;0;0;0;0;0;0;0;0;0;0;0;0		DKFZp686J1372;TPM3	15	22	22	0	17	12	13	11	15	15	15	13	15	12	16	16	12	12	10	13	14	18	13	13	10	14	17	11	14	13	9	16	17	11	10	11	19	11	18	11	14	13	14
Q6MZF3;B3KSM1;B3KMY8;B3KM71;Q9Y6Y0	Q6MZF3;B3KSM1;B3KMY8;B3KM71;Q9Y6Y0	1;1;1;1;1	1;1;1;1;1	1;1;1;1;1	Influenza virus NS1A-binding protein	DKFZp686K06216;IVNS1ABP	5	1	1	1	0	1	0	0	0	0	0	1	1	1	1	0	0	0	0	1	0	0	0	0	0	1	0	0	0	0	0	0	1	0	0	1	0	0	1	1	0	0	1
Q5CZB5	Q5CZB5	30	1	1		DKFZp686M0430	1	30	1	1	20	20	21	19	20	21	20	20	19	23	22	19	20	23	21	24	22	22	20	19	18	21	19	21	21	25	18	23	24	22	18	20	22	24	21	20	21	25	22
Q53X12;Q5CZH6;Q93050;Q53ET5;B7Z641;B7Z2A9;B7Z2J9;K7EM24;K7EN36;K7EPG4;Q6AHY6;F5H1T6;K7ELZ6;K7EQW2;Q9Y487	Q53X12;Q5CZH6;Q93050;Q53ET5;B7Z641;B7Z2A9;B7Z2J9	10;10;10;9;8;8;6;4;4;4;3;3;2;1;1	10;10;10;9;8;8;6;4;4;4;3;3;2;1;1	10;10;10;9;8;8;6;4;4;4;3;3;2;1;1	V-type proton ATPase subunit a;V-type proton ATPase 116 kDa subunit a isoform 1	DKFZp686N0561;ATP6V0A1	15	10	10	10	6	5	6	5	5	5	7	3	7	6	3	8	5	4	5	6	6	5	5	8	7	6	5	6	7	6	1	4	6	5	3	7	4	2	4	6	4	6	3
Q5JPB8;Q9NY33;G3V1D3;G3V180;E9PQ14;E9PNX5	Q5JPB8;Q9NY33;G3V1D3;G3V180	14;14;13;13;5;3	14;14;13;13;5;3	1;1;1;1;0;0	Dipeptidyl peptidase 3	DKFZp686O1117;DPP3	6	14	14	1	11	10	10	9	11	11	8	11	11	11	10	10	8	11	9	11	8	11	11	11	6	12	9	9	10	9	4	11	12	7	7	10	8	8	11	11	10	9	10
Q68D38	Q68D38	7	1	0		DKFZp686O15119	1	7	1	0	6	5	7	6	7	6	5	6	7	6	5	6	7	6	7	7	6	5	4	4	4	5	4	5	6	6	5	5	6	5	5	6	6	6	4	6	4	6	6
Q5HYG8	Q5HYG8	20	1	1	Serine hydroxymethyltransferase	DKFZp686P09201	1	20	1	1	16	16	17	12	14	13	12	15	14	15	15	14	13	14	15	15	15	16	13	16	14	16	11	17	15	15	15	13	14	14	11	13	12	17	12	13	14	12	13
Q68CX8;A8KAQ6;B4E3W1;Q9Y679	Q68CX8;A8KAQ6;B4E3W1;Q9Y679	2;2;2;2	2;2;2;2	2;2;2;2	Ancient ubiquitous protein 1	DKFZp686P12272;AUP1	4	2	2	2	1	1	2	2	2	2	2	2	2	2	2	2	2	2	2	2	2	1	2	2	1	2	2	2	1	2	0	2	2	2	1	2	1	2	2	2	1	1	1
Q5VU21;Q63HR1;D3DQ69	Q5VU21;Q63HR1;D3DQ69	19;18;18	1;1;1	1;1;1		DKFZp686P17171;SERBP1	3	19	1	1	15	17	16	16	15	14	14	15	15	15	15	17	15	15	17	17	15	16	17	15	14	15	14	14	16	14	16	15	16	14	13	16	13	14	15	14	14	14	15
Q7KZA3;Q53FU1;P22830;Q5TZY0;B4DSA4;K7ELX4;K7EPN2;K7EJX5;K7EKP7;K7EJM8	Q7KZA3;Q53FU1;P22830;Q5TZY0;B4DSA4;K7ELX4	8;8;8;7;6;6;2;2;2;1	8;8;8;7;6;6;2;2;2;1	8;8;8;7;6;6;2;2;2;1	Ferrochelatase;Ferrochelatase, mitochondrial	DKFZp686P18130;FECH	10	8	8	8	6	5	6	5	5	6	5	4	3	3	5	4	5	4	5	3	5	3	5	3	4	6	5	5	4	4	4	4	5	5	5	5	2	3	5	4	3	4	3
Q8N3F4;Q9GZT4;Q53G11;V9GYE8;I3L4B4;I3L4L3;I3L4W4;I3L3N0	Q8N3F4;Q9GZT4;Q53G11;V9GYE8	6;6;5;3;2;1;1;1	6;6;5;3;2;1;1;1	6;6;5;3;2;1;1;1	Serine racemase	DKFZp762A2415;SRR	8	6	6	6	5	5	5	5	5	5	4	5	5	4	5	4	4	3	2	3	3	4	6	4	3	4	4	4	5	4	3	4	4	4	3	4	3	3	4	4	4	3	3
Q69YK5;Q69YR4;B3KWF1;B3KW62;B4DGD6;G3V1P5;B7Z2H7;Q6PKB8;Q96RN5	Q69YK5;Q69YR4;B3KWF1;B3KW62;B4DGD6;G3V1P5;B7Z2H7;Q6PKB8;Q96RN5	1;1;1;1;1;1;1;1;1	1;1;1;1;1;1;1;1;1	1;1;1;1;1;1;1;1;1	Mediator of RNA polymerase II transcription subunit 15	DKFZp762B1216;DKFZp686A2214;MED15	9	1	1	1	1	1	1	1	1	1	1	1	1	1	1	1	1	1	1	1	1	1	1	1	1	1	1	1	1	1	1	1	1	1	1	1	1	1	1	1	1	1	1
Q68CN2;Q71SV8;Q9HCS7	Q68CN2;Q71SV8;Q9HCS7	7;7;7	7;7;7	7;7;7	Pre-mRNA-splicing factor SYF1	DKFZp762C1015;XAB2	3	7	7	7	2	3	2	1	3	2	2	3	3	2	3	2	2	2	1	3	4	3	3	2	0	1	4	2	1	2	2	5	3	2	2	1	1	5	2	2	3	5	3
Q658J0;A0A024R3V5;A0A024R3V7;Q9GZT8;H7C1A8;E7EXA3;Q6X734	Q658J0;A0A024R3V5;A0A024R3V7;Q9GZT8	4;4;4;4;1;1;1	4;4;4;4;1;1;1	4;4;4;4;1;1;1	NIF3-like protein 1	DKFZp762L015;NIF3L1	7	4	4	4	1	2	2	1	1	1	1	1	1	1	2	2	2	2	1	2	2	1	2	2	1	2	2	1	2	1	0	1	0	1	1	2	1	1	2	1	2	0	1
Q69YP1;Q5JY65;Q9BZJ0;Q8IXG0	Q69YP1;Q5JY65;Q9BZJ0;Q8IXG0	8;8;8;7	8;8;8;7	8;8;8;7	Crooked neck-like protein 1	DKFZp762M013;CRNKL1;crn	4	8	8	8	4	3	4	4	2	2	3	3	5	4	3	4	3	5	4	2	5	6	5	3	2	3	3	3	2	4	2	4	4	4	5	4	1	5	4	3	2	3	2
Q68DQ4;B2R5T5;P10644;K7EPB2;K7EIE5;K7EID3;K7EJ40;K7EK41;K7EM13;K7EMZ6;K7EPR5;Q96P62;K7EQK3;A6YCE2;K7EMU2;X6RAV4;A6YCE1;K7EKR1	Q68DQ4;B2R5T5;P10644;K7EPB2	13;13;13;9;6;6;6;6;5;4;3;3;3;3;3;3;3;1	13;13;13;9;6;6;6;6;5;4;3;3;3;3;3;3;3;1	6;6;6;2;0;0;0;0;4;0;0;0;0;0;0;0;0;0	cAMP-dependent protein kinase type I-alpha regulatory subunit;cAMP-dependent protein kinase type I-alpha regulatory subunit, N-terminally processed	DKFZp779L0468;PRKAR1A	18	13	13	6	11	10	8	10	10	10	6	10	10	10	10	12	10	9	10	11	9	10	10	9	8	12	9	7	10	11	8	10	9	9	5	10	8	10	6	6	8	9	5
B4DJX1;Q86YI5;A0A024R3D8;P10515;H0YDD4;B4DS43;E9PEJ4;B4DLQ2;Q01991;Q16791;B4E1P6	B4DJX1;Q86YI5;A0A024R3D8;P10515;H0YDD4;B4DS43;E9PEJ4;B4DLQ2;Q01991	14;14;14;14;12;10;10;8;7;4;2	14;14;14;14;12;10;10;8;7;4;2	14;14;14;14;12;10;10;8;7;4;2	Acetyltransferase component of pyruvate dehydrogenase complex;Dihydrolipoyllysine-residue acetyltransferase component of pyruvate dehydrogenase complex, mitochondrial	DLAT	11	14	14	14	11	10	9	9	10	9	11	10	11	10	12	11	11	11	8	11	8	11	11	11	8	10	10	9	11	10	9	11	10	10	8	11	11	9	10	11	10	10	9
B4DFL1;A0A024R713;P09622;E9PEX6;B4DMK9;F8WDM5;A0A1W2PR83;F2Z2E3	B4DFL1;A0A024R713;P09622;E9PEX6;B4DMK9	13;13;13;12;12;2;2;2	13;13;13;12;12;2;2;2	13;13;13;12;12;2;2;2	Dihydrolipoyl dehydrogenase;Dihydrolipoyl dehydrogenase, mitochondrial	DLD	8	13	13	13	11	10	9	9	10	9	8	11	9	10	10	11	10	10	12	10	9	10	10	11	9	11	10	7	10	7	9	10	9	8	10	11	7	8	8	8	7	9	7
A0A0C4DFT3;Q12959;Q59FC4;B4DF78;E7EQD7;B4E2H8;Q8N3T5;Q6PJH1;C9JUA9;C9JN61;H7C325;C9JCP6;A8MUT6;H7C166;B7Z646;B7Z264;E9PIW2;B7Z2T4;E9PN83;Q15700;B7Z395;C9J110;F2Z2L0;Q5JUW8;Q59FY1;Q92796;C9IYP1	A0A0C4DFT3;Q12959;Q59FC4;B4DF78;E7EQD7	20;19;15;14;13;7;6;5;4;4;4;4;4;4;4;4;4;4;4;4;3;2;2;2;2;2;1	20;19;15;14;13;7;6;5;4;4;4;4;4;4;4;4;4;4;4;4;3;2;2;2;2;2;1	16;15;11;10;13;7;2;5;4;4;0;4;4;4;0;0;0;0;0;0;0;2;2;0;0;0;1	Disks large homolog 1	DLG1	27	20	20	16	11	11	9	10	12	9	6	9	10	10	10	14	9	14	12	13	15	12	10	10	10	11	13	10	9	10	8	11	11	10	5	10	9	11	14	11	11	8	8
Q9Y2H0;A0A0B4J2C2;F8WF49;A0A087X246;A0A087WWE6	Q9Y2H0;A0A0B4J2C2;F8WF49	10;9;7;3;1	10;9;7;3;1	10;9;7;3;1	Disks large-associated protein 4	DLGAP4	5	10	10	10	4	5	5	5	4	3	3	3	6	4	4	5	4	4	4	4	4	5	6	4	4	5	4	3	4	4	3	3	4	3	2	4	4	5	4	3	1	6	2
B4DMI9;A8K732;Q15398;G3V4E5	B4DMI9;A8K732;Q15398	7;7;7;1	7;7;7;1	7;7;7;1	Disks large-associated protein 5	DLGAP5	4	7	7	7	5	4	2	3	3	4	2	4	4	4	5	5	4	3	3	5	6	5	3	4	0	4	2	3	4	3	3	4	4	5	5	1	6	6	5	5	2	5	6
A0A024R6C9;P36957;Q6IBS5;Q86SW4;Q86TW7;Q86TQ8;B7Z6J1;Q16187;H0YJF9;G3V3F0;G3V5M3;Q6LEQ7	A0A024R6C9;P36957;Q6IBS5;Q86SW4;Q86TW7;Q86TQ8	20;20;19;13;12;12;7;7;3;3;2;2	20;20;19;13;12;12;7;7;3;3;2;2	20;20;19;13;12;12;7;7;3;3;2;2	Dihydrolipoyllysine-residue succinyltransferase component of 2-oxoglutarate dehydrogenase complex, mitochondrial	DLST	12	20	20	20	13	14	12	14	11	13	14	13	12	13	12	13	12	12	14	13	13	12	12	14	12	15	13	12	14	15	15	11	12	13	13	12	13	13	13	12	10	11	11
F1T0K4;F5H269;B2RWN7;Q9Y485;D3DT08;E7EMZ0;Q05C95	F1T0K4;F5H269;B2RWN7;Q9Y485;D3DT08	3;3;3;3;2;1;1	3;3;3;3;2;1;1	3;3;3;3;2;1;1	DmX-like protein 1	DMXL1	7	3	3	3	1	1	2	2	1	2	0	1	1	1	1	2	2	1	0	1	2	2	1	2	1	1	1	1	1	1	1	1	1	1	0	1	3	1	1	1	1	1	2
A0A140VJI6;Q9P2D7	A0A140VJI6;Q9P2D7	1;1	1;1	1;1	Dynein heavy chain 1, axonemal	DNAH1	2	1	1	1	0	0	0	0	0	0	1	0	0	0	0	0	0	0	0	0	0	0	0	0	0	0	0	0	0	0	0	0	0	0	0	0	0	0	0	0	0	0	0
C0JYZ1;A0A0C4DFR0;A0A087WYC6;Q96DT5;O43352;A0A024RA50	C0JYZ1;A0A0C4DFR0;A0A087WYC6;Q96DT5;O43352;A0A024RA50	2;2;2;2;1;1	2;2;2;2;1;1	2;2;2;2;1;1	Dynein heavy chain 11, axonemal	DNAH11	6	2	2	2	1	1	1	1	1	1	1	1	1	1	1	1	1	1	1	1	1	1	1	1	1	1	1	1	1	1	0	1	1	1	1	1	0	1	1	1	1	1	1
Q8TE73;B0I1R7	Q8TE73;B0I1R7	7;4	7;4	6;4	Dynein heavy chain 5, axonemal	DNAH5	2	7	7	6	3	3	3	3	2	2	1	2	3	3	2	3	3	3	3	3	1	3	3	2	2	2	3	3	3	2	0	3	5	2	1	2	0	4	3	2	3	3	5
P31689;B7Z5C0;Q9NXZ8	P31689;B7Z5C0;Q9NXZ8	9;5;5	9;5;5	9;5;5	DnaJ homolog subfamily A member 1	DNAJA1;HDJ2	3	9	9	9	6	7	5	6	5	5	5	7	5	6	5	7	5	8	7	6	5	5	6	5	6	6	6	6	4	5	5	6	7	5	5	5	6	7	5	5	5	7	7
A0A024R6S1;O60884;A0A087WT48;T2DN57;T2DPK5;I3L320	A0A024R6S1;O60884	11;11;4;3;2;1	11;11;4;3;2;1	11;11;4;3;2;1	DnaJ homolog subfamily A member 2	DNAJA2	6	11	11	11	7	10	8	8	9	6	7	9	9	9	8	8	8	8	7	8	9	8	9	6	8	8	9	9	6	7	7	8	8	6	6	9	9	7	9	9	7	9	6
Q59E88;Q53G26;Q96EY1;B3KM81	Q59E88;Q53G26;Q96EY1;B3KM81	4;4;4;3	4;4;4;3	4;4;4;3	DnaJ homolog subfamily A member 3, mitochondrial	DNAJA3	4	4	4	4	3	4	3	4	3	3	4	3	3	3	3	3	3	3	2	3	4	2	4	3	3	4	3	2	4	3	1	4	3	3	2	4	2	3	3	3	3	3	3
Q6FI51;Q6FHS4;P25685;M0R080;B4DKK9;M0R1D6;M0QZD0;M0QYT3;M0QXK0;M0R128;A0A1B0GX60	Q6FI51;Q6FHS4;P25685;M0R080	9;9;9;5;4;2;2;2;2;1;1	9;9;9;5;4;2;2;2;2;1;1	8;8;8;4;4;1;1;1;1;1;1	DnaJ homolog subfamily B member 1	DNAJB1	11	9	9	8	7	7	8	7	7	7	6	8	7	6	7	8	8	8	7	7	8	7	7	7	8	8	7	7	8	7	6	8	7	7	7	7	7	7	8	7	8	6	6
Q9UBS4;B3KW63;H7C2Y5	Q9UBS4;B3KW63	13;9;6	13;9;6	13;9;6	DnaJ homolog subfamily B member 11	DNAJB11	3	13	13	13	9	9	8	8	8	8	8	8	9	8	9	9	8	9	11	9	8	10	8	8	8	9	9	10	8	7	8	9	8	8	7	9	7	7	10	9	9	8	8
J3KPS0;Q9NXW2;V9GYN7	J3KPS0;Q9NXW2	5;5;1	5;5;1	5;5;1	DnaJ homolog subfamily B member 12	DNAJB12	3	5	5	5	3	5	4	4	3	3	4	4	4	2	3	4	4	3	2	4	3	3	4	4	3	4	4	4	4	3	3	2	3	5	4	3	3	4	4	3	2	4	3
P25686;C9JRD2;C9JXB9;A8K0R1;C9J1G2;E7ETU0;C9JX00;B4DF16;B4DJY6	P25686;C9JRD2;C9JXB9;A8K0R1;C9J1G2;E7ETU0;C9JX00;B4DF16	6;5;5;5;3;3;3;3;2	5;4;4;4;3;3;3;3;1	5;4;4;4;3;3;3;3;1	DnaJ homolog subfamily B member 2	DNAJB2	9	6	5	5	4	4	5	5	4	5	4	3	5	5	3	4	5	3	2	4	5	3	2	3	4	4	3	4	4	4	2	4	3	3	4	4	1	3	3	4	4	4	2
Q59E89;Q9UDY4;C9JUL4;B4DNN2	Q59E89;Q9UDY4;C9JUL4	7;7;4;3	6;6;4;2	6;6;4;2	DnaJ homolog subfamily B member 4	DNAJB4	4	7	6	6	4	3	3	4	3	2	2	2	4	2	4	4	3	5	3	4	5	4	4	4	3	2	4	3	4	3	3	4	4	3	3	3	5	3	3	2	4	2	5
O75190;B4DVN1;B4DNN5;A0A0J9YX62;C9J2C4;E9PH18;B4DMJ9;A7UJ17;C9JDX6;F8WCZ4;C9J2P2;B4DNF1;C9JB42;C9JDR7;C9JN01;Q49A72;A0A140VJI2;Q8NHS0;Q75MP3	O75190;B4DVN1;B4DNN5;A0A0J9YX62;C9J2C4;E9PH18;B4DMJ9;A7UJ17;C9JDX6;F8WCZ4;C9J2P2;B4DNF1	8;7;7;7;6;5;5;5;4;4;4;4;3;3;2;2;2;2;1	8;7;7;7;6;5;5;5;4;4;4;4;3;3;2;2;2;2;1	6;5;6;5;4;4;4;3;3;3;3;3;2;2;2;1;1;1;1	DnaJ homolog subfamily B member 6	DNAJB6	19	8	8	6	6	5	5	5	5	5	7	4	5	5	4	5	4	4	6	5	5	5	4	4	6	6	6	6	4	6	6	6	5	7	6	5	5	4	5	7	6	6	4
Q96KC8;A4VCI1;Q96NY3	Q96KC8;A4VCI1;Q96NY3	5;4;4	5;4;4	5;4;4	DnaJ homolog subfamily C member 1	DNAJC1	3	5	5	5	2	2	2	2	2	2	1	2	2	2	2	2	1	2	4	1	2	2	3	2	1	1	2	1	1	0	2	1	2	1	0	2	1	2	2	1	1	3	1
Q8IXB1;B3KNK5;B4DP04;Q6YPB0;Q8N4C5;Q86XS7;E7EP04;H7C1G0;Q71S60;A0A087WXH7	Q8IXB1;B3KNK5;B4DP04	8;6;5;3;2;2;2;1;1;1	8;6;5;3;2;2;2;1;1;1	8;6;5;3;2;2;2;1;1;1	DnaJ homolog subfamily C member 10	DNAJC10	10	8	8	8	5	5	5	4	5	3	4	4	4	4	4	4	5	6	6	5	7	5	6	3	2	4	2	5	3	3	3	4	5	2	4	5	4	3	4	2	3	3	5
B4DPK2;Q9NVH1;B4DGD5;B3KTC6;B1AK20;Q9UMU8;Q5TH61	B4DPK2;Q9NVH1;B4DGD5	5;5;4;2;2;1;1	5;5;4;2;2;1;1	5;5;4;2;2;1;1	DnaJ homolog subfamily C member 11	DNAJC11	7	5	5	5	3	3	3	3	3	2	2	3	2	3	2	4	2	3	4	3	4	3	3	3	2	3	3	3	3	3	3	3	3	2	2	3	3	4	2	3	2	3	2
O75165;B3KN02;Q0D2M7;H0YA63;H0Y8Q2;Q8N7A5	O75165;B3KN02	26;15;3;2;2;1	26;15;3;2;2;1	26;15;3;2;2;1	DnaJ homolog subfamily C member 13	DNAJC13	6	26	26	26	18	14	12	12	13	15	11	18	14	18	17	18	13	14	17	15	15	13	13	15	10	13	13	13	14	11	14	10	9	12	9	15	13	13	12	14	8	15	10
Q5TDG9;Q5TDH4;A8K8W4;Q9Y2G8;B3KN62	Q5TDG9;Q5TDH4;A8K8W4;Q9Y2G8;B3KN62	2;2;2;2;1	2;2;2;2;1	2;2;2;2;1	DnaJ homolog subfamily C member 16	DNAJC16	5	2	2	2	2	1	1	1	1	1	1	0	2	2	0	0	1	1	0	0	0	1	1	1	0	0	0	1	1	1	2	2	0	1	0	1	1	1	1	1	1	1	0
Q9NVM6;H0YLQ7	Q9NVM6;H0YLQ7	2;1	2;1	2;1	DnaJ homolog subfamily C member 17	DNAJC17	2	2	2	2	1	1	0	0	0	1	0	1	1	0	1	0	1	1	0	1	1	1	0	1	0	0	0	0	0	0	0	0	1	1	1	0	0	1	0	0	0	1	0
A0A0S2Z5X1;Q96DA6;G5E9V2;F2Z3A7	A0A0S2Z5X1;Q96DA6;G5E9V2;F2Z3A7	2;2;1;1	2;2;1;1	2;2;1;1	Mitochondrial import inner membrane translocase subunit TIM14	DNAJC19	4	2	2	2	1	2	2	2	2	2	2	2	2	2	2	2	2	2	2	2	2	2	2	2	2	2	2	2	2	2	2	2	2	2	2	2	2	2	2	2	1	2	2
Q99543;H7C3L7;Q6P5S9;C9IZ83;F2Z3H0;F2Z3N9;Q08AR5	Q99543;H7C3L7;Q6P5S9	5;4;3;2;1;1;1	5;4;3;2;1;1;1	5;4;3;2;1;1;1	DnaJ homolog subfamily C member 2;DnaJ homolog subfamily C member 2, N-terminally processed	DNAJC2	7	5	5	5	0	3	2	2	2	0	2	3	3	3	2	1	2	3	1	1	1	2	3	2	1	1	0	1	2	1	1	2	2	2	1	1	0	2	2	0	1	2	0
Q5F1R6	Q5F1R6	5	5	5	DnaJ homolog subfamily C member 21	DNAJC21	1	5	5	5	2	3	2	3	2	3	1	3	2	3	3	3	1	4	2	2	2	3	3	1	2	2	3	2	2	3	1	2	4	3	3	2	3	3	0	2	2	1	3
A8KA82;Q13217;X6R9L0	A8KA82;Q13217;X6R9L0	6;6;5	6;6;5	6;6;5	DnaJ homolog subfamily C member 3	DNAJC3	3	6	6	6	3	6	5	4	5	3	3	5	4	4	5	4	6	5	5	4	2	6	4	5	2	5	3	6	4	3	2	4	4	3	4	5	2	5	5	3	3	3	3
Q9H3Z4;Q8TET0;Q6AHX3	Q9H3Z4;Q8TET0;Q6AHX3	4;3;2	4;3;2	4;3;2	DnaJ homolog subfamily C member 5	DNAJC5;FLJ00095;DKFZp761N1221	3	4	4	4	3	2	3	2	3	3	1	3	4	3	3	3	3	4	4	3	4	4	4	3	2	3	3	4	4	3	2	3	4	3	1	3	2	4	3	2	3	3	3
Q99615;Q59EH7;B7Z9W6;A8K4T2;B4DKK3;K7ESP1;K7EPP7;K7EIH8;K7EJ24;K7EJL5;K7EN19;K7EJV7;K7ER44;K7ELJ8;K7ENB7;K7EJE9;K7EK03	Q99615;Q59EH7;B7Z9W6;A8K4T2;B4DKK3;K7ESP1;K7EPP7;K7EIH8	16;15;14;14;12;9;8;8;4;4;4;4;4;3;1;1;1	16;15;14;14;12;9;8;8;4;4;4;4;4;3;1;1;1	16;15;14;14;12;9;8;8;4;4;4;4;4;3;1;1;1	DnaJ homolog subfamily C member 7	DNAJC7	17	16	16	16	12	10	12	10	12	9	7	13	10	10	11	11	10	10	9	12	9	13	12	10	9	9	11	6	10	6	8	11	10	12	6	6	8	11	11	9	11	12	11
O75937;S4R3J5	O75937	9;2	9;2	9;2	DnaJ homolog subfamily C member 8	DNAJC8	2	9	9	9	9	7	8	6	6	7	6	7	8	8	9	9	6	8	7	8	7	7	7	8	6	8	7	7	6	8	6	6	8	8	6	5	7	8	7	6	6	7	8
G3V424;Q4LDG9;G3V389	G3V424;Q4LDG9;G3V389	2;2;1	2;2;1	2;2;1	Dynein light chain 1, axonemal	DNAL1	3	2	2	2	1	0	0	0	0	0	0	0	0	1	0	0	0	0	1	0	0	0	0	0	0	0	0	1	1	1	0	1	0	1	0	0	0	1	1	1	1	0	0
A0A024R3V0;Q9NUQ6;B8ZZZ7;F8W6C2;C9JW67;C9IZC3;C9J8M7;H7C2G5;F2Z2S1;C9JKE4;F8VZ02;F8VT91;C9JGM8;Q4ZFW0;F8WAV0	A0A024R3V0;Q9NUQ6;B8ZZZ7;F8W6C2	9;9;7;6;4;2;2;2;2;2;2;2;2;1;1	9;9;7;6;4;2;2;2;2;2;2;2;2;1;1	9;9;7;6;4;2;2;2;2;2;2;2;2;1;1	SPATS2-like protein	DNAPTP6;SPATS2L	15	9	9	9	6	6	7	6	6	6	5	6	7	6	5	7	7	6	7	6	3	7	7	8	3	7	7	3	6	4	6	5	5	4	4	5	4	5	4	5	4	4	1
Q6FGH9;P63167;F8VXL2;F8VRV5;F8VXI7	Q6FGH9;P63167;F8VXL2;F8VRV5	3;3;2;2;1	3;3;2;2;1	2;2;2;2;1	Dynein light chain 1, cytoplasmic	DNCL1;DYNLL1	5	3	3	2	2	2	2	2	2	2	2	2	2	2	2	2	2	2	2	2	3	2	2	2	2	2	2	2	1	2	2	2	2	2	2	1	1	2	2	3	2	2	3
A0A0D9SFE4;A0A0U1RQP1;Q05193;Q59GI5;B4DHH5;A0A0D9SFB1;B7ZAC0;B4DK06;A0A1B0GUX5;A0A1B0GU67	A0A0D9SFE4;A0A0U1RQP1;Q05193;Q59GI5;B4DHH5;A0A0D9SFB1;B7ZAC0;B4DK06;A0A1B0GUX5;A0A1B0GU67	15;14;14;12;12;12;12;12;10;10	8;7;7;6;6;5;5;5;4;4	8;7;7;6;6;5;5;5;4;4	Dynamin-1	DNM1	10	15	8	8	7	7	7	6	7	6	6	6	6	6	7	7	6	7	7	6	9	7	9	7	6	5	8	6	7	7	2	9	8	8	4	6	4	8	6	6	8	6	6
D3DUW7;H0YHY4	D3DUW7	24;1	1;0	0;0		DNM1L	2	24	1	0	19	20	17	19	19	14	12	15	15	19	15	19	14	19	18	16	16	16	18	21	10	16	15	15	19	12	13	20	17	14	9	14	15	20	14	11	13	14	12
O00429;D3DUW5;D3DUW6;B4DYR6;F8VZ52;F8W1W3;B4DDQ3;B4DPZ9	O00429;D3DUW5;D3DUW6;B4DYR6	26;25;24;23;10;7;6;5	26;25;24;23;10;7;6;5	2;2;1;0;0;0;0;0	Dynamin-1-like protein	DNM1L	8	26	26	2	21	22	18	20	21	16	13	17	17	21	16	21	16	21	19	18	18	18	20	22	12	17	15	16	20	15	15	21	19	16	10	15	17	20	16	13	14	15	14
P50570;K7EPK9	P50570	27;3	27;3	5;0	Dynamin-2	DNM2	2	27	27	5	18	21	17	18	18	18	17	17	16	20	18	21	16	20	18	18	19	19	19	17	15	17	17	18	16	19	11	16	16	18	15	17	15	21	17	16	18	16	16
I6L9H2;Q59FP7;A0A024R7E3;P26358;B3KVA0;K7ENW7;K7ERQ1;K7ELB1;K7ENQ6;K7EKC3;K7EJL0	I6L9H2;Q59FP7;A0A024R7E3;P26358;B3KVA0	12;11;11;11;6;3;2;2;2;1;1	12;11;11;11;6;3;2;2;2;1;1	12;11;11;11;6;3;2;2;2;1;1	DNA (cytosine-5)-methyltransferase;DNA (cytosine-5)-methyltransferase 1	DNMT1	11	12	12	12	5	6	3	3	4	5	4	5	6	7	5	7	6	5	4	6	5	7	4	3	2	4	4	2	4	3	3	6	4	6	6	2	3	9	3	4	4	6	2
A0A024R442;Q53SB6;E7ETB3;B7Z7F0;Q9ULA0;Q9BSS9;E7EMB6;A0A024R443;Q9HAC6;B9ZVU2;F8WAN0;B7Z822;E5RJ35;E7EPX3;C9JBE1	A0A024R442;Q53SB6;E7ETB3;B7Z7F0;Q9ULA0;Q9BSS9;E7EMB6;A0A024R443	6;6;6;6;6;5;5;5;2;2;2;2;1;1;1	6;6;6;6;6;5;5;5;2;2;2;2;1;1;1	6;6;6;6;6;5;5;5;2;2;2;2;1;1;1	Aspartyl aminopeptidase	DNPEP	15	6	6	6	5	5	4	3	5	4	2	5	3	5	5	5	5	4	5	3	5	3	4	5	2	6	5	4	4	2	2	3	4	4	3	4	2	5	5	4	2	4	3
H0Y8X4;O43598	H0Y8X4;O43598	1;1	1;1	1;1	2-deoxynucleoside 5-phosphate N-hydrolase 1	DNPH1	2	1	1	1	0	0	0	0	0	0	0	0	0	0	0	0	0	0	0	0	0	0	0	0	0	0	0	0	0	0	0	0	0	0	0	0	0	0	0	0	0	0	0
Q5QJE6;J3KP30;B7Z854	Q5QJE6;J3KP30;B7Z854	4;3;3	4;3;3	4;3;3	Deoxynucleotidyltransferase terminal-interacting protein 2	DNTTIP2	3	4	4	4	2	3	3	3	2	3	1	3	2	2	3	2	1	3	2	2	1	2	2	2	1	2	1	3	2	1	2	3	2	2	0	2	2	3	2	1	0	3	1
Q4ZG60	Q4ZG60	2	2	1		DOCK10	1	2	2	1	0	0	0	0	0	0	0	0	0	0	0	0	0	0	0	0	0	0	0	0	0	0	0	0	0	0	0	0	0	0	0	0	0	0	0	0	0	0	0
B3KNP4;A0A0J9YW64;A6NIW2;Q5JSL3	B3KNP4;A0A0J9YW64;A6NIW2;Q5JSL3	1;1;1;1	1;1;1;1	1;1;1;1	Dedicator of cytokinesis protein 11	DOCK11	4	1	1	1	0	0	1	1	0	1	0	1	1	1	0	0	1	1	0	0	0	1	1	1	0	1	0	0	0	0	0	0	0	0	0	0	0	0	0	0	0	0	0
Q92608;E5RFJ0;E7ERW7;B3KXW9	Q92608;E5RFJ0;E7ERW7	3;2;2;1	3;2;2;1	3;2;2;1	Dedicator of cytokinesis protein 2	DOCK2	4	3	3	3	1	1	1	0	1	2	1	2	0	0	1	2	1	1	1	0	0	0	1	0	1	0	1	1	0	1	1	0	1	1	1	0	1	1	0	1	1	0	1
D3DSS6;Q9H7D0;Q5H9P3;H0Y7N4;Q68DL4	D3DSS6;Q9H7D0;Q5H9P3	6;6;3;2;2	5;5;2;2;2	5;5;2;2;2	Dedicator of cytokinesis protein 5	DOCK5;DKFZp779M164	5	6	5	5	2	3	2	1	3	2	2	2	1	3	3	3	3	2	1	2	2	4	2	1	2	2	1	1	2	2	0	2	5	0	0	2	2	1	1	0	1	2	1
Q96N67;B3KRG0;B4DSH0;A0A1B0GWE0;A4FU72;A0A1B0GVW2;A0A1B0GUE9;A0A0C4DGY6;A0A0U1RRC1;A0A0U1RQJ5	Q96N67;B3KRG0;B4DSH0;A0A1B0GWE0	12;6;6;6;4;3;3;2;1;1	12;6;6;6;4;3;3;2;1;1	11;5;5;5;3;3;3;2;1;1	Dedicator of cytokinesis protein 7	DOCK7	10	12	12	11	4	7	7	6	6	4	2	6	6	6	7	5	6	7	4	4	5	6	5	7	4	4	6	6	7	4	5	7	8	6	4	5	2	6	5	5	5	8	5
A6H8Z6;A0A0A0MT38;Q6ZSL5;B9EG73;B7ZVX0;A0A088AWN3;A0A0A0MSY4;Q9BZ29;A0A0D9SFH5;B7Z2G6	A6H8Z6;A0A0A0MT38;Q6ZSL5;B9EG73;B7ZVX0;A0A088AWN3;A0A0A0MSY4;Q9BZ29;A0A0D9SFH5;B7Z2G6	2;2;2;2;2;2;2;2;1;1	2;2;2;2;2;2;2;2;1;1	2;2;2;2;2;2;2;2;1;1	Dedicator of cytokinesis protein 9	DOCK9	10	2	2	2	0	0	1	0	1	1	0	1	1	0	1	0	0	1	1	0	2	0	1	1	0	0	1	1	2	1	1	2	2	2	1	0	1	1	1	2	1	0	1
Q53GP8;B3KP83;Q99704;B4DJN1;Q2TA81;Q14CB2	Q53GP8;B3KP83;Q99704;B4DJN1	3;3;3;2;1;1	3;3;3;2;1;1	3;3;3;2;1;1	Docking protein 1	DOK1	6	3	3	3	2	2	2	2	2	2	2	2	2	2	2	1	2	2	2	2	2	2	2	2	1	1	2	2	1	2	2	2	2	2	1	2	2	2	1	2	1	2	1
Q9Y3R5;F8W8U9;B3KT12;H0UI11;H0UI10;B2RWN9;Q5TA12;Q5JWR5	Q9Y3R5	10;2;1;1;1;1;1;1	10;2;1;1;1;1;1;1	10;2;1;1;1;1;1;1	Protein dopey-2	DOPEY2	8	10	10	10	6	5	5	7	7	7	4	4	7	6	7	5	6	7	3	3	5	6	6	5	5	5	5	8	7	6	4	5	6	4	3	5	3	8	4	5	6	5	4
A0A024R582;J3KMZ8;Q92785;E9PN04	A0A024R582;J3KMZ8;Q92785	4;4;4;1	4;4;4;1	4;4;4;1	Zinc finger protein ubi-d4	DPF2	4	4	4	4	2	2	2	4	2	2	2	2	2	2	2	2	1	1	3	1	2	2	2	2	1	2	3	2	2	3	2	2	3	3	2	2	2	3	3	1	3	2	2
A0A0S2Z4Y5;Q5QPK2;H0Y368;O60762;Q5QPJ9;A0A0S2Z4U1	A0A0S2Z4Y5;Q5QPK2;H0Y368;O60762	6;6;6;6;2;1	6;6;6;6;2;1	6;6;6;6;2;1	Dolichol-phosphate mannosyltransferase subunit 1	DPM1	6	6	6	6	4	4	4	4	4	4	4	4	4	5	4	5	4	4	5	4	2	4	4	4	4	4	4	4	4	5	2	4	5	4	3	4	4	4	4	3	3	4	3
P27487;F8WE17;H7C1N5;F8WBB6	P27487	17;2;1;1	17;2;1;1	17;2;1;1	Dipeptidyl peptidase 4;Dipeptidyl peptidase 4 membrane form;Dipeptidyl peptidase 4 soluble form	DPP4	4	17	17	17	12	10	11	11	9	10	7	9	13	11	12	15	14	13	12	14	9	11	10	12	6	12	7	6	9	8	4	10	11	5	4	10	7	10	9	5	5	8	8
Q9UHL4;B4DPD6;Q59EM4;R4GMR2;R4GMU5	Q9UHL4;B4DPD6;Q59EM4	5;3;3;2;1	5;3;3;2;1	5;3;3;2;1	Dipeptidyl peptidase 2	DPP7	5	5	5	5	3	3	3	0	1	2	2	2	2	2	2	4	1	3	0	2	3	3	3	1	1	1	2	2	1	3	0	2	2	3	2	1	1	2	3	2	0	2	4
J3KPT0;B4DYW8;B4DLA8;A8K4U2;A0A024R5Z6;Q6V1X1;H0YK36	J3KPT0;B4DYW8;B4DLA8;A8K4U2;A0A024R5Z6;Q6V1X1;H0YK36	2;2;2;2;2;2;1	2;2;2;2;2;2;1	2;2;2;2;2;2;1	Dipeptidyl peptidase 8	DPP8	7	2	2	2	1	1	1	1	0	1	1	2	2	2	2	2	2	2	2	2	0	2	1	1	1	1	1	0	1	0	0	0	1	0	0	1	1	1	0	0	0	0	0
Q86TI2;M0R2A8;M0R3C4;M0R2G6;M0QXI5;M0QXA6;M0R145;M0QXG6;M0R0I1	Q86TI2	12;4;2;2;2;1;1;1;1	12;4;2;2;2;1;1;1;1	12;4;2;2;2;1;1;1;1	Dipeptidyl peptidase 9	DPP9	9	12	12	12	5	7	6	5	6	6	4	6	7	5	8	5	5	8	4	6	4	6	6	6	4	6	3	5	5	5	7	5	9	5	4	4	5	6	6	6	5	5	3
A0A1B0GW05;Q2PZI1	A0A1B0GW05;Q2PZI1	2;1	2;1	2;1	Probable C-mannosyltransferase DPY19L1	DPY19L1	2	2	2	2	1	1	2	1	1	1	1	1	1	1	1	1	1	1	1	1	1	1	1	2	1	1	1	1	2	0	1	0	1	2	0	1	1	1	0	1	0	1	0
A0A1C7CYX9;Q59GB4;Q16555;Q53ET2;Q8NAN9;A9CQZ4;E5RFU4;A9CQZ2	A0A1C7CYX9;Q59GB4;Q16555;Q53ET2	26;24;24;23;10;4;4;3	22;20;20;19;7;3;3;2	10;8;8;7;7;2;0;0	Dihydropyrimidinase-related protein 2	DPYSL2	8	26	22	10	20	20	16	19	15	16	18	21	18	15	21	19	18	19	22	20	19	18	17	17	16	18	17	16	16	16	17	19	20	16	15	18	19	18	17	15	16	16	15
Q6DEN2;A0A140VK07;Q8IXW6;Q14195;B4DLZ4;H0YBT4;Q96I11;B3KT07;D6RF19	Q6DEN2;A0A140VK07;Q8IXW6;Q14195	26;26;19;19;10;8;3;3;2	26;26;19;19;10;8;3;3;2	21;21;14;14;7;4;0;0;1	Dihydropyrimidinase-related protein 3	DPYSL3	9	26	26	21	22	25	23	22	23	23	21	24	21	22	23	23	23	23	23	24	23	22	23	25	21	24	21	25	21	21	22	23	24	22	18	23	21	25	21	20	22	23	22
E9PQX9;C9JCC6;Q14919;E9PNC7;E9PMW2	E9PQX9;C9JCC6;Q14919;E9PNC7	4;4;4;2;1	4;4;4;2;1	4;4;4;2;1	Dr1-associated corepressor	DRAP1	5	4	4	4	2	1	2	2	1	1	2	2	0	4	3	4	3	1	2	2	3	1	2	3	2	3	0	1	2	1	1	1	1	2	0	1	1	2	2	2	0	2	2
Q9Y295;Q9UFA5;F8WEE0	Q9Y295	10;4;1	10;4;1	10;4;1	Developmentally-regulated GTP-binding protein 1	DRG1	3	10	10	10	9	9	8	7	8	8	5	8	8	9	9	9	9	10	9	9	7	10	10	8	7	7	7	8	8	6	5	8	7	8	5	8	6	7	7	7	6	7	5
A8MZF9;P55039;J3QKW7;J3QRI9;Q59FW9;J3QR71;J3QL90;J3KRL5;B4DIG2;J3QKV7;B4DMP8;J3QLF3	A8MZF9;P55039;J3QKW7;J3QRI9;Q59FW9	8;8;5;4;4;3;2;2;2;2;2;1	8;8;5;4;4;3;2;2;2;2;2;1	8;8;5;4;4;3;2;2;2;2;2;1	Developmentally-regulated GTP-binding protein 2	DRG2	12	8	8	8	6	5	7	5	6	6	3	7	7	7	7	6	6	5	7	7	5	7	6	4	5	5	4	4	5	3	3	7	5	5	1	5	3	5	4	4	5	6	4
Q9HB00;Q08554;J3QRL9	Q9HB00;Q08554	7;6;1	7;6;1	7;6;1	Desmocollin-1	DSC1	3	7	7	7	2	2	2	2	2	2	1	1	1	2	1	2	2	3	1	2	1	2	1	2	2	2	2	2	4	1	2	2	1	2	1	1	2	2	2	1	1	1	3
O14972;B7Z606;A8MTY9;A8MY26;O60768	O14972;B7Z606;A8MTY9;A8MY26;O60768	6;5;5;4;3	6;5;5;4;3	6;5;5;4;3	Down syndrome critical region protein 3	DSCR3	5	6	6	6	3	4	3	2	4	2	1	2	3	3	3	3	3	2	2	3	2	2	3	1	0	3	2	3	2	4	3	2	3	3	0	2	3	2	1	1	2	4	3
B7Z765;Q9UL01;X6REM1	B7Z765;Q9UL01	7;7;2	7;7;2	3;3;2	Dermatan-sulfate epimerase	DSE	3	7	7	3	1	3	4	3	1	0	2	3	1	3	2	3	2	0	2	1	2	2	2	2	1	3	0	2	0	1	0	0	1	1	1	2	3	1	1	1	2	2	1
Q02413	Q02413	7	7	7	Desmoglein-1	DSG1	1	7	7	7	0	0	0	0	0	0	0	0	0	0	0	0	0	1	1	0	0	1	0	0	0	0	2	0	2	0	0	0	0	0	0	0	0	1	0	1	1	0	2
Q14126	Q14126	9	9	9	Desmoglein-2	DSG2	1	9	9	9	6	6	7	4	4	0	3	3	7	2	4	5	6	5	3	6	4	6	7	1	5	5	7	5	7	5	4	4	5	5	5	5	2	5	3	5	5	6	6
Q5JW57;Q5JW53;Q5JW54;Q4G1A1;A8K3X3;Q9H410	Q5JW57;Q5JW53;Q5JW54;Q4G1A1;A8K3X3;Q9H410	2;2;2;2;2;2	2;2;2;2;2;2	2;2;2;2;2;2	Kinetochore-associated protein DSN1 homolog	DSN1	6	2	2	2	0	0	0	0	0	0	0	0	0	0	0	0	0	0	0	1	0	0	0	0	0	0	0	0	0	0	2	0	0	1	0	0	0	0	0	0	0	0	0
P15924;Q4LE79;B4E2A0;B4DKX6;B4DWT7;G1UI31;Q6ZP16	P15924;Q4LE79	52;45;22;15;7;3;3	52;45;22;15;7;3;3	52;45;22;15;7;3;3	Desmoplakin	DSP;DSP variant protein	7	52	52	52	22	22	22	23	20	21	19	23	22	25	29	23	22	26	29	23	24	24	23	21	18	22	21	21	27	18	16	26	25	20	19	20	16	26	17	21	25	26	15
F8W9J4;Q03001;E9PHM6;F6QMI7;A0A0U1RQJ2;E7ETB9;B4DSS9;Q6P0N6;B4DGY0;Q5T0V7;Q9H722;H0YC82;Q8WXY3;E7ESK0;E7ERX3;B4E2T3;Q9HDA7;Q9BSP9;Q86T18;H0YC65	F8W9J4;Q03001;E9PHM6;F6QMI7	51;51;43;43;13;11;10;8;6;4;2;2;1;1;1;1;1;1;1;1	49;49;41;41;13;10;9;8;5;3;2;2;0;0;0;0;1;0;0;0	49;49;41;41;13;10;9;8;5;3;2;2;0;0;0;0;1;0;0;0	Dystonin	DST	20	51	49	49	21	27	22	25	24	22	18	24	20	18	22	21	19	19	15	28	21	22	15	18	20	21	22	13	20	27	18	22	29	19	16	17	19	21	21	17	19	26	20
Q496C9;Q8TEA8;A0A087WZV9	Q496C9;Q8TEA8	3;3;1	3;3;1	3;3;1	D-tyrosyl-tRNA(Tyr) deacylase;D-tyrosyl-tRNA(Tyr) deacylase 1	DTD1	3	3	3	3	2	3	3	3	2	2	3	2	3	2	3	2	2	3	2	2	1	3	3	2	3	2	3	3	3	3	3	3	3	2	3	2	3	2	3	2	2	3	2
D2DGW6;D2DGW5	D2DGW6;D2DGW5	3;3	3;3	1;1		DTNA	2	3	3	1	1	1	1	1	2	1	1	2	1	2	1	1	1	1	1	1	0	1	1	1	1	1	2	1	1	2	0	1	1	1	1	1	1	2	1	1	1	2	0
Q8TDB6	Q8TDB6	11	11	11	E3 ubiquitin-protein ligase DTX3L	DTX3L	1	11	11	11	7	4	6	3	6	4	3	6	6	7	5	9	5	6	6	2	5	5	8	7	3	3	2	3	5	2	4	5	4	8	1	2	6	7	4	3	5	8	5
Q6FGU2;P23919;Q53F55;H7C312;H7BZ20;G5E9E9;H7C3A4	Q6FGU2;P23919;Q53F55;H7C312;H7BZ20	13;13;11;7;7;4;2	13;13;11;7;7;4;2	13;13;11;7;7;4;2	Thymidylate kinase	DTYMK	7	13	13	13	10	12	9	10	10	10	11	9	9	9	7	11	7	8	9	10	9	8	9	9	9	11	10	9	9	10	7	10	10	9	10	9	6	9	10	9	10	9	11
B2RDV7;Q96G46;K7ER20;K7EQU9;K7EJX8;B4DLK3;O95323;D6W636	B2RDV7;Q96G46	3;3;1;1;1;1;1;1	3;3;1;1;1;1;1;1	3;3;1;1;1;1;1;1	tRNA-dihydrouridine(47) synthase [NAD(P)(+)];tRNA-dihydrouridine(47) synthase [NAD(P)(+)]-like	DUS3L	8	3	3	3	0	0	0	0	0	0	0	0	1	0	1	0	0	0	1	0	0	1	1	1	0	0	0	0	1	0	0	0	0	0	0	0	0	0	0	0	0	0	0
A0A140VJI5;Q9BVJ7	A0A140VJI5;Q9BVJ7	2;2	2;2	2;2	Dual specificity protein phosphatase 23	DUSP23	2	2	2	2	2	2	1	0	1	0	0	1	2	2	1	1	1	0	0	1	1	1	1	1	1	0	1	1	1	1	0	0	1	1	1	0	0	1	0	1	1	1	0
B5BUI8;P51452;K7ES89;K7ELG5	B5BUI8;P51452;K7ES89	7;7;4;3	7;7;4;3	7;7;4;3	Dual specificity protein phosphatase 3	DUSP3	4	7	7	7	4	5	3	4	4	4	3	5	4	4	5	4	4	4	3	6	4	5	4	4	4	5	5	4	4	3	4	5	4	2	2	4	5	4	3	2	3	3	3
H0YNJ9;H0YMM5	H0YNJ9;H0YMM5	4;3	1;0	1;0		DUT	2	4	1	1	2	3	1	1	2	2	1	3	1	2	2	2	1	2	2	2	2	2	2	3	1	2	1	1	1	1	1	2	2	1	2	1	1	2	1	2	1	2	1
P33316;A0A0C4DGL3;H0YNW5;H0YKC5;H0YKI0;H0YMP1	P33316;A0A0C4DGL3;H0YNW5;H0YKC5;H0YKI0;H0YMP1	6;5;5;5;4;3	6;5;5;5;4;3	3;2;2;2;1;1	Deoxyuridine 5-triphosphate nucleotidohydrolase, mitochondrial	DUT	6	6	6	3	5	4	3	4	3	3	2	5	3	4	4	5	3	5	5	5	4	3	4	5	4	5	4	3	4	3	2	3	4	2	3	4	2	4	3	3	3	3	3
B4E2D6;I3L2N2;B4DLQ0;O14641;I3L2W9;I3L0M7;C9K0P9;Q9UG07;Q8WVA8;Q92997;B4DM44;Q86TH3;A0A087WWA7;Q13518;P54792;O14640	B4E2D6;I3L2N2;B4DLQ0;O14641;I3L2W9	8;8;8;8;7;3;2;2;2;2;1;1;1;1;1;1	8;8;8;8;7;3;2;2;2;2;1;1;1;1;1;1	8;8;8;8;7;3;2;2;2;2;1;1;1;1;1;1	Segment polarity protein dishevelled homolog DVL-2	DVL2	16	8	8	8	5	3	4	4	4	4	4	4	3	4	4	2	4	3	3	3	5	3	3	4	4	4	3	4	4	3	3	3	2	4	4	4	4	4	3	5	5	6	5
K7EMN5	K7EMN5	1	1	1		DYNAP	1	1	1	1	0	0	0	0	0	0	0	0	0	0	0	0	0	0	0	0	1	1	1	0	0	0	0	0	0	0	0	0	0	0	0	0	0	0	1	0	1	0	0
Q14204;H0YJ21;B4DSR6;Q92862;Q9NRC3;Q6P2H7	Q14204	157;8;8;3;3;3	157;8;8;3;3;3	157;8;8;3;3;3	Cytoplasmic dynein 1 heavy chain 1	DYNC1H1	6	157	157	157	131	129	126	128	124	116	110	132	125	123	121	135	122	123	134	127	127	122	120	129	116	133	123	127	124	120	94	124	130	111	99	124	109	121	113	101	112	112	95
_x000D_ A0A140VKE9;Q13409;Q59GU5;B4DPZ3;Q9H5W7;B4DX93;E7ESD3;E7EMU4;E7ET01;E7EUM4;E7ERR6;E7ERH4;Q53SA6;E7EU01"	A0A140VKE9;Q13409;Q59GU5;B4DPZ3	11;11;10;10;5;5;4;4;3;2;2;2;1;1	11;11;10;10;5;5;4;4;3;2;2;2;1;1	5;5;5;5;5;5;0;0;0;0;0;0;0;0	Cytoplasmic dynein 1 intermediate chain 2	DYNC1I2	14	11	11	5	10	10	9	7	8	8	6	8	9	10	8	9	8	8	8	10	8	8	7	7	9	6	8	9	6	8	3	8	9	8	8	9	6	10	8	8	7	6	9
Q9Y6G9;Q6MZE7;B3KM42;E9PHI6;B4DDM4;C9JGM7;C9JLW1	Q9Y6G9;Q6MZE7;B3KM42;E9PHI6;B4DDM4	11;8;8;7;6;4;2	11;8;8;7;6;4;2	11;8;8;7;6;4;2	Cytoplasmic dynein 1 light intermediate chain 1	DYNC1LI1;DKFZp686A1525	7	11	11	11	7	8	8	8	10	7	6	7	8	7	7	7	7	7	7	7	7	9	9	7	6	7	5	8	8	8	5	7	10	8	7	7	7	9	7	8	10	7	8
A0A024R6Z0;O43237;J3KRI4;B4E2E0;B4DHD8;J3KRZ2;H3BUM4;J3KSD2;Q63HJ8	A0A024R6Z0;O43237;J3KRI4	10;10;5;4;4;2;2;1;1	10;10;5;4;4;2;2;1;1	10;10;5;4;4;2;2;1;1	Cytoplasmic dynein 1 light intermediate chain 2	DYNC1LI2	9	10	10	10	8	9	8	10	9	7	7	9	7	8	8	9	9	8	8	9	6	8	8	8	8	8	9	7	8	9	8	9	8	8	7	7	8	8	7	8	8	8	8
Q96FJ2	Q96FJ2	3	2	2	Dynein light chain 2, cytoplasmic	DYNLL2	1	3	2	2	2	1	1	1	2	1	1	2	1	2	1	2	2	2	1	2	2	2	2	2	1	2	2	1	2	2	2	2	2	2	3	0	2	2	2	2	1	2	3
Q5VTU3;P63172	Q5VTU3;P63172	2;2	2;2	2;2	Dynein light chain Tctex-type 1	DYNLT1	2	2	2	2	1	1	2	0	1	0	0	0	0	0	0	2	0	0	0	0	0	0	0	2	0	0	0	1	1	0	1	0	1	1	0	0	1	0	0	0	0	0	0
B0YJ76;P00374;A0A024RAQ3;B4DM58;C9JJ68;B3KV46;Q86XF0	B0YJ76;P00374;A0A024RAQ3;B4DM58	8;8;7;6;2;2;2	8;8;7;6;2;2;2	8;8;7;6;2;2;2	Dihydrofolate reductase	DYR;DHFR	7	8	8	8	5	6	4	4	6	5	4	5	6	7	6	6	5	7	6	6	4	5	7	4	4	5	5	5	7	5	6	5	6	4	5	4	5	5	4	6	4	4	4
O75923	O75923	27	24	13	Dysferlin	DYSF	1	27	24	13	14	13	15	20	16	11	13	14	16	16	14	14	15	14	12	14	15	15	18	18	15	19	19	13	13	17	8	17	13	14	13	13	13	15	14	13	14	14	15
Q6IB29;H7C2Q8;Q99848;B4DRX8;B4DHA6	Q6IB29;H7C2Q8;Q99848	6;6;6;2;2	6;6;6;2;2	6;6;6;2;2	Probable rRNA-processing protein EBP2	EBNA1BP2	5	6	6	6	5	6	5	4	4	3	4	3	4	4	4	6	5	2	5	5	5	5	6	4	4	4	3	5	5	3	2	3	3	3	3	4	4	4	4	3	5	4	3
A0A024QYX0;Q15125;C9J719;C9JJ78	A0A024QYX0;Q15125;C9J719;C9JJ78	2;2;1;1	2;2;1;1	2;2;1;1	3-beta-hydroxysteroid-Delta(8),Delta(7)-isomerase	EBP	4	2	2	2	2	2	2	2	2	2	2	2	2	1	2	2	2	2	2	2	2	2	2	2	1	2	2	1	1	1	1	2	1	1	1	2	1	2	1	1	1	1	1
B4DKB2;A0A024RAB0;A0A024RAB2;A0A024RAF7;P42892;E9PJG1;E9PHZ1	B4DKB2;A0A024RAB0;A0A024RAB2;A0A024RAF7;P42892	8;8;8;8;8;1;1	8;8;8;8;8;1;1	8;8;8;8;8;1;1	Endothelin-converting enzyme 1	ECE1	7	8	8	8	6	3	6	4	4	4	5	4	6	5	3	6	4	4	5	5	3	5	4	6	3	4	4	3	5	4	4	4	5	3	4	5	2	4	5	4	4	4	4
Q13011;M0R248;M0QZW4;M0QXS7;M0R280;M0R1A2	Q13011;M0R248	9;7;3;2;1;1	9;7;3;2;1;1	6;4;0;0;0;0	Delta(3,5)-Delta(2,4)-dienoyl-CoA isomerase, mitochondrial	ECH1	6	9	9	6	8	9	7	8	8	8	6	8	8	8	7	7	8	8	8	9	7	8	7	9	7	8	7	8	8	8	5	7	7	8	8	8	8	8	8	6	7	8	7
Q9NTX5;H0Y5L2;H0YCS9;J3KP84;E9PPG7;E9PRU6;F2Z2D6;E9PJS8;E9PLY6;H0Y525;E9PIU8	Q9NTX5;H0Y5L2	9;5;2;2;2;2;2;2;2;1;1	9;5;2;2;2;2;2;2;2;1;1	9;5;2;2;2;2;2;2;2;1;1	Ethylmalonyl-CoA decarboxylase	ECHDC1	11	9	9	9	7	8	7	8	7	7	6	8	7	8	7	7	8	7	7	8	8	7	7	8	6	8	9	6	8	8	7	8	8	6	6	6	7	8	6	6	7	6	7
P30084	P30084	14	14	14	Enoyl-CoA hydratase, mitochondrial	ECHS1	1	14	14	14	10	12	11	10	10	10	9	10	9	9	10	10	12	10	10	10	10	10	10	10	8	10	10	11	10	11	12	11	10	9	6	10	11	12	10	7	8	9	10
P42126;H3BS70;Q96DC0	P42126;H3BS70;Q96DC0	4;3;3	4;3;3	4;3;3	Enoyl-CoA delta isomerase 1, mitochondrial	ECI1;DCI	3	4	4	4	3	2	3	2	2	2	2	3	2	2	3	2	3	4	3	3	2	4	3	3	2	2	2	3	2	4	2	3	4	2	2	2	3	2	3	3	2	2	3
Q53HG3;Q53GC8;A0A0C4DGA2;A0A024QZU5;O75521;Q6IBN4;B4DLL3;Q59E94;Q9NYD2;F1LLU7;F8WAW4;C9JB63;F8W6J1	Q53HG3;Q53GC8;A0A0C4DGA2;A0A024QZU5;O75521;Q6IBN4;B4DLL3;Q59E94;Q9NYD2;F1LLU7	13;13;13;13;13;12;8;8;7;7;6;6;4	13;13;13;13;13;12;8;8;7;7;6;6;4	13;13;13;13;13;12;8;8;7;7;6;6;4	Enoyl-CoA delta isomerase 2, mitochondrial	ECI2;PECI;HCA64	13	13	13	13	11	10	11	10	10	10	8	10	10	10	10	10	10	10	11	11	12	10	10	10	8	11	10	10	11	9	9	11	10	9	9	10	10	12	9	8	10	10	9
A0A140VJI7;Q16610;B7ZAS5;C8CHS3	A0A140VJI7;Q16610;B7ZAS5;C8CHS3	2;2;1;1	2;2;1;1	2;2;1;1	Extracellular matrix protein 1	ECM1	4	2	2	2	0	2	1	2	2	2	1	2	1	0	2	1	1	0	0	2	1	1	1	1	1	1	1	0	2	1	0	2	1	2	1	2	1	2	1	1	1	1	1
Q5VYK3;J3KN16;B3KXF2;R4GMY1;B3KV72;R4GMY3;F6XAQ5	Q5VYK3;J3KN16;B3KXF2	30;29;20;13;9;3;3	30;29;20;13;9;3;3	30;29;20;13;9;3;3	Proteasome-associated protein ECM29 homolog	ECM29;KIAA0368	7	30	30	30	16	16	15	14	16	13	6	17	15	14	17	18	17	17	18	17	13	13	18	14	10	16	13	14	18	12	13	15	16	10	6	12	15	16	12	11	11	18	12
K7EPL5;Q9BQ95	K7EPL5;Q9BQ95	1;1	1;1	1;1	Evolutionarily conserved signaling intermediate in Toll pathway, mitochondrial	ECSIT	2	1	1	1	1	1	1	1	1	1	1	1	1	1	1	1	1	1	0	1	0	1	1	1	0	1	1	1	1	1	0	1	1	0	0	1	0	1	0	1	1	1	0
Q9H8V3;C9J0L6;C9JDV9;C9JTI2;C9J1C4;C9JDB4;Q96SJ9;C9JB41;Q96J05;H7C103	Q9H8V3	5;2;2;2;2;2;2;1;1;1	5;2;2;2;2;2;2;1;1;1	5;2;2;2;2;2;2;1;1;1	Protein ECT2	ECT2	10	5	5	5	0	2	1	0	1	1	0	2	1	1	1	1	0	1	1	2	2	0	2	1	0	0	1	0	1	2	1	1	2	2	1	0	2	1	1	1	0	1	2
Q6P2E9;B7Z7V8;I3L2F4;I3L0V0;I3L3M2	Q6P2E9	12;5;2;1;1	12;5;2;1;1	12;5;2;1;1	Enhancer of mRNA-decapping protein 4	EDC4	5	12	12	12	8	7	6	6	6	6	5	7	9	5	6	8	7	7	5	5	8	7	6	3	5	7	4	6	6	6	2	6	7	5	5	6	4	7	6	5	3	6	4
O60869	O60869	6	6	6	Endothelial differentiation-related factor 1	EDF1	1	6	6	6	3	4	3	4	4	4	3	4	4	3	4	2	4	4	3	4	3	4	4	3	3	4	4	4	3	4	6	4	4	4	4	4	4	4	4	4	3	4	3
O43854;B7Z865	O43854;B7Z865	4;2	4;2	4;2	EGF-like repeat and discoidin I-like domain-containing protein 3	EDIL3	2	4	4	4	2	3	2	3	3	2	1	1	2	3	2	3	2	3	3	2	1	2	3	2	2	2	2	2	2	2	0	2	3	3	2	2	3	1	2	1	2	3	1
Q15075;A8K7J3;Q05D76	Q15075;A8K7J3	47;29;9	47;29;9	47;29;9	Early endosome antigen 1	EEA1	3	47	47	47	33	33	35	33	39	36	30	36	31	34	36	34	35	31	32	35	30	33	38	35	30	36	35	34	33	27	23	35	34	27	25	32	28	33	34	31	25	32	26
E9PJK2;O75530;H0YEL4;B4DFK0;B4DVW7	E9PJK2;O75530;H0YEL4;B4DFK0;B4DVW7	2;2;1;1;1	2;2;1;1;1	2;2;1;1;1	Polycomb protein EED	EED	5	2	2	2	0	0	1	0	0	0	0	1	0	0	0	0	0	1	0	1	0	0	1	0	0	0	1	1	0	1	0	0	0	1	1	0	0	0	1	0	1	1	1
B4DNE0;Q96C29;Q8TBL1;Q6P082;Q96CD8;Q5JR01;Q14222;A6PW80;Q2F837;Q96EB3;Q6NSH7;Q6NS35	B4DNE0;Q96C29;Q8TBL1;Q6P082;Q96CD8	21;13;13;13;13;7;7;6;5;5;4;2	1;0;0;0;0;0;0;0;0;0;0;0	1;0;0;0;0;0;0;0;0;0;0;0		EEF1A1	12	21	1	1	17	17	15	14	14	15	12	17	14	17	16	17	17	16	16	15	14	14	17	13	14	16	14	14	12	12	17	14	13	12	10	14	14	14	12	12	12	14	12
Q6IPT9;Q6IPS9;Q6IPN6;Q53HR5;Q53HQ7;Q53HM9;Q53G85;Q5VTE0;P68104;A8K9C4;Q53GE9;Q53GA1;Q96RE1;B4DV42;A0A087WVQ9;Q53G89;Q8IUB0;Q9NZS6;Q53HR1;A0A087WV01;Q9H2I7;Q504Z0;Q6P4C9;B4E2C5;Q16577;A9X7H1	Q6IPT9;Q6IPS9;Q6IPN6;Q53HR5;Q53HQ7;Q53HM9;Q53G85;Q5VTE0;P68104;A8K9C4;Q53GE9;Q53GA1;Q96RE1;B4DV42;A0A087WVQ9;Q53G89;Q8IUB0;Q9NZS6;Q53HR1;A0A087WV01;Q9H2I7;Q504Z0;Q6P4C9;B4E2C5;Q16577	25;25;25;25;25;25;25;25;25;24;24;23;21;21;21;19;18;18;17;17;17;15;14;13;13;10	25;25;25;25;25;25;25;25;25;24;24;23;21;21;21;19;18;18;17;17;17;15;14;13;13;10	2;2;2;2;2;2;2;2;2;2;1;2;2;2;1;2;2;0;2;2;2;2;1;2;2;2	Elongation factor 1-alpha;Putative elongation factor 1-alpha-like 3;Elongation factor 1-alpha 1	EEF1A1;EEF1A1P5;EEF1A1L14;PTI-1	26	25	25	2	20	20	18	17	17	19	16	20	17	20	19	20	20	19	19	17	16	16	19	17	18	20	18	18	16	16	21	17	16	16	12	18	17	18	15	16	16	18	16
Q05639;Q59GP5	Q05639;Q59GP5	15;9	2;1	2;1	Elongation factor 1-alpha 2	EEF1A2	2	15	2	2	11	10	9	8	9	10	7	12	9	10	11	11	12	11	10	11	10	10	11	9	8	10	9	9	8	8	13	8	7	8	6	9	8	9	7	8	8	8	8
A0A024R3W7;P24534;A4D1M6;F8WF65;F2Z2G2;C9JZW3	A0A024R3W7;P24534;A4D1M6	4;4;3;1;1;1	2;2;1;1;1;1	2;2;1;1;1;1	Elongation factor 1-beta	EEF1B2;LOC392793	6	4	2	2	3	3	3	2	3	3	4	4	3	2	2	2	3	3	3	3	4	4	3	4	4	4	3	3	3	3	2	3	4	3	3	4	3	4	4	4	4	4	4
P29692;D3DWK1;B2RAR6;E9PRY8;E9PK01;Q9BW34;E9PQZ1;E9PI39;A0A087X1X7;Q71RH4;Q9H7G6;E9PPR1;E9PL12;E9PL71;E9PQ49;E9PMW7;H0YE72;E9PN91;H0YE58;E9PIZ1;H0YCK7;E9PK06;E9PKK3;E9PK72;E9PNW6;E9PQC9;E9PJD0	P29692;D3DWK1;B2RAR6;E9PRY8;E9PK01;Q9BW34;E9PQZ1;E9PI39;A0A087X1X7;Q71RH4;Q9H7G6;E9PPR1;E9PL12;E9PL71;E9PQ49	11;10;10;10;9;9;8;7;7;7;7;6;6;6;6;5;5;4;4;4;4;3;2;2;1;1;1	11;10;10;10;9;9;8;7;7;7;7;6;6;6;6;5;5;4;4;4;4;3;2;2;1;1;1	9;8;8;8;7;7;6;6;6;6;6;6;6;5;6;5;3;4;2;4;4;3;2;2;1;1;1	Elongation factor 1-delta	EEF1D	27	11	11	9	11	7	10	8	9	10	11	10	10	10	9	10	9	10	7	9	9	9	9	11	6	10	10	8	10	9	5	10	9	7	8	7	6	10	10	8	10	8	10
O43324;D6RBD7;C9J1V9;H0YAL7;D6RCQ0;H0YAH9	O43324;D6RBD7;C9J1V9;H0YAL7	6;5;5;4;2;1	6;5;5;4;2;1	6;5;5;4;2;1	Eukaryotic translation elongation factor 1 epsilon-1	EEF1E1;EEF1E1-BLOC1S5	6	6	6	6	6	6	6	5	6	5	4	6	6	6	6	6	6	5	5	6	4	6	6	6	6	5	5	4	6	4	4	5	5	4	3	5	5	6	5	4	6	5	5
Q53YD7;P26641;B4DUP0;B4DUK7;Q2F838;B4DSR4;Q2F840	Q53YD7;P26641	20;20;8;4;3;3;1	20;20;8;4;3;3;1	20;20;8;4;3;3;1	Elongation factor 1-gamma	EEF1G	7	20	20	20	13	14	13	14	13	15	15	15	13	13	14	14	14	14	13	12	13	13	13	11	12	15	12	13	12	12	15	14	13	13	13	13	13	13	14	13	14	12	12
P13639;B4DPU3;Q8TA90;Q6PK56;B4DRE8;B4DMC6;Q6W6M8;M0R0I6	P13639;B4DPU3;Q8TA90;Q6PK56;B4DRE8	49;34;32;31;25;19;10;2	49;34;32;31;25;19;10;2	48;33;31;31;25;19;10;2	Elongation factor 2	EEF2	8	49	49	48	38	39	38	36	36	31	33	38	36	37	36	38	39	39	40	38	37	39	38	35	34	37	36	37	34	35	40	35	36	32	31	38	40	37	36	31	32	34	34
C9J8T0;P57772	C9J8T0;P57772	2;2	2;2	2;2	Selenocysteine-specific elongation factor	EEFSEC	2	2	2	2	1	1	0	0	1	1	1	0	1	0	1	1	1	2	1	1	0	2	2	0	0	0	1	0	1	0	1	0	1	0	1	0	1	1	0	1	1	1	0
H0Y843;A4FU69	H0Y843;A4FU69	1;1	1;1	1;1	EF-hand calcium-binding domain-containing protein 5	EFCAB5	2	1	1	1	0	0	0	0	0	0	0	0	0	0	0	0	0	0	0	0	0	0	0	0	0	0	0	1	0	0	1	0	0	0	1	0	1	0	0	1	0	0	0
A0A024QZ77;Q96C19;H0Y4Y4	A0A024QZ77;Q96C19;H0Y4Y4	11;11;6	11;11;6	9;9;4	EF-hand domain-containing protein D2	EFHD2	3	11	11	9	8	9	9	7	10	9	8	10	9	10	9	9	9	10	7	9	8	9	10	7	6	7	9	7	9	8	7	7	9	8	7	8	8	8	7	8	7	8	7
P98172	P98172	2	2	2	Ephrin-B1	EFNB1	1	2	2	2	1	2	2	1	2	2	1	2	2	2	1	1	2	1	1	1	1	2	2	2	2	2	2	1	1	2	0	2	2	1	1	1	1	2	2	1	2	2	1
B3KPR5;Q7Z2Z2	B3KPR5;Q7Z2Z2	7;7	7;7	7;7	Elongation factor Tu GTP-binding domain-containing protein 1	EFTUD1	2	7	7	7	2	4	3	2	2	3	0	5	2	4	5	1	4	5	3	4	2	1	5	2	0	3	3	3	5	3	4	4	3	3	1	1	3	4	4	3	1	2	2
B3KX19;Q15029;Q8IXJ3;Q6IBM8;A8KAP3;B4DZB1;B3KWY2;K7EP67;K7EJ74	B3KX19;Q15029;Q8IXJ3;Q6IBM8;A8KAP3;B4DZB1;B3KWY2	30;30;29;29;29;28;19;11;6	29;29;28;28;28;27;19;10;5	29;29;28;28;28;27;19;10;5	116 kDa U5 small nuclear ribonucleoprotein component	EFTUD2;SNRP116;U5-116KD	9	30	29	29	20	21	20	19	19	17	14	20	20	23	21	25	21	22	25	23	21	18	20	22	13	19	19	17	19	15	17	19	17	15	11	21	18	14	20	16	14	17	16
Q504U8;E7BSV0;E9PFD7;F2YGG7;Q2TTR7;A9CB80;P00533;Q59FL8;B7Z2I3;A8K2T7;Q68GS6;A0A1W2PRR9;Q147T7;A2VCQ7;F1JTL6;Q75MF2;A0A068JD88;B6RC66;C9JYS6;B6RC65;I3WA73;I3WA72;I3WA68	Q504U8;E7BSV0;E9PFD7;F2YGG7;Q2TTR7;A9CB80;P00533;Q59FL8;B7Z2I3;A8K2T7;Q68GS6;A0A1W2PRR9	9;9;9;9;9;9;9;8;8;8;6;5;4;3;2;2;1;1;1;1;1;1;1	9;9;9;9;9;9;9;8;8;8;6;5;4;3;2;2;1;1;1;1;1;1;1	9;9;9;9;9;9;9;8;8;8;6;5;4;3;2;2;1;1;1;1;1;1;1	Receptor protein-tyrosine kinase;Epidermal growth factor receptor	EGFR	23	9	9	9	3	4	4	5	4	4	3	4	4	5	4	4	5	5	3	5	3	4	3	5	3	3	2	3	3	4	3	2	4	4	3	4	3	3	5	3	2	5	3
R4SCQ0;R4SCP5;R4SCF3;R4SCC4;R4S1C5;R4RZ18;R4RYZ7;R4RYY7;Q9GZT9	R4SCQ0;R4SCP5;R4SCF3;R4SCC4;R4S1C5;R4RZ18;R4RYZ7;R4RYY7;Q9GZT9	1;1;1;1;1;1;1;1;1	1;1;1;1;1;1;1;1;1	1;1;1;1;1;1;1;1;1	Egl nine homolog 1	EGLN1	9	1	1	1	1	1	1	1	1	1	1	1	1	1	1	1	1	1	1	1	1	1	1	1	1	1	1	1	1	1	0	1	1	1	1	1	0	1	1	1	1	1	1
A8K930;A0A140VK17;Q8NDI1;H7BZ98	A8K930;A0A140VK17;Q8NDI1	5;5;5;1	4;4;4;1	4;4;4;1	EH domain-binding protein 1	EHBP1	4	5	4	4	2	2	1	2	1	2	2	2	2	2	2	2	2	1	1	2	3	1	2	3	1	2	2	2	2	2	1	2	2	2	1	1	3	2	2	3	2	1	2
Q8N3D4;H0YDZ9;E9PIH6;A0A0U1RQH4;B3KM32	Q8N3D4	14;6;6;4;1	14;6;6;4;1	13;6;6;4;0	EH domain-binding protein 1-like protein 1	EHBP1L1	5	14	14	13	5	7	2	5	4	4	4	4	6	7	7	6	5	5	4	5	4	3	6	4	2	4	6	4	3	5	2	7	7	7	3	4	4	5	5	4	6	4	7
B2R5U3;Q9H4M9;A0A024R571;B4DMV9;B4DR44;B4DTR4;B4DZH9;C9JC03;C9J2Z4;C9JIJ3;C9IZH1;C9JDQ8	B2R5U3;Q9H4M9;A0A024R571;B4DMV9;B4DR44;B4DTR4;B4DZH9;C9JC03;C9J2Z4	24;24;23;21;21;21;19;16;13;7;7;6	24;24;23;21;21;21;19;16;13;7;7;6	17;17;16;16;16;15;12;9;9;4;4;2	EH domain-containing protein 1	EHD1	12	24	24	17	20	18	22	20	17	16	16	20	22	20	21	21	21	19	22	21	19	19	21	22	16	19	20	15	18	19	19	19	21	16	12	19	15	16	18	12	15	17	14
A0A024R0S6;Q9NZN4;B4DLA1;Q8NCJ3;B3KUH4;B7ZAY3;B4DU62;B4DE23	A0A024R0S6;Q9NZN4;B4DLA1;Q8NCJ3;B3KUH4	24;24;22;17;15;9;8;4	23;23;21;16;15;9;8;4	22;22;20;16;14;9;8;4	EH domain-containing protein 2	EHD2	8	24	23	22	15	17	14	16	15	15	11	15	16	18	18	19	17	18	20	16	13	17	17	16	10	14	13	14	16	12	12	17	18	11	10	12	11	12	13	9	14	12	8
Q9NZN3	Q9NZN3	13	3	3	EH domain-containing protein 3	EHD3	1	13	3	3	8	9	8	9	6	8	9	9	9	9	10	10	8	8	9	8	7	9	8	9	7	9	9	6	7	9	7	8	9	8	5	8	7	8	7	4	9	9	7
A8K9B9;A0A024R9N6;Q9H223	A8K9B9;A0A024R9N6;Q9H223	21;21;21	19;19;19	17;17;17	EH domain-containing protein 4	EHD4	3	21	19	17	16	15	13	15	12	15	13	15	14	17	16	17	15	17	17	18	17	16	16	15	14	15	16	12	15	14	12	15	15	14	10	13	14	16	14	13	13	17	11
Q08426;A0PJI6;C9JJE0	Q08426;A0PJI6	8;4;1	8;4;1	8;4;1	Peroxisomal bifunctional enzyme;Enoyl-CoA hydratase/3,2-trans-enoyl-CoA isomerase;3-hydroxyacyl-CoA dehydrogenase	EHHADH	3	8	8	8	5	4	4	3	5	1	4	5	4	5	4	4	5	4	4	4	3	4	3	4	2	5	3	3	5	2	5	3	3	2	2	3	5	4	3	2	3	3	3
A0A0G2JIS2;A0A1U9X7P8;A0A024RCN9;Q96KQ7	A0A0G2JIS2;A0A1U9X7P8;A0A024RCN9;Q96KQ7	1;1;1;1	1;1;1;1	1;1;1;1	Histone-lysine N-methyltransferase EHMT2	EHMT2	4	1	1	1	0	0	0	1	0	1	0	1	1	1	1	1	1	1	1	1	0	1	1	1	1	1	1	0	1	0	1	1	1	1	1	1	1	1	1	1	1	1	0
P47813;X6RAC9	P47813;X6RAC9	4;3	4;3	1;1	Eukaryotic translation initiation factor 1A, X-chromosomal	EIF1AX	2	4	4	1	3	4	4	3	4	3	3	3	3	3	4	3	3	3	3	3	3	4	3	4	3	4	3	3	3	4	2	3	4	4	4	3	4	4	4	4	4	4	3
Q9BY44;F8WAE5;H7C5R5;C9IZE1;H7C5Q3;F8WF18;F8WAT3	Q9BY44;F8WAE5	13;12;6;4;2;1;1	13;12;6;4;2;1;1	13;12;6;4;2;1;1	Eukaryotic translation initiation factor 2A;Eukaryotic translation initiation factor 2A, N-terminally processed	EIF2A	7	13	13	13	7	9	9	9	9	10	7	9	12	9	10	10	8	11	10	10	8	10	11	9	7	8	10	7	9	9	10	8	10	10	8	9	9	8	9	10	8	8	10
Q8IW76;B7ZKK7;P19525;Q05CP4;Q6PK38;F8WBH4;C9JZT2	Q8IW76;B7ZKK7;P19525;Q05CP4;Q6PK38	10;10;10;6;5;1;1	10;10;10;6;5;1;1	10;10;10;6;5;1;1	Interferon-induced, double-stranded RNA-activated protein kinase	EIF2AK2	7	10	10	10	8	9	6	5	5	7	4	8	9	8	7	8	7	8	8	7	7	8	7	8	7	6	7	9	6	4	5	7	8	7	7	6	6	8	8	4	6	9	7
H0YME5;Q9P2K8	H0YME5;Q9P2K8	8;8	8;8	8;8	Eukaryotic translation initiation factor 2-alpha kinase 4	EIF2AK4	2	8	8	8	3	3	4	2	3	4	3	3	4	6	4	3	5	5	3	4	4	2	4	4	2	2	3	2	4	3	2	3	4	4	3	3	2	5	2	3	3	4	3
Q14232;F5H0D0;H0YGG4	Q14232	9;4;3	9;4;3	9;4;3	Translation initiation factor eIF-2B subunit alpha	EIF2B1	3	9	9	9	6	7	5	5	5	3	4	7	8	6	4	6	5	5	5	6	5	2	5	6	3	5	4	6	5	5	4	6	5	3	4	2	8	3	4	4	5	3	5
Q53XC2;P49770;H0YJJ8;G3V5E5;Q9BPX4	Q53XC2;P49770;H0YJJ8;G3V5E5;Q9BPX4	3;3;2;2;2	3;3;2;2;2	3;3;2;2;2	Translation initiation factor eIF-2B subunit beta	EIF2B2	5	3	3	3	2	2	3	3	3	2	3	2	2	3	2	2	2	2	2	2	3	2	3	3	3	2	3	3	3	2	1	3	3	3	3	3	2	3	3	2	3	3	2
Q9NR50;Q9HA31;H0Y580;A0A0D9SEN0	Q9NR50;Q9HA31;H0Y580	6;4;3;1	6;4;3;1	6;4;3;1	Translation initiation factor eIF-2B subunit gamma	EIF2B3	4	6	6	6	5	6	5	6	5	3	3	5	6	5	4	6	4	5	4	5	3	4	6	4	5	5	5	4	4	3	4	3	4	4	3	5	5	4	4	2	5	4	2
A0A087WTA5;Q71US4;B4DUP5;Q59FC8;Q9Y3W7;H7C2L8	A0A087WTA5;Q71US4;B4DUP5;Q59FC8	8;7;5;4;3;1	1;1;1;1;0;0	1;1;1;1;0;0		EIF2B4	6	8	1	1	3	3	2	3	4	2	2	5	5	4	3	4	4	4	2	3	4	3	4	2	3	3	3	4	3	3	2	4	3	3	2	3	3	3	4	4	3	4	2
Q9UI10;E7ERK9;F8W8L6;A0A087WW69;Q9HBP7	Q9UI10;E7ERK9;F8W8L6;A0A087WW69;Q9HBP7	8;7;5;4;4	8;7;5;4;4	1;1;1;1;1	Translation initiation factor eIF-2B subunit delta	EIF2B4	5	8	8	1	3	3	2	3	4	3	2	6	6	4	3	4	4	4	2	3	4	3	4	2	4	3	3	5	3	3	3	5	3	4	3	3	3	4	5	4	3	4	2
Q13144;C9JRD9;Q59HD8;H7C2X0	Q13144	5;2;2;1	5;2;2;1	5;2;2;1	Translation initiation factor eIF-2B subunit epsilon	EIF2B5	4	5	5	5	2	1	2	4	2	2	1	3	3	2	2	1	0	3	2	4	2	2	3	3	1	1	3	3	2	0	1	2	3	3	1	1	1	2	2	1	2	1	2
P41214;Q5SY38;Q59FU5;A0A087X1L6;B4DGD2;Q6ZP26	P41214;Q5SY38	7;4;3;1;1;1	7;4;3;1;1;1	7;4;3;1;1;1	Eukaryotic translation initiation factor 2D	EIF2D	6	7	7	7	4	4	2	2	3	4	3	4	4	4	3	4	3	3	3	2	4	3	3	3	1	3	3	3	4	4	2	3	3	3	3	3	3	3	5	4	3	3	3
Q53XC0;P05198;G3V4T5;H0YJS4;B4DM12	Q53XC0;P05198;G3V4T5;H0YJS4	20;20;16;15;3	20;20;16;15;3	20;20;16;15;3	Eukaryotic translation initiation factor 2 subunit 1	EIF2S1	5	20	20	20	14	14	16	16	13	17	13	16	14	15	14	13	13	15	14	14	13	17	14	13	15	15	16	12	14	14	11	15	14	14	10	15	13	13	14	15	13	15	14
Q6IBR8;P20042;B5BU01;Q96I16;Q3B7I9;Q59GZ3	Q6IBR8;P20042;B5BU01;Q96I16	21;21;20;13;6;5	21;21;20;13;6;5	21;21;20;13;6;5	Eukaryotic translation initiation factor 2 subunit 2	EIF2S2	6	21	21	21	18	19	19	20	20	20	16	19	20	19	19	18	20	20	19	20	18	21	19	19	18	19	19	16	17	19	14	19	21	17	17	18	16	18	19	19	17	19	17
P41091;Q2VIR3;F8W810;H7BZU1	P41091;Q2VIR3;F8W810	17;15;12;4	17;15;12;4	17;15;12;4	Eukaryotic translation initiation factor 2 subunit 3;Putative eukaryotic translation initiation factor 2 subunit 3-like protein	EIF2S3;EIF2S3L	4	17	17	17	16	16	16	14	16	15	14	16	16	16	16	16	16	16	15	16	11	16	15	15	14	16	16	14	14	15	15	14	14	12	10	14	13	12	12	11	11	13	11
Q24JU4;J9R021;Q14152;Q7Z5T5;Q6P1R0;Q05BS0;Q3B770	Q24JU4;J9R021;Q14152;Q7Z5T5;Q6P1R0;Q05BS0;Q3B770	35;35;35;31;29;28;28	35;35;35;31;29;28;28	35;35;35;31;29;28;28	Eukaryotic translation initiation factor 3 subunit A	EIF3A;eIF3a	7	35	35	35	26	25	23	19	23	22	18	25	24	24	26	27	20	24	25	26	22	25	25	21	20	22	22	22	24	18	18	25	22	18	16	20	22	22	23	22	19	21	17
B4DVQ5;A1KYQ7;A0A024QYU9;Q99613;B4DRU0;B4DVU3;B4DDN4;B4E2Z6;B5ME19;B3KNZ4;A0A024QYX7;Q3B7B9;H3BPE3;H3BPE4;H3BTY8	B4DVQ5;A1KYQ7;A0A024QYU9;Q99613;B4DRU0;B4DVU3;B4DDN4;B4E2Z6;B5ME19;B3KNZ4;A0A024QYX7	19;19;19;19;18;18;18;17;17;16;14;3;2;2;1	19;19;19;19;18;18;18;17;17;16;14;3;2;2;1	19;19;19;19;18;18;18;17;17;16;14;3;2;2;1	Eukaryotic translation initiation factor 3 subunit C;Eukaryotic translation initiation factor 3 subunit C-like protein	EIF3C;EIF3CL	15	19	19	19	14	15	16	15	14	15	14	16	14	15	16	15	15	16	12	13	14	15	16	14	15	14	16	14	16	14	8	16	15	15	11	15	11	16	14	13	13	14	13
O15371;B4E1K8;B0QYA5;B0QYA4;B0QYA8;B0QYA6	O15371;B4E1K8	13;12;5;2;1;1	13;12;5;2;1;1	13;12;5;2;1;1	Eukaryotic translation initiation factor 3 subunit D	EIF3D	6	13	13	13	11	10	10	11	10	11	10	11	10	12	10	12	11	11	12	12	9	11	11	11	9	10	11	9	11	9	9	11	11	10	9	10	10	11	10	9	9	8	8
Q6IAX5;P60228;B3KW56;B2R806;E5RGA2;H0YAW4;A0A161SXE1;E5RHS5;H0YBR5;E5RIT4;E5RIP5;E5RJ25;E5RII3	Q6IAX5;P60228;B3KW56;B2R806;E5RGA2	21;21;20;20;17;8;7;7;6;5;1;1;1	21;21;20;20;17;8;7;7;6;5;1;1;1	21;21;20;20;17;8;7;7;6;5;1;1;1	Eukaryotic translation initiation factor 3 subunit E	EIF3E	13	21	21	21	13	15	12	10	13	13	12	13	12	15	13	13	14	15	15	13	14	13	14	14	12	14	14	13	13	11	9	12	12	10	10	12	10	15	15	10	12	11	11
B4DMT5;B3KSH1;O00303;B4DEW9;H0YDT6	B4DMT5;B3KSH1;O00303;B4DEW9;H0YDT6	4;4;4;3;2	4;4;4;3;2	4;4;4;3;2	Eukaryotic translation initiation factor 3 subunit F	EIF3F	5	4	4	4	2	3	1	3	2	2	2	3	3	2	3	4	2	2	2	3	3	1	2	2	1	1	2	1	3	2	0	2	2	3	2	2	2	3	2	2	1	1	3
K7EL20;O75821;A8K5K5;K7ENA8;Q6IAM0;B0AZV5;K7EL60;K7ENH0;K7EP16;B7Z1G0	K7EL20;O75821;A8K5K5;K7ENA8;Q6IAM0	9;9;8;7;7;3;3;2;2;2	9;9;8;7;7;3;3;2;2;2	1;1;1;1;1;0;0;0;0;1	Eukaryotic translation initiation factor 3 subunit G	EIF3G	10	9	9	1	7	7	7	7	7	7	7	7	7	7	8	8	6	8	7	6	6	7	7	7	7	7	7	7	7	7	6	8	7	7	7	7	5	8	7	7	7	7	7
Q5U0F4;Q53HU7;Q13347;Q5TFK1;Q9P1D9	Q5U0F4;Q53HU7;Q13347	10;10;10;4;1	10;10;10;4;1	10;10;10;4;1	Eukaryotic translation initiation factor 3 subunit I	EIF3I	5	10	10	10	7	6	7	5	5	6	8	7	6	5	6	8	6	7	6	8	6	6	6	6	4	5	4	5	7	6	2	7	7	3	6	6	6	6	7	4	5	5	7
B0QY89;Q9Y262;B3KPB9;B4DQF6;B3KNG0;Q8N7H0;Q7Z5X3;C9JHP4;C9K0Q7;B4DEH4;H7C3A0;H0Y7E6	B0QY89;Q9Y262;B3KPB9;B4DQF6;B3KNG0	21;21;20;19;11;10;9;8;8;8;5;2	21;21;20;19;11;10;9;8;8;8;5;2	7;7;6;6;0;0;0;7;7;7;5;0	Eukaryotic translation initiation factor 3 subunit L	EIF3L	12	21	21	7	18	17	17	14	18	17	16	17	16	20	17	16	16	17	19	18	16	17	17	15	15	16	14	16	17	18	11	16	16	15	13	14	14	17	18	16	17	18	13
Q7L2H7;J3KNJ2;H0YCQ8;E9PRY0;E9PN86;E7ESM3;E9PRI2;B4DT09	Q7L2H7;J3KNJ2;H0YCQ8	10;6;5;3;3;2;1;1	10;6;5;3;3;2;1;1	10;6;5;3;3;2;1;1	Eukaryotic translation initiation factor 3 subunit M	EIF3M	8	10	10	10	8	9	10	10	10	10	8	10	9	9	9	9	9	9	9	8	8	9	7	10	7	10	7	7	8	8	5	7	7	6	3	10	6	7	7	8	7	7	4
A0A024R5S5;O75822;H0YGJ7;H0YLP3	A0A024R5S5;O75822	13;13;4;3	13;13;4;3	13;13;4;3	Eukaryotic translation initiation factor 3 subunit J	EIF3S1;EIF3J	4	13	13	13	9	8	10	10	9	9	9	10	10	10	9	9	10	10	11	10	9	10	10	10	8	8	7	7	8	10	7	11	9	9	9	9	7	10	10	10	9	10	10
Q6IB98;Q53HG0;B3KS98;O15372;Q5BKY2;A0A087WZK9;Q53HR0;E5RJT0;E5RFW7;B4DJN9;E5RFH0;E5RGU4;E5RHC7;E5RH59	Q6IB98;Q53HG0;B3KS98;O15372;Q5BKY2;A0A087WZK9;Q53HR0	8;8;8;8;7;7;7;3;2;2;2;2;1;1	8;8;8;8;7;7;7;3;2;2;2;2;1;1	8;8;8;8;7;7;7;3;2;2;2;2;1;1	Eukaryotic translation initiation factor 3 subunit H	EIF3S3;EIF3H	14	8	8	8	6	5	5	5	6	6	5	5	6	5	5	5	6	6	7	5	5	5	6	6	5	5	5	5	6	5	5	5	5	5	4	5	5	5	6	4	5	5	4
A0A024R821;P55884;A4D210;B4DV79;B4DXN6;Q96G38;Q86UM1;C9JZG1;C9JQN7;Q59FS8	A0A024R821;P55884;A4D210;B4DV79;B4DXN6;Q96G38;Q86UM1	30;30;29;28;26;23;17;14;8;7	30;30;29;28;26;23;17;14;8;7	30;30;29;28;26;23;17;14;8;7	Eukaryotic translation initiation factor 3 subunit B	EIF3S9;EIF3B	10	30	30	30	17	22	21	20	21	16	19	19	20	20	23	21	23	21	21	22	24	21	22	20	20	23	21	18	18	17	17	20	21	18	18	20	15	22	17	18	18	20	19
A8K7F6;P60842;A8K088;J3KT12;Q59F68;J3KTB5;B4DNH2;J3QL43;J3QR64;J3KSZ0;J3QLN6;J3QKZ9;B4E047;J3KS25;B4DKP9;J3KTN0;B4E102;J3QL52;J3KT04;J3KS93;J3QQP0;E7EMV8;Q86WD0;D3DSD6	A8K7F6;P60842;A8K088;J3KT12;Q59F68;J3KTB5;B4DNH2;J3QL43	25;25;24;20;19;16;15;15;12;12;11;10;10;10;9;8;5;4;4;4;3;3;3;1	25;25;24;20;19;16;15;15;12;12;11;10;10;10;9;8;5;4;4;4;3;3;3;1	5;5;5;2;1;1;4;1;1;1;1;1;1;1;0;0;0;1;0;0;0;0;0;0	Eukaryotic initiation factor 4A-I	EIF4A1	24	25	25	5	21	22	20	19	20	18	19	21	18	22	20	22	22	23	23	23	23	21	21	23	17	21	19	21	20	19	19	19	22	20	20	19	18	23	19	20	19	20	19
J3QS69	J3QS69	17	1	1		EIF4A1	1	17	1	1	14	14	13	13	14	13	13	15	13	15	14	14	15	15	15	15	15	14	14	15	11	14	13	13	13	13	13	13	14	14	14	13	12	15	13	14	13	14	13
Q14240;E7EQG2;B4DJX6;Q96B07;J3KSN7	Q14240;E7EQG2;B4DJX6;Q96B07	18;17;10;9;5	6;5;4;3;1	1;1;0;0;1	Eukaryotic initiation factor 4A-II;Eukaryotic initiation factor 4A-II, N-terminally processed	EIF4A2	5	18	6	1	16	16	15	14	15	13	14	15	13	17	15	16	16	17	17	17	18	16	15	17	13	16	14	15	14	14	13	14	16	15	15	15	13	17	15	15	14	16	13
Q9NZE6	Q9NZE6	14	1	1		EIF4A2	1	14	1	1	13	11	11	10	11	10	10	10	9	12	10	12	11	12	12	12	14	12	11	12	10	12	10	12	10	10	10	10	12	11	11	12	9	12	10	11	11	11	10
B4DEP6;E7EX17;B4DRM3;P23588;B4DS01;Q7Z5Y0;F8VX11;F8VYE9;F8VSC7;F8VP89;F8W0K0;F8VRU1;Q6AI40	B4DEP6;E7EX17;B4DRM3;P23588;B4DS01;Q7Z5Y0	13;13;13;13;8;7;6;5;5;5;4;3;1	13;13;13;13;8;7;6;5;5;5;4;3;1	13;13;13;13;8;7;6;5;5;5;4;3;1	Eukaryotic translation initiation factor 4B	EIF4B	13	13	13	13	10	11	9	10	11	11	10	9	8	9	8	9	10	10	9	11	9	8	8	11	9	9	9	8	9	8	9	10	9	10	9	10	8	8	9	10	9	9	8
P06730;Q32Q75;X5D7E3;D6RBW1;B7Z2T1;D6RFJ3;H0Y8J7	P06730;Q32Q75;X5D7E3;D6RBW1;B7Z2T1	6;5;5;5;3;2;2	6;5;5;5;3;2;2	6;5;5;5;3;2;2	Eukaryotic translation initiation factor 4E	EIF4E	7	6	6	6	5	6	5	5	4	4	5	5	5	4	5	5	4	4	5	4	5	5	5	5	5	5	5	5	4	5	3	4	5	4	4	5	5	4	5	4	5	5	4
Q6PJR2;B4DR76;B1AKL4;A0A024R1K0;Q9NRA8	Q6PJR2;B4DR76;B1AKL4;A0A024R1K0;Q9NRA8	1;1;1;1;1	1;1;1;1;1	1;1;1;1;1	Eukaryotic translation initiation factor 4E transporter	EIF4ENIF1	5	1	1	1	1	1	1	1	1	1	0	1	1	1	1	1	1	1	0	1	0	0	1	0	0	1	1	1	1	0	0	1	1	1	0	1	1	0	0	1	0	1	0
B4DGF1;B2RU10;B2RU06;Q4LE58;Q04637;E7EX73;E9PGM1;E7EUU4;C9JF13;Q96I65;C9J6B6;C9K073;C9J2Z7;H7C044;H7C0V6;F8WCF2;C9JWH7;C9J556;C9JHW9;C9JSU8;O95065;C9JWW9	B4DGF1;B2RU10;B2RU06;Q4LE58;Q04637;E7EX73;E9PGM1;E7EUU4;C9JF13	43;43;43;43;43;42;42;42;22;21;20;16;15;9;3;1;1;1;1;1;1;1	43;43;43;43;43;42;42;42;22;21;20;16;15;9;3;1;1;1;1;1;1;1	1;1;1;1;1;1;1;1;0;1;0;0;0;1;0;0;0;0;0;0;0;0	Eukaryotic translation initiation factor 4 gamma 1	EIF4G1;EIF4G1 variant protein	22	43	43	1	32	33	33	31	33	36	28	34	31	37	32	35	34	36	36	31	31	34	33	32	25	35	33	32	30	29	27	32	35	33	21	31	29	30	31	23	33	33	27
P78344;H0Y3P2;D3DQV9;Q59G42;B4DZF2;Q2TU89;H0YCH5;E9PKF8;H0YD77;H0YEC5;H0YE22;H0YCF8;Q3LIE0;H0YE44;H0YEN8;H0YDC0;H0YD99	P78344;H0Y3P2;D3DQV9;Q59G42;B4DZF2;Q2TU89	23;21;21;21;21;16;10;8;8;6;4;3;3;2;2;2;1	23;21;21;21;21;16;10;8;8;6;4;3;3;2;2;2;1	23;21;21;21;21;16;10;8;8;6;4;3;3;2;2;2;1	Eukaryotic translation initiation factor 4 gamma 2	EIF4G2;AAG1	17	23	23	23	12	17	14	14	17	15	10	17	15	16	16	18	13	16	15	17	18	16	17	17	13	17	16	11	15	12	13	16	14	12	7	12	14	13	13	12	12	11	10
A0A0U1RQK7;Q59GJ0;A0A0A0MSA7;O43432;B4DZE1;B4DH17;B4DXR2;B1AN91;B1AN92	A0A0U1RQK7;Q59GJ0;A0A0A0MSA7;O43432;B4DZE1;B4DH17	12;12;11;11;9;9;2;1;1	8;8;7;7;5;5;2;1;1	8;8;7;7;5;5;2;1;1	Eukaryotic translation initiation factor 4 gamma 3	EIF4G3	9	12	8	8	6	7	8	11	8	7	4	8	7	9	8	8	8	9	6	8	6	6	9	6	6	5	9	7	10	6	4	9	9	5	4	5	7	9	8	4	5	11	3
Q15056;Q75MU1;B4DMV6;Q75MU2;A4D198;Q75MT8	Q15056;Q75MU1;B4DMV6;Q75MU2;A4D198	13;7;7;7;7;5	13;7;7;7;7;5	13;7;7;7;7;5	Eukaryotic translation initiation factor 4H	EIF4H;WBSCR1;LOC392647	6	13	13	13	11	8	10	8	9	10	8	10	10	9	8	9	10	9	9	9	10	10	9	8	9	10	9	10	10	10	6	9	9	10	9	9	8	10	9	10	9	9	10
A0A024R6Q1;P55010;Q6IBU0;H0YLZ1;Q32Q19;Q05DF3;H0YN40;H0YMJ8;H0YM54;H0YK29;H0YK11;B4DEN3	A0A024R6Q1;P55010;Q6IBU0	16;16;15;7;7;7;7;6;6;2;2;2	16;16;15;7;7;7;7;6;6;2;2;2	16;16;15;7;7;7;7;6;6;2;2;2	Eukaryotic translation initiation factor 5	EIF5	12	16	16	16	10	10	11	9	10	10	10	12	12	11	11	11	11	11	13	11	10	10	11	12	11	12	11	11	12	13	8	9	11	10	9	10	8	13	10	9	11	11	9
P63241;I3L397;I3L504;Q6IS14	P63241;I3L397;I3L504;Q6IS14	11;10;10;8	11;10;10;8	6;5;5;4	Eukaryotic translation initiation factor 5A-1;Eukaryotic translation initiation factor 5A;Eukaryotic translation initiation factor 5A-1-like	EIF5A;EIF5AL1	4	11	11	6	9	7	7	7	7	7	6	7	7	7	7	8	7	8	7	7	7	7	6	7	5	7	7	6	7	6	6	7	7	6	4	6	7	8	5	6	5	6	6
F8WCJ1;C9J7B5;Q9GZV4;C9J4W5	F8WCJ1;C9J7B5;Q9GZV4;C9J4W5	6;6;6;5	1;1;1;0	1;1;1;0	Eukaryotic translation initiation factor 5A;Eukaryotic translation initiation factor 5A-2	EIF5A2	4	6	1	1	5	5	5	5	5	5	5	5	5	5	5	5	5	5	5	5	5	5	5	5	4	5	5	4	5	4	5	5	5	4	3	5	6	5	4	4	4	4	4
Q8N5A0;A0A087WUT6;O60841;B3KM86;D3DVI5;A0JLR8;Q05CQ1	Q8N5A0;A0A087WUT6;O60841;B3KM86;D3DVI5	28;27;27;14;14;12;12	28;27;27;14;14;12;12	28;27;27;14;14;12;12	Eukaryotic translation initiation factor 5B	EIF5B	7	28	28	28	23	23	21	17	19	19	18	20	22	21	22	22	20	22	22	20	21	22	18	20	22	21	17	20	17	20	12	22	21	20	16	19	17	23	21	24	20	21	19
P56537;B7ZBH1;A0A0U1RQV5;F8WD20;B4DJH0;A0A0B4J1Y7;F8WDS6	P56537;B7ZBH1	5;3;2;1;1;1;1	5;3;2;1;1;1;1	5;3;2;1;1;1;1	Eukaryotic translation initiation factor 6	EIF6	7	5	5	5	4	4	4	4	4	4	2	4	4	4	4	4	4	4	4	4	3	4	5	3	3	4	4	3	4	3	1	5	5	4	2	3	5	2	4	3	3	4	3
K9JA46;P07900;Q2VPJ6;Q8TBA7;O75322;Q86U12;Q96HX7;G3V2J8;B4DTA5;Q86SX1;Q14568;Q58FG0;Q58FG1;Q58FF9	K9JA46;P07900;Q2VPJ6;Q8TBA7;O75322;Q86U12;Q96HX7	44;44;38;38;31;28;27;10;7;7;7;4;3;1	44;44;38;38;31;28;27;10;7;7;7;4;3;1	30;30;24;26;23;18;20;6;4;4;3;2;2;1	Heat shock protein HSP 90-alpha	EL52;HSP90AA1	14	44	44	30	30	31	30	29	30	27	27	29	31	31	31	30	31	33	33	31	30	31	30	29	25	30	27	29	28	24	42	28	30	26	25	29	38	27	27	25	26	25	25
A0A0S2Z5M8;Q9BQ52;G5E9D5;B3KT00;B4DT15;B3KSU9;B4E365;E7ES68;H7C2I4;V9GZ72;V9GYS7;A0A0S2Z5J8;J3QRS2;V9GYU5;J3QL08;J3QLK4	A0A0S2Z5M8;Q9BQ52;G5E9D5;B3KT00;B4DT15;B3KSU9;B4E365;E7ES68	14;14;13;13;13;11;11;11;3;2;2;1;1;1;1;1	14;14;13;13;13;11;11;11;3;2;2;1;1;1;1;1	14;14;13;13;13;11;11;11;3;2;2;1;1;1;1;1	Zinc phosphodiesterase ELAC protein 2	ELAC2	16	14	14	14	7	11	7	7	7	6	5	10	9	8	6	8	9	10	10	8	9	9	9	8	6	10	6	5	10	6	6	8	11	7	4	8	8	9	9	5	7	5	5
Q15717;M0QZR9;M0R055;B7Z5E0;B1APY9;B1APY8;A0A0A0MRX1;A0A0R4J2E6;Q12926;P26378;B1AM48	Q15717	13;6;2;2;2;2;2;2;2;2;1	13;6;2;2;2;2;2;2;2;2;1	13;6;2;2;2;2;2;2;2;2;1	ELAV-like protein 1	ELAVL1	11	13	13	13	12	10	10	9	10	9	9	10	11	11	11	11	11	12	11	12	10	11	10	9	8	10	8	7	11	9	9	12	12	9	8	10	10	9	9	8	9	9	7
U3KQ90;Q59HG4;V9H027;A8KAP0;P55199	U3KQ90;Q59HG4;V9H027;A8KAP0;P55199	2;1;1;1;1	2;1;1;1;1	2;1;1;1;1	RNA polymerase II elongation factor ELL	ELL;MEN	5	2	2	2	0	2	1	1	2	1	1	2	2	2	2	2	1	0	0	1	0	2	2	1	0	2	1	1	2	0	0	2	1	0	0	2	0	0	1	0	1	2	0
Q5JVZ5;B4DRL5;Q96JJ3;B4DZ20;B7Z1S8;H0YCM7;Q5JW01;Q5JVZ8;Q5JVZ4;H7C0S6;H7C3P3	Q5JVZ5;B4DRL5;Q96JJ3;B4DZ20;B7Z1S8;H0YCM7;Q5JW01	10;10;10;9;8;7;6;3;3;1;1	10;10;10;9;8;7;6;3;3;1;1	8;8;8;7;6;5;5;2;2;0;0	Engulfment and cell motility protein 2	ELMO2	11	10	10	8	6	6	7	6	7	5	3	6	5	5	6	7	6	8	5	6	7	8	7	6	4	6	4	5	5	4	2	6	6	3	4	5	2	4	3	5	5	4	5
D6RBS5;Q8IZ81;V9GY58;D6RHX2	D6RBS5;Q8IZ81	3;3;1;1	3;3;1;1	3;3;1;1	ELMO domain-containing protein 2	ELMOD2	4	3	3	3	2	2	3	3	2	1	1	1	2	3	3	3	1	3	2	2	0	3	3	2	1	3	1	1	2	2	2	2	2	2	2	1	1	2	2	2	1	1	2
Q9BW60;Q502X7	Q9BW60;Q502X7	3;2	3;2	3;2	Elongation of very long chain fatty acids protein 1;Elongation of very long chain fatty acids protein	ELOVL1	2	3	3	3	3	3	2	3	3	3	3	3	3	3	3	3	3	3	3	3	3	3	3	3	3	3	3	3	2	3	2	2	2	3	3	3	2	2	3	2	3	2	3
A0A0A0MTI6;B4DSC2;B3KWH9;A0A024RD35;Q9NYP7	A0A0A0MTI6;B4DSC2;B3KWH9;A0A024RD35;Q9NYP7	1;1;1;1;1	1;1;1;1;1	1;1;1;1;1	Elongation of very long chain fatty acids protein;Elongation of very long chain fatty acids protein 5	ELOVL5	5	1	1	1	1	1	1	1	1	0	1	1	1	1	1	1	1	1	1	1	1	1	1	1	1	1	1	1	1	1	1	1	1	1	0	1	1	1	1	0	0	1	0
B4DXV1;B4DPB7;B4DKA4;Q9H9T3	B4DXV1;B4DPB7;B4DKA4;Q9H9T3	2;2;2;2	2;2;2;2	2;2;2;2	Elongator complex protein 3	ELP3	4	2	2	2	0	1	1	0	1	1	0	1	1	0	1	2	1	1	2	0	1	0	1	0	1	1	0	0	1	0	0	1	0	1	0	0	0	1	0	0	1	1	0
A0A1W2PNY5;A0A1W2PQZ6;A0A1W2PRF0;A0A1W2PRJ0;A0A1W2PPP6;A0A1W2PS93;A0A1W2PR08;A0A1W2PRF5;B1B1I7;G5E9D4;Q96EB1;E9PPJ9;A0A1W2PQA7;A0A1W2PP47;A0A1W2PNY4;A0A1W2PPR3;A0A1W2PQ05;A0A1W2PNW2	A0A1W2PNY5;A0A1W2PQZ6;A0A1W2PRF0;A0A1W2PRJ0;A0A1W2PPP6;A0A1W2PS93;A0A1W2PR08;A0A1W2PRF5;B1B1I7;G5E9D4;Q96EB1;E9PPJ9;A0A1W2PQA7;A0A1W2PP47	3;3;3;3;3;3;3;3;3;3;3;2;2;2;1;1;1;1	3;3;3;3;3;3;3;3;3;3;3;2;2;2;1;1;1;1	3;3;3;3;3;3;3;3;3;3;3;2;2;2;1;1;1;1	Elongator complex protein 4	ELP4	18	3	3	3	3	3	1	2	2	3	2	2	3	2	3	3	1	3	3	3	2	3	3	1	2	1	3	1	3	2	2	3	3	2	2	2	2	3	3	1	3	3	0
Q6ICJ4;A0A087WY67;Q6IB75;G9J6Q6;G9J6Q5;G9J6Q4;B2R533;P0CG30;P0CG29	Q6ICJ4;A0A087WY67;Q6IB75;G9J6Q6;G9J6Q5;G9J6Q4;B2R533;P0CG30;P0CG29	2;2;2;2;2;2;2;2;2	2;2;2;2;2;2;2;2;2	2;2;2;2;2;2;2;2;2	Glutathione S-transferase theta-2B;Glutathione S-transferase theta-2	Em:AP000351.3;GSTT2;GSTT2B	9	2	2	2	2	1	2	1	2	1	1	2	2	2	1	2	1	1	1	2	1	2	2	1	1	1	1	2	2	1	0	1	2	1	0	1	0	2	1	1	1	1	1
Q8N766;H7C4E3;Q5TG59	Q8N766	20;3;2	20;3;2	20;3;2	ER membrane protein complex subunit 1	EMC1	3	20	20	20	13	11	12	12	13	13	10	12	12	11	11	11	13	12	13	12	13	14	14	15	11	14	12	14	12	11	8	11	11	13	7	13	9	12	14	13	10	9	10
Q53HG5;A8K4K9;Q15006;H0YAS9;E5RGJ2	Q53HG5;A8K4K9;Q15006	10;10;10;3;2	10;10;10;3;2	10;10;10;3;2	ER membrane protein complex subunit 2	EMC2	5	10	10	10	9	9	8	9	8	9	8	7	7	8	7	8	9	7	9	9	7	8	9	9	7	9	8	6	8	7	6	9	9	7	6	9	5	8	8	8	7	7	5
Q9P0I2;C9JLM9;S4R3U9	Q9P0I2;C9JLM9	6;3;2	6;3;2	6;3;2	ER membrane protein complex subunit 3	EMC3	3	6	6	6	5	5	5	4	4	5	5	5	5	5	5	4	5	5	4	5	4	4	4	5	4	5	5	3	4	4	4	4	4	4	3	5	5	3	4	4	5	3	3
S4R329;H0YK61;H0YNK0;H0YNK8;A0A0S2Z598;A0A024R9N3;Q5J8M3;H0YMH5;H0YLP8;H0YN63	S4R329;H0YK61;H0YNK0;H0YNK8;A0A0S2Z598;A0A024R9N3;Q5J8M3;H0YMH5;H0YLP8	3;3;3;3;3;3;3;2;2;1	3;3;3;3;3;3;3;2;2;1	3;3;3;3;3;3;3;2;2;1	ER membrane protein complex subunit 4	EMC4;TMEM85	10	3	3	3	1	1	2	1	1	2	1	1	1	1	2	2	1	2	1	1	1	1	1	1	1	1	2	1	1	2	1	1	1	1	1	1	1	1	1	1	1	1	2
Q9BV81	Q9BV81	1	1	1	ER membrane protein complex subunit 6	EMC6	1	1	1	1	0	1	1	1	1	0	1	1	1	1	1	1	1	0	0	1	0	1	1	1	1	1	1	1	1	1	0	0	1	1	1	1	1	1	1	0	1	1	0
H0YDT8;A0A024R9K7;Q9NPA0;H0YDX2	H0YDT8;A0A024R9K7;Q9NPA0;H0YDX2	5;5;5;3	5;5;5;3	5;5;5;3	ER membrane protein complex subunit 7	EMC7;C15orf24	4	5	5	5	2	3	3	3	3	4	4	3	3	3	4	3	4	4	3	3	3	3	4	4	3	2	3	3	3	3	1	4	2	3	2	2	3	3	3	3	3	2	3
P50402;Q5HY57;F8WEQ1	P50402;Q5HY57	7;5;1	7;5;1	7;5;1	Emerin	EMD	3	7	7	7	7	6	5	6	6	6	3	6	7	5	5	7	4	7	6	6	3	6	4	4	4	5	5	5	6	5	4	7	6	5	4	4	5	6	5	5	4	5	5
Q92979;A0A087WVM7;V9GYP5;B4DQC7;A0A087WWQ2;A8K6D2;A0A0U3B3H7;B4DP65	Q92979;A0A087WVM7;V9GYP5;B4DQC7;A0A087WWQ2;A8K6D2;A0A0U3B3H7;B4DP65	4;3;3;3;3;3;2;2	4;3;3;3;3;3;2;2	4;3;3;3;3;3;2;2	Ribosomal RNA small subunit methyltransferase NEP1	EMG1	8	4	4	4	3	3	3	2	2	3	2	3	3	2	3	3	2	3	2	3	1	3	4	3	2	2	3	2	3	3	0	3	4	4	2	2	4	4	4	2	2	3	1
A0A0C4DGQ7;C9JRL6;B7Z872;K7EIK7;O95834;B7Z918;B7Z2F5;K7ELI8;K7EII6;K7EKG3;K7ERR2;K7EIM1;K7EQR0;K7ERY9;K7EKU5;G3V500;G3V3N9;F8W717;O00423;Q6ZMW3;Q05BV3	A0A0C4DGQ7;C9JRL6;B7Z872;K7EIK7;O95834;B7Z918;B7Z2F5	5;5;5;5;5;4;3;2;2;2;1;1;1;1;1;1;1;1;1;1;1	5;5;5;5;5;4;3;2;2;2;1;1;1;1;1;1;1;1;1;1;1	4;4;4;4;4;3;2;2;2;2;0;0;0;0;0;0;0;0;0;0;0	Echinoderm microtubule-associated protein-like 2	EML2	21	5	5	4	4	4	3	2	3	2	2	3	3	2	4	3	3	3	4	3	2	3	3	3	2	2	4	4	4	2	2	2	3	4	2	3	3	2	2	3	4	3	2
Q9HC35;B5MBZ0;A6P4V4;A6P4T4;C1PHA0;B6EXY3;C1PHA1;J7MA22;B4DIT9;B3XZL9;B3XZM0;A9YLN7;B6EXY4;B6EXY5;I1X3U7	Q9HC35;B5MBZ0;A6P4V4	15;14;10;6;6;6;6;6;4;4;4;4;3;3;3	15;14;10;6;6;6;6;6;4;4;4;4;3;3;3	15;14;10;6;6;6;6;6;4;4;4;4;3;3;3	Echinoderm microtubule-associated protein-like 4;Tyrosine-protein kinase receptor	EML4	15	15	15	15	13	9	9	11	11	9	12	9	8	10	10	12	12	10	8	11	9	10	9	7	9	9	12	9	11	9	7	11	10	8	10	10	7	9	9	8	9	8	7
M0R122;M0QZ66;M0QXN1;Q6IBD3;A0A024QZF8;P54852	M0R122;M0QZ66;M0QXN1;Q6IBD3;A0A024QZF8;P54852	1;1;1;1;1;1	1;1;1;1;1;1	1;1;1;1;1;1	Epithelial membrane protein 3	EMP3	6	1	1	1	1	1	1	1	1	1	1	1	1	1	1	1	1	1	1	1	1	1	1	1	1	1	1	1	1	1	1	1	1	1	1	1	1	1	1	1	1	0	1
A8K2B4;A0A097PID1;A0A097PIC4;A0A0U1RRM6;Q8N8S7;Q6ZT55;Q6ZSB8;A0A075B6E5;A0A0U1RQP7;A0A024R6K5;Q9UI08	A8K2B4;A0A097PID1;A0A097PIC4;A0A0U1RRM6;Q8N8S7;Q6ZT55;Q6ZSB8	14;14;14;14;14;9;8;5;3;1;1	14;14;14;14;14;9;8;5;3;1;1	14;14;14;14;14;9;8;5;3;1;1	Protein enabled homolog	ENAH	11	14	14	14	7	7	7	7	8	7	6	6	7	7	7	8	8	9	7	6	7	7	9	6	7	7	7	5	8	7	6	8	6	7	5	7	6	7	6	7	7	5	5
O94919	O94919	8	8	8	Endonuclease domain-containing 1 protein	ENDOD1	1	8	8	8	3	5	6	4	4	6	5	4	4	5	5	4	4	5	5	3	3	6	4	3	4	5	5	3	3	3	3	4	4	5	3	4	3	3	5	4	3	3	4
A0A024R4F1;P06733;E2DRY6;K7EM90;A4QMW8;A4UCS8;L0R849;P13929;L0R6S1;E5RI09;Q9NPL4;E5RG95;K7EPM1;K7EKN2;B4DUJ6;E5RGZ4;D3DTL4	A0A024R4F1;P06733;E2DRY6	27;27;18;12;8;8;3;2;1;1;1;1;1;1;1;1;1	27;27;18;12;8;8;3;2;1;1;1;1;1;1;1;1;1	25;25;17;11;7;8;3;0;1;0;0;0;0;0;0;0;0	Alpha-enolase;Enolase	ENO1	17	27	27	25	18	17	19	18	20	18	14	18	18	17	19	19	17	18	17	18	19	19	18	18	17	19	16	19	18	16	24	21	18	18	15	18	25	18	19	16	15	18	15
Q6FHV6;P09104;F5H0C8;A8K3B0;F5H1C3;U3KQP4	Q6FHV6;P09104;F5H0C8;A8K3B0	9;9;8;8;4;1	7;7;6;7;3;1	7;7;6;7;3;1	Gamma-enolase;Enolase	ENO2	6	9	7	7	7	5	6	6	7	4	3	6	9	7	7	8	8	8	8	7	5	7	8	8	3	8	5	2	6	6	5	7	5	7	3	4	6	6	6	5	5	5	6
Q9UHY7;A0A0C4DGY8;D6RA00;Q7Z508	Q9UHY7;A0A0C4DGY8;D6RA00;Q7Z508	3;2;2;2	3;2;2;2	3;2;2;2	Enolase-phosphatase E1	ENOPH1	4	3	3	3	2	2	2	2	2	2	2	2	3	3	2	2	3	2	2	1	1	3	2	1	0	2	2	1	1	2	1	2	2	2	0	1	1	3	2	2	1	2	2
Q7L5Y1;R4GNF8;J3QL81;B4DIZ4;J3QL99;J3QSB6	Q7L5Y1	5;2;2;1;1;1	5;2;2;1;1;1	5;2;2;1;1;1	Mitochondrial enolase superfamily member 1	ENOSF1	6	5	5	5	2	3	1	1	2	0	3	1	2	0	0	1	2	2	2	3	2	2	3	1	3	2	1	3	4	3	0	4	3	1	1	1	0	3	3	1	2	3	2
B2R8K9;B0BCZ7;B0BCZ6;B0BCZ5;B0BCZ4;B0BCZ3;B0BCZ2;B0BCZ1;B0BCZ0;B0BCY9;B0BCY8;B0BCY7;Q07075	B2R8K9;B0BCZ7;B0BCZ6;B0BCZ5;B0BCZ4;B0BCZ3;B0BCZ2;B0BCZ1;B0BCZ0;B0BCY9;B0BCY8;B0BCY7;Q07075	1;1;1;1;1;1;1;1;1;1;1;1;1	1;1;1;1;1;1;1;1;1;1;1;1;1	1;1;1;1;1;1;1;1;1;1;1;1;1	Glutamyl aminopeptidase	ENPEP	13	1	1	1	0	0	0	0	0	0	0	0	0	0	0	0	0	0	0	0	1	0	0	0	0	0	0	0	1	0	0	0	0	0	0	0	0	1	0	0	0	0	1
A6NMQ3;Q5T5H1;O43768;A0A1W2PRU0	A6NMQ3;Q5T5H1;O43768;A0A1W2PRU0	5;5;5;4	5;5;5;4	4;4;4;4	Alpha-endosulfine	ENSA	4	5	5	4	4	5	4	5	4	4	4	5	5	5	5	4	5	5	3	5	5	4	5	4	4	4	4	5	5	5	4	5	5	5	4	5	4	5	5	5	5	5	5
A0A024R9D9;Q9NPA8;E5RHX8	A0A024R9D9;Q9NPA8;E5RHX8	2;2;1	2;2;1	2;2;1	Transcription and mRNA export factor ENY2	ENY2	3	2	2	2	2	2	2	2	2	2	1	1	1	1	1	2	2	1	1	2	0	2	2	2	1	2	1	1	0	1	2	0	1	1	0	2	2	1	1	1	1	0	0
B4E243;Q5NDL2;B3KR71	B4E243;Q5NDL2;B3KR71	3;3;2	3;3;2	3;3;2	EGF domain-specific O-linked N-acetylglucosamine transferase	EOGT	3	3	3	3	2	3	2	3	2	2	2	3	2	3	2	2	1	3	3	3	3	3	3	2	2	2	3	2	3	2	1	1	2	2	1	2	1	2	2	0	1	1	3
A0A0C4DH22;Q9H4G0;B3KUB6;B7Z653;X6RC15;H7C2K6;H0Y482;Q29RW3;Q4VXN6;Q4VXN5;Q4VXN1;Q4VXN0	A0A0C4DH22;Q9H4G0;B3KUB6;B7Z653	9;9;7;6;4;4;3;2;2;2;2;2	9;9;7;6;4;4;3;2;2;2;2;2	2;2;0;2;0;0;0;0;2;2;2;2	Band 4.1-like protein 1	EPB41L1	12	9	9	2	3	3	4	3	4	4	2	3	3	2	3	4	5	4	3	3	5	3	3	2	1	3	4	4	4	4	4	5	4	6	3	5	5	4	3	4	3	3	3
O43491;E9PHY5;E9PK52;E9PII3;I6L9B1;Q59FD8;Q6R5J7;H0Y5B0;E9PQD2;E9PMV8;E9PRG1;E9PIG0;B4DJ76;E9PQN0;E9PJP4;Q6ZSX4;Q9H1C6;O60642;Q9UG62;E9PN54;E9PMG5;E9PPC9	O43491;E9PHY5;E9PK52;E9PII3;I6L9B1;Q59FD8	34;31;25;22;21;21;11;10;9;9;8;8;8;7;6;6;5;4;4;4;3;2	34;31;25;22;21;21;11;10;9;9;8;8;8;7;6;6;5;4;4;4;3;2	31;28;22;19;18;18;11;10;9;9;8;8;8;7;6;6;5;4;4;4;3;2	Band 4.1-like protein 2	EPB41L2	22	34	34	31	20	23	23	23	22	23	19	24	22	22	21	22	23	21	23	24	23	22	20	22	21	23	24	20	19	20	17	23	21	23	19	20	20	23	23	19	19	25	24
B3KY28;A8K968;A0A0A0MRA8;A0A0A0MSA4;Q9Y2J2;B2RB02;B7Z8M8;A0A1B0GTF8;B3KT50;A0A0J9YY18;B7Z2G3;B7Z2D7;B7Z338;A0A0J9YW31;Q96HL7;J3QS55;J3KT37;J3QS83;A0A0J9YW26;A0A0J9YWN0;A0A0J9YWE1;A0A0J9YWS4;B7Z627;B7Z5L2;Q4VB87;Q4VB86;Q29RX4;Q1WWM3;Q59F12;P11171	B3KY28;A8K968;A0A0A0MRA8;A0A0A0MSA4;Q9Y2J2;B2RB02;B7Z8M8	25;25;22;21;21;15;13;12;11;11;11;10;10;6;6;5;4;3;3;3;3;3;1;1;1;1;1;1;1;1	22;22;19;18;18;12;13;9;11;11;11;10;10;6;4;3;3;3;3;3;3;3;1;1;1;1;1;1;1;1	22;22;19;18;18;12;13;9;11;11;11;10;10;6;4;3;3;3;3;3;3;3;1;1;1;1;1;1;1;1	Band 4.1-like protein 3;Band 4.1-like protein 3, N-terminally processed	EPB41L3	30	25	22	22	12	15	16	16	17	14	18	16	16	16	15	16	16	18	16	18	16	15	12	15	14	16	17	16	16	18	15	17	14	16	13	15	18	16	17	16	17	16	17
Q9HCM4;Q4ZG32	Q9HCM4;Q4ZG32	3;2	3;2	2;2	Band 4.1-like protein 5	EPB41L5	2	3	3	2	1	1	1	0	1	0	0	2	2	1	0	0	1	2	1	1	0	2	0	1	0	0	1	0	0	0	1	1	2	0	0	0	1	1	1	0	0	1	0
Q9HCE0;K7EM87;K7EPN4;K7ENK5;Q9BTI0;K7ENS1;Q8N401	Q9HCE0	5;2;2;1;1;1;1	5;2;2;1;1;1;1	5;2;2;1;1;1;1	Ectopic P granules protein 5 homolog	EPG5	7	5	5	5	3	3	2	3	3	1	2	3	2	4	4	3	2	3	2	2	2	3	3	3	2	1	0	1	1	1	2	1	1	1	1	3	3	3	2	1	1	0	2
A0A024QZA8;P29317;B4DL04;Q96HF4;B4DVT5;J3KR66;Q96L35;D3DNT9;Q59F17;Q541P7;P54760;Q15375;P54753;Q9P0M0;Q9P0L3;Q9P0L7;Q9P0L6;Q9P0L5;Q9NPI2;Q3MS92;Q3MS96;Q5JY90;U3NG26;Q53TA0;F8W9W0;C9JXA2;Q58F15;E9PG71;Q6P4R6;A8K5U6;A0A140VJJ0;A0A024R452;F8VP57;B7ZKW7;Q59FT4;B7ZKJ3;Q06187;P29320;P54764;P29322;P54756	A0A024QZA8;P29317;B4DL04;Q96HF4	20;20;17;11;2;2;2;2;2;2;2;2;2;1;1;1;1;1;1;1;1;1;1;1;1;1;1;1;1;1;1;1;1;1;1;1;1;1;1;1;1	20;20;17;11;2;2;2;2;2;2;2;2;2;1;1;1;1;1;1;1;1;1;1;1;1;1;1;1;1;1;1;1;1;1;1;1;1;1;1;1;1	18;18;15;9;0;0;0;0;0;0;0;0;0;0;0;0;0;0;0;0;0;0;0;0;0;0;0;0;0;0;0;0;0;0;0;0;0;0;0;0;0	Receptor protein-tyrosine kinase;Ephrin type-A receptor 2	EPHA2	41	20	20	18	11	14	15	11	14	13	9	12	13	14	12	13	14	13	14	13	13	13	13	14	10	12	12	13	11	7	9	11	10	10	9	13	8	11	11	8	7	11	14
B4DSE0;B1AKC9;Q4LE53;P29323;B4DQP7;P54762;Q6NVW1	B4DSE0;B1AKC9;Q4LE53;P29323;B4DQP7	7;7;7;7;5;3;2	5;5;5;5;3;1;2	5;5;5;5;3;1;2	Receptor protein-tyrosine kinase;Ephrin type-B receptor 2	EPHB2;EPHB2 variant protein	7	7	5	5	6	5	5	3	5	6	7	6	5	6	5	5	5	4	4	5	5	5	5	6	4	4	5	3	5	4	5	6	6	6	4	5	5	5	6	3	4	5	4
R4SBI6;P07099;Q6FGZ3;B1AQP8;B1AQP9;A0A0S2Z3T1	R4SBI6;P07099;Q6FGZ3	16;16;15;3;3;1	16;16;15;3;3;1	16;16;15;3;3;1	Epoxide hydrolase 1	EPHX1	6	16	16	16	12	10	11	9	11	11	9	12	10	12	11	10	9	12	11	11	9	12	12	10	7	9	9	10	11	9	5	9	11	8	6	9	6	9	9	8	8	8	9
A0A024R4S1;Q9Y6I3;B4DU91;D6R907;D6RBI9	A0A024R4S1;Q9Y6I3;B4DU91	10;10;9;1;1	10;10;9;1;1	9;9;9;0;0	Epsin-1	EPN1	5	10	10	9	5	7	6	6	6	5	3	6	5	8	7	6	6	7	5	7	6	6	8	6	7	6	5	3	4	4	4	6	5	6	4	5	4	6	5	4	5	5	2
B7Z4W7;F6PQP6;E9PBC1;B3KMB3;I3L2B2;B7ZKM5;A0A024QYY1;O95208;J3KSF8;J3KTF6;Q6NSL9;J3KSA6;J3KSC7;J3QLN2;B7Z3A5	B7Z4W7;F6PQP6;E9PBC1;B3KMB3;I3L2B2;B7ZKM5;A0A024QYY1;O95208	3;3;3;3;3;3;3;3;1;1;1;1;1;1;1	3;3;3;3;3;3;3;3;1;1;1;1;1;1;1	2;2;2;2;2;2;2;2;1;1;1;1;1;1;0	Epsin-2	EPN2	15	3	3	2	2	3	2	3	0	2	2	3	3	2	3	2	2	1	2	2	1	0	1	3	1	2	0	1	2	3	1	3	2	2	2	2	1	2	3	1	2	3	1
A0A075B730;A0A087X1U6	A0A075B730;A0A087X1U6	49;49	42;42	4;4		EPPK1	2	49	42	4	29	29	27	27	26	25	24	29	27	28	31	35	29	28	29	33	26	29	28	28	26	27	31	31	25	30	14	24	27	21	17	28	19	30	28	20	25	19	19
P58107	P58107	46	2	2	Epiplakin	EPPK1	1	46	2	2	26	29	26	24	25	23	23	27	27	28	30	34	28	27	28	31	25	29	26	26	24	25	30	30	23	28	14	24	28	20	17	26	17	28	24	20	24	18	19
P07814;V9GYZ6;Q3KQZ8;B4DKX5;H6WCP5;B4DP50;V9GZ76	P07814;V9GYZ6;Q3KQZ8;B4DKX5;H6WCP5	54;37;37;35;29;14;3	54;37;37;35;29;14;3	53;36;36;34;28;14;3	Bifunctional glutamate/proline--tRNA ligase;Glutamate--tRNA ligase;Proline--tRNA ligase	EPRS	7	54	54	53	35	37	35	37	38	35	31	38	38	37	36	38	38	38	40	38	38	36	39	38	30	39	33	34	41	37	38	38	40	36	30	34	40	37	36	32	31	34	31
A0A024R7G6;M0R165;A8K5P4;Q9UBC2;A5PKY0;B4DQX5;B4DME4;M0R2S2;K7EJR2;M0R330;M0QX30;M0R1V5;Q69YZ4;M0R3I1	A0A024R7G6;M0R165;A8K5P4;Q9UBC2;A5PKY0;B4DQX5;B4DME4;M0R2S2	4;4;4;4;3;3;3;2;1;1;1;1;1;1	4;4;4;4;3;3;3;2;1;1;1;1;1;1	4;4;4;4;3;3;3;2;1;1;1;1;1;1	Epidermal growth factor receptor substrate 15-like 1	EPS15L1	14	4	4	4	2	0	0	0	1	1	1	0	2	0	1	1	1	1	0	1	2	2	1	0	0	0	1	0	1	1	0	1	2	2	1	0	1	1	3	1	1	2	2
Q12929;B4E3T6;F5H0R8;F5H3Q6;F5H1B5;H0YFG1;F5H2B8;F5GYM8	Q12929;B4E3T6	10;7;3;2;1;1;1;1	10;7;3;2;1;1;1;1	10;7;3;2;1;1;1;1	Epidermal growth factor receptor kinase substrate 8	EPS8	8	10	10	10	7	8	6	6	7	8	6	8	9	6	7	7	7	6	4	7	8	8	5	4	5	5	5	5	7	6	4	8	5	7	5	7	5	6	6	6	6	6	7
Q9H6S3;B4DFD2;A0A087WX39;E9PN68;E9PLN2;E9PNT0;E9PLH1;E9PNY4;E9PM34;H0YD62;H0YF37	Q9H6S3	19;4;3;2;2;2;2;1;1;1;1	19;4;3;2;2;2;2;1;1;1;1	19;4;3;2;2;2;2;1;1;1;1	Epidermal growth factor receptor kinase substrate 8-like protein 2	EPS8L2	11	19	19	19	17	17	17	16	16	13	13	18	16	18	18	17	18	16	16	17	15	17	17	18	14	17	16	17	17	14	9	16	17	14	12	14	13	17	16	16	15	17	11
C9JAG1;G1UI38;Q8WU57;C9J9I1;A0A087WW58;Q9C0D9	C9JAG1;G1UI38;Q8WU57;C9J9I1;A0A087WW58;Q9C0D9	1;1;1;1;1;1	1;1;1;1;1;1	1;1;1;1;1;1	Ethanolaminephosphotransferase 1	EPT1;SELI	6	1	1	1	1	1	1	1	1	1	1	1	1	1	1	1	1	1	1	1	1	1	1	1	1	1	1	1	1	1	0	0	1	1	1	1	0	1	1	1	1	1	1
O75616;J3QSB2;J3QRV9	O75616	3;1;1	3;1;1	3;1;1	GTPase Era, mitochondrial	ERAL1	3	3	3	3	1	1	2	2	2	2	2	2	2	2	2	1	2	2	2	2	2	1	2	2	1	1	2	1	2	1	3	2	2	1	1	1	1	1	2	2	2	2	3
Q9NZ08;A0A0A7E7X3;A8K6H1;A0A0A7E6D8;A0A024RAR8;A0A0A7E7W5;A0A0A7E7S5;A0A0A7E6P9;A0A0A7E6P0;A0A0A7E7W9;A0A0A7E7T3;A0A0A7E6I2;A0A0A7E6D4;A0A0A7E6P4;A0A0A7E6J5;A0A075BSP6;A0A075BV59;A0A075BW43;A0A075BTL2;Q53GQ8;D6RAL9	Q9NZ08;A0A0A7E7X3;A8K6H1;A0A0A7E6D8;A0A024RAR8;A0A0A7E7W5;A0A0A7E7S5;A0A0A7E6P9;A0A0A7E6P0;A0A0A7E7W9;A0A0A7E7T3;A0A0A7E6I2;A0A0A7E6D4;A0A0A7E6P4;A0A0A7E6J5;A0A075BSP6;A0A075BV59;A0A075BW43;A0A075BTL2	27;26;25;25;25;25;25;25;25;24;24;24;24;23;23;19;16;16;14;9;1	27;26;25;25;25;25;25;25;25;24;24;24;24;23;23;19;16;16;14;9;1	4;3;2;2;2;2;2;2;2;2;2;2;1;1;1;2;3;2;2;1;1	Endoplasmic reticulum aminopeptidase 1	ERAP1;ARTS-1	21	27	27	4	21	21	17	16	19	15	15	20	17	20	20	20	20	17	20	18	18	21	17	21	15	20	16	19	17	15	17	17	19	18	15	20	19	18	17	19	18	15	14
Q1RMC9;Q96RT1;V9HW13;B4DIP2;B1AKT2	Q1RMC9;Q96RT1;V9HW13	7;7;4;3;1	7;7;4;3;1	6;6;3;2;0	Protein LAP2	ERBB2IP;HEL-S-78	5	7	7	6	2	3	5	3	1	3	3	3	1	1	2	1	0	2	0	3	1	2	3	2	3	1	2	2	1	1	2	2	3	3	4	2	3	2	5	4	1	2	2
G8JLD3;X6RLX0;Q8IUD2;X6RM00;K7EPD6;A0A0U1RQN0;K7EP25;A0A0U1RR82	G8JLD3;X6RLX0;Q8IUD2;X6RM00	18;18;18;13;6;6;1;1	18;18;18;13;6;6;1;1	7;7;7;2;4;4;1;1	ELKS/Rab6-interacting/CAST family member 1	ERC1	8	18	18	7	10	11	11	11	12	8	9	11	10	12	11	11	8	10	10	9	7	8	11	12	11	11	10	10	9	12	7	10	12	12	7	8	9	11	10	7	9	11	6
P18074;E7EVE9;A8MX75;Q6ZNQ5;Q2TB79;K7EKF3;K7EIT8	P18074;E7EVE9;A8MX75;Q6ZNQ5;Q2TB79	5;4;4;3;3;1;1	5;4;4;3;3;1;1	5;4;4;3;3;1;1	TFIIH basal transcription factor complex helicase XPD subunit	ERCC2	7	5	5	5	1	1	2	2	1	2	2	2	2	2	2	2	2	2	3	2	2	2	2	1	1	1	2	1	3	3	1	3	3	1	1	1	1	4	3	3	3	3	2
G3V1S1;B3KTH1;B3KRG2;A8K359;P19447;Q53HW5;H7C309	G3V1S1;B3KTH1;B3KRG2;A8K359;P19447;Q53HW5	5;5;5;5;5;4;2	5;5;5;5;5;4;2	5;5;5;5;5;4;2	TFIIH basal transcription factor complex helicase XPB subunit	ERCC3	7	5	5	5	2	2	2	1	1	2	2	1	2	2	1	2	1	1	3	1	2	2	3	2	1	1	2	1	2	2	1	3	1	3	1	2	0	2	3	1	2	3	0
B4DGQ2;A0A090HNM7;A0A1W2PS85;Q59FZ7;R4GMW8;P28715;B4E0X0;B4DSI5	B4DGQ2;A0A090HNM7;A0A1W2PS85;Q59FZ7;R4GMW8;P28715;B4E0X0;B4DSI5	2;2;2;2;2;2;1;1	2;2;2;2;2;2;1;1	2;2;2;2;2;2;1;1	DNA repair protein complementing XP-G cells	ERCC5-201;BIVM-ERCC5;ERCC5	8	2	2	2	1	1	0	1	1	1	0	1	1	1	0	0	0	0	0	0	0	1	0	0	0	1	0	0	0	1	1	0	0	0	0	1	0	1	0	0	0	1	0
Q2NKX8;B5MDQ0	Q2NKX8;B5MDQ0	4;3	4;3	4;3	DNA excision repair protein ERCC-6-like	ERCC6L	2	4	4	4	0	0	0	0	0	0	0	0	1	1	0	0	1	1	1	0	0	0	0	1	0	0	0	0	0	0	0	1	1	1	0	0	1	1	1	0	0	0	0
B4E0N6;Q969X5;F2Z3Q5;F2Z2U2	B4E0N6;Q969X5	5;5;2;2	5;5;2;2	5;5;2;2	Endoplasmic reticulum-Golgi intermediate compartment protein 1	ERGIC1	4	5	5	5	4	4	4	4	4	3	3	5	4	3	5	4	3	3	4	4	4	3	4	4	3	4	3	3	4	4	3	3	3	4	2	4	3	3	3	3	4	4	3
A0A024RB08;A0A087WU02;Q9HC06;Q96RQ1;F8W0R1;F8VR88;F8VUZ2;F8VPA6;H0YHJ8;H0YI58;H0YI50	A0A024RB08;A0A087WU02;Q9HC06;Q96RQ1;F8W0R1;F8VR88;F8VUZ2;F8VPA6	3;3;3;3;2;2;2;2;1;1;1	3;3;3;3;2;2;2;2;1;1;1	3;3;3;3;2;2;2;2;1;1;1	Endoplasmic reticulum-Golgi intermediate compartment protein 2	ERGIC2	11	3	3	3	1	1	1	0	0	2	0	1	1	1	1	1	1	1	1	1	2	1	0	1	1	1	1	0	2	0	0	1	1	1	0	2	2	1	2	0	0	0	0
A6PVJ3;H0Y621;A2TJK5;Q5JWS0;H0Y5K5;Q9Y282;O95330;A0A1W2PPS8;B4DV36;Q5JWS1;H0Y802;Q5JWS2;H0Y6Z0	A6PVJ3;H0Y621;A2TJK5;Q5JWS0;H0Y5K5;Q9Y282;O95330;A0A1W2PPS8;B4DV36	6;6;6;6;6;6;5;5;4;1;1;1;1	6;6;6;6;6;6;5;5;4;1;1;1;1	6;6;6;6;6;6;5;5;4;1;1;1;1	Endoplasmic reticulum-Golgi intermediate compartment protein 3	ERGIC3	13	6	6	6	4	5	3	3	4	4	5	4	4	2	4	4	3	5	5	5	6	3	4	4	3	4	4	5	3	4	3	2	4	4	4	4	5	4	3	3	3	3	6
A0A024R6D4;P84090;G3V279	A0A024R6D4;P84090;G3V279	2;2;1	2;2;1	2;2;1	Enhancer of rudimentary homolog	ERH	3	2	2	2	0	0	0	0	0	0	0	1	0	0	0	0	0	0	1	1	1	0	0	0	0	0	0	0	1	1	1	1	0	1	0	0	1	1	2	1	2	0	2
E5RIV7;A0A024R355;Q8IV48	E5RIV7;A0A024R355;Q8IV48	1;1;1	1;1;1	1;1;1	3-5 exoribonuclease 1	ERI1;THEX1	3	1	1	1	0	0	0	1	0	0	0	1	0	0	1	0	0	1	0	1	0	1	0	1	0	0	1	1	1	1	0	0	1	1	0	1	1	1	1	1	1	1	1
E5RHA3;B4DMI5;Q86X53;H0YBT6;H0YB25	E5RHA3;B4DMI5;Q86X53;H0YBT6;H0YB25	2;2;2;1;1	2;2;2;1;1	2;2;2;1;1	Glutamate-rich protein 1	ERICH1	5	2	2	2	0	0	1	0	0	1	0	1	1	1	0	1	1	1	1	1	1	0	1	0	0	0	0	0	0	0	0	1	1	0	0	0	0	0	0	1	0	0	0
E5RHW4;O94905;E5RJ09	E5RHW4;O94905	13;13;6	13;13;6	10;10;5	Erlin-2	ERLIN2	3	13	13	10	11	12	10	10	11	10	11	11	10	11	11	11	11	12	11	11	11	12	11	13	10	11	10	12	11	11	10	11	11	11	10	11	10	10	10	8	9	11	10
E7ER77;Q7Z2K6;A0A0C4DGF0;D3DRI3	E7ER77;Q7Z2K6;A0A0C4DGF0;D3DRI3	2;2;1;1	2;2;1;1	2;2;1;1	Endoplasmic reticulum metallopeptidase 1	ERMP1;KIAA1815	4	2	2	2	1	1	1	1	1	1	1	1	0	1	1	1	1	1	1	0	0	1	1	1	0	1	2	2	1	1	1	2	1	1	2	1	1	1	2	0	1	1	2
Q96HE7;G3V3E6;G3V5B3;G3V2H0;G3V503;Q5TAE8;Q86YB8	Q96HE7	14;6;4;3;3;1;1	14;6;4;3;3;1;1	13;6;4;2;3;0;0	ERO1-like protein alpha	ERO1L	7	14	14	13	11	9	10	12	10	12	10	10	11	12	10	10	12	11	12	11	12	10	11	11	11	10	11	11	10	10	6	9	10	10	8	10	11	9	10	8	9	9	10
Q9BS26	Q9BS26	7	7	7	Endoplasmic reticulum resident protein 44	ERP44	1	7	7	7	6	6	6	3	4	5	6	5	5	4	5	6	6	6	6	5	5	7	5	5	4	5	4	4	5	5	2	4	7	4	5	5	6	5	7	4	4	5	7
A0A090N8Y2;P13667;C9JMN9	A0A090N8Y2;P13667	38;38;2	38;38;2	38;38;2	Protein disulfide-isomerase A4	ERP70;PDIA4	3	38	38	38	29	29	30	28	29	29	26	29	28	29	28	29	25	30	30	29	28	29	29	29	28	29	26	27	29	28	34	28	28	26	23	28	33	26	26	27	24	28	27
A0A140VJJ2;P10768;X6RA14;H7BZT7;U3KQT1	A0A140VJJ2;P10768;X6RA14;H7BZT7;U3KQT1	10;10;8;7;5	10;10;8;7;5	10;10;8;7;5	S-formylglutathione hydrolase	ESD	5	10	10	10	10	10	9	8	9	10	6	10	9	10	10	10	9	10	10	9	10	9	9	9	8	10	8	8	9	7	8	9	9	6	6	8	8	9	8	8	7	8	6
Q9H501;A0A087WX71;A0JLU5;Q05C10	Q9H501;A0A087WX71;A0JLU5;Q05C10	6;3;3;3	6;3;3;3	6;3;3;3	ESF1 homolog	ESF1	4	6	6	6	4	2	2	1	1	3	1	0	1	3	2	2	1	2	1	2	2	0	2	0	1	2	0	4	1	3	2	2	1	5	3	4	2	3	1	3	2	3	3
H7BXI1	H7BXI1	14	14	1		ESYT2	1	14	14	1	10	10	12	10	9	10	9	10	12	11	11	10	10	12	11	12	6	13	11	11	9	13	8	10	9	8	6	9	10	8	7	8	8	9	6	8	7	8	5
P62495;B7Z7P8;I3L492;D6RJE8;D6RCB3	P62495;B7Z7P8	19;17;8;5;3	19;17;8;5;3	19;17;8;5;3	Eukaryotic peptide chain release factor subunit 1	ETF1	5	19	19	19	14	15	13	13	14	11	13	15	13	15	15	14	14	15	14	15	10	12	16	11	11	14	12	15	13	12	14	12	14	11	8	14	15	14	12	11	13	13	11
A0A0S2Z3L0;P13804;A0A0S2Z3M4;H0YLU7;H0YK49;H0YL12;H0YNX6;H0YKF0;H0YL83;J3KN60	A0A0S2Z3L0;P13804;A0A0S2Z3M4;H0YLU7;H0YK49;H0YL12;H0YNX6;H0YKF0	15;15;14;13;12;11;11;10;3;1	15;15;14;13;12;11;11;10;3;1	15;15;14;13;12;11;11;10;3;1	Electron transfer flavoprotein subunit alpha, mitochondrial	ETFA	10	15	15	15	10	11	10	11	12	11	11	11	10	11	12	12	12	12	11	12	10	12	10	13	11	13	12	11	11	12	11	11	11	10	10	12	13	10	11	11	11	11	8
P38117;M0QY67	P38117;M0QY67	12;6	12;6	12;6	Electron transfer flavoprotein subunit beta	ETFB	2	12	12	12	10	11	9	12	10	12	7	11	11	11	10	9	10	11	9	11	11	10	11	11	10	11	12	9	12	7	11	11	10	9	10	10	10	9	7	9	8	9	10
B4DEQ0;Q547S8;A7UNU5;Q16134	B4DEQ0;Q547S8;A7UNU5;Q16134	1;1;1;1	1;1;1;1	1;1;1;1	Electron transfer flavoprotein-ubiquinone oxidoreductase, mitochondrial	ETFDH	4	1	1	1	1	0	0	0	1	0	0	0	0	1	0	1	0	0	1	1	0	0	0	0	0	0	0	0	0	0	1	0	0	0	0	0	0	0	0	0	0	0	0
B2RCZ7;A0A0S2Z580;A0A0S2Z5B3;M0QXB5;O95571;A0A0S2Z5N8;M0QY80	B2RCZ7;A0A0S2Z580;A0A0S2Z5B3;M0QXB5;O95571;A0A0S2Z5N8	4;4;4;4;4;2;1	4;4;4;4;4;2;1	4;4;4;4;4;2;1	Persulfide dioxygenase ETHE1, mitochondrial	ETHE1	7	4	4	4	2	1	2	2	2	2	2	2	2	1	2	1	2	1	2	1	2	1	2	2	1	1	2	0	4	1	1	1	2	1	2	1	0	0	3	0	1	1	3
B8ZZF5;C9J5M4;Q9H8M9	B8ZZF5;C9J5M4;Q9H8M9	1;1;1	1;1;1	1;1;1	Protein eva-1 homolog A	EVA1A	3	1	1	1	1	0	1	1	1	0	0	1	1	1	1	1	1	1	1	1	1	1	1	1	1	1	1	1	1	1	0	1	0	0	1	1	1	0	1	1	1	1	1
B0QYK0;Q01844;H7BY36;A0A0D9SFL3;C9JGE3;A9Z0R7;Q71E78;C3UMV4;C3UMV3;C3UMV2	B0QYK0;Q01844;H7BY36;A0A0D9SFL3;C9JGE3	3;3;2;2;2;1;1;1;1;1	3;3;2;2;2;1;1;1;1;1	2;2;2;2;2;0;0;0;0;0	RNA-binding protein EWS	EWSR1	10	3	3	2	3	3	3	3	3	3	3	3	3	3	3	3	3	3	3	3	3	3	3	3	3	3	3	3	3	3	2	3	3	3	3	3	2	3	3	3	3	3	3
F1JVV5;Q53RU9;E9PAR2;Q59FC7;G5E998;B2R8K4;F1JVV6;P18846	F1JVV5;Q53RU9;E9PAR2;Q59FC7;G5E998;B2R8K4;F1JVV6;P18846	2;1;1;1;1;1;1;1	1;1;1;1;1;1;1;1	0;0;0;0;0;0;0;0	Cyclic AMP-dependent transcription factor ATF-1	EWSR1/ATF1 fusion;CREB1;CREM;ATF1	8	2	1	0	1	2	1	2	2	2	2	2	2	1	1	1	2	1	1	2	1	2	2	1	2	2	2	2	2	2	0	2	2	2	2	2	1	2	2	2	2	1	2
Q8NHP7	Q8NHP7	1	1	1	Exonuclease 3-5 domain-containing protein 1	EXD1	1	1	1	1	0	0	0	0	0	0	0	0	0	0	0	0	0	0	0	0	1	0	0	0	0	0	0	0	0	0	0	0	0	0	0	0	0	0	0	0	0	0	1
Q9NVH0;C9JLF4;B3KP95;A8K948;Q86TX3	Q9NVH0;C9JLF4;B3KP95;A8K948	3;2;2;2;1	3;2;2;2;1	3;2;2;2;1	Exonuclease 3-5 domain-containing protein 2	EXD2	5	3	3	3	1	2	1	0	1	1	0	1	1	2	2	2	3	3	1	2	1	1	1	1	0	0	1	0	2	2	1	0	2	2	1	1	0	2	2	1	1	1	0
A0A024RDA1;A0A024RDA9;Q9NV70	A0A024RDA1;A0A024RDA9;Q9NV70	7;7;7	7;7;7	7;7;7	Exocyst complex component 1	EXOC1	3	7	7	7	2	2	0	1	1	2	1	2	2	2	1	0	1	1	1	2	1	2	2	1	1	1	1	2	0	1	1	3	2	0	1	1	1	1	3	2	1	0	3
B3KPN7;A0A024QZT2;Q96KP1;B4DZI7	B3KPN7;A0A024QZT2;Q96KP1;B4DZI7	10;10;10;7	10;10;10;7	10;10;10;7	Exocyst complex component 2	EXOC2	4	10	10	10	6	5	5	4	4	5	4	4	5	5	4	4	3	4	5	5	6	5	4	3	3	5	4	4	4	6	3	5	5	5	4	3	2	4	4	4	6	3	5
A0A024QYZ6;O60645;Q69YP2;D6RB59;Q6ZNJ2;H0Y995;B2RE06;D6RBR9	A0A024QYZ6;O60645;Q69YP2;D6RB59	11;11;10;8;5;5;4;1	11;11;10;8;5;5;4;1	11;11;10;8;5;5;4;1	Exocyst complex component 3	EXOC3;DKFZp762K123	8	11	11	11	6	4	4	4	5	4	2	4	4	5	4	5	5	5	5	2	8	3	5	4	4	5	4	5	6	6	3	3	5	4	6	4	5	3	6	5	4	5	6
Q6NX51;Q96A65;B7Z321;B7Z502;Q8TAR2;B7Z689;B3KTF7;B7Z4J9;Q6PJ82	Q6NX51;Q96A65;B7Z321;B7Z502	15;14;12;8;7;7;6;4;2	15;14;12;8;7;7;6;4;2	15;14;12;8;7;7;6;4;2	Exocyst complex component 4	EXOC4	9	15	15	15	9	8	12	6	11	8	5	11	12	10	9	9	10	8	6	11	9	10	10	10	6	8	9	4	9	7	5	11	10	9	6	8	8	10	9	7	6	6	7
B4DHG4;A0A0A0MSI8;O00471;F8W9B8;B4E0U7;Q658M3	B4DHG4;A0A0A0MSI8;O00471;F8W9B8;B4E0U7	7;7;7;5;5;3	7;7;7;5;5;3	7;7;7;5;5;3	Exocyst complex component 5	EXOC5	6	7	7	7	6	4	3	3	3	2	3	4	4	6	3	2	2	4	4	2	3	3	4	1	2	1	4	2	2	1	0	4	3	2	1	4	2	4	3	3	2	4	2
A0A0U1RRB6;Q9Y2D4;J3QT38;Q9H8D6	A0A0U1RRB6;Q9Y2D4;J3QT38	5;5;4;2	5;5;4;2	5;5;4;2	Exocyst complex component 6B	EXOC6B	4	5	5	5	1	0	0	0	0	2	0	0	1	0	1	0	1	1	0	0	0	1	0	1	0	0	1	0	2	1	1	1	1	1	0	0	0	0	2	0	1	0	1
A0A0A0MSB8;Q9UPT5;Q63HP7;Q5G0E1;A0A0A0MRE1;B4DJ07;B5MCY9;K7ERQ5;C9JME6;C9JKC2	A0A0A0MSB8;Q9UPT5;Q63HP7;Q5G0E1;A0A0A0MRE1;B4DJ07	6;6;5;5;5;5;2;2;1;1	6;6;5;5;5;5;2;2;1;1	6;6;5;5;5;5;2;2;1;1	Exocyst complex component 7	EXOC7;DKFZp686P1551	10	6	6	6	4	3	2	3	3	4	2	4	5	4	5	4	2	6	4	4	3	4	3	5	4	3	4	2	5	4	3	3	4	4	3	4	3	3	3	3	2	2	1
Q8IYI6;REV__Q9HC44	Q8IYI6	9;1	9;1	9;1	Exocyst complex component 8	EXOC8	2	9	9	9	4	5	6	6	4	5	5	4	4	4	5	4	6	6	5	5	4	5	6	4	6	4	6	6	6	7	3	7	6	5	3	4	5	5	6	6	5	7	6
H7C0W6;B3KN09;Q9Y2C4;F8WE28;F8WE38;A0A024R2T8	H7C0W6;B3KN09;Q9Y2C4;F8WE28;F8WE38;A0A024R2T8	2;2;2;1;1;1	2;2;2;1;1;1	2;2;2;1;1;1	Nuclease EXOG, mitochondrial	EXOG;ENDOGL1	6	2	2	2	1	2	0	1	2	0	1	2	1	1	1	2	1	0	1	1	0	1	2	0	0	0	0	0	0	0	1	1	0	1	0	0	0	0	0	0	0	0	1
R4GMQ7;B1AMU7;B1AMU4;Q9Y3B2;R4GNH9;B1AMU3	R4GMQ7;B1AMU7;B1AMU4;Q9Y3B2;R4GNH9;B1AMU3	4;4;4;4;3;2	4;4;4;4;3;2	4;4;4;4;3;2	Exosome complex component CSL4	EXOSC1	6	4	4	4	1	1	1	1	1	1	1	1	1	1	1	1	2	2	2	2	2	2	1	1	0	1	1	0	2	2	2	1	1	2	3	1	0	1	1	2	0	2	1
Q01780;Q59G73;B4DFE4;B4DKG8;K7EJ37	Q01780;Q59G73;B4DFE4;B4DKG8	11;7;7;7;2	11;7;7;7;2	11;7;7;7;2	Exosome component 10	EXOSC10	5	11	11	11	8	8	8	6	5	7	4	6	7	8	7	8	8	10	7	7	6	6	9	5	7	7	8	7	8	5	5	9	7	8	3	6	7	10	8	7	8	9	6
A3KFL5;A3KFL2;Q13868;B4E001;A3KFL1;B3KQW2;A2VCR1	A3KFL5;A3KFL2;Q13868;B4E001;A3KFL1	7;7;7;5;5;3;2	7;7;7;5;5;3;2	7;7;7;5;5;3;2	Exosome complex component RRP4	EXOSC2	7	7	7	7	4	3	3	4	3	3	3	4	3	4	4	5	4	4	4	4	5	2	3	3	2	2	4	3	2	2	1	2	3	2	4	3	2	3	3	2	2	2	4
Q9NQT5;Q9NYS3	Q9NQT5	4;1	4;1	4;1	Exosome complex component RRP40	EXOSC3	2	4	4	4	3	3	4	3	2	4	3	4	4	3	4	3	3	4	4	4	2	4	4	3	3	3	3	4	3	4	3	4	2	3	3	2	3	3	4	3	3	4	2
Q9NPD3;E9PI41;E9PPI9	Q9NPD3;E9PI41	3;2;1	3;2;1	3;2;1	Exosome complex component RRP41	EXOSC4	3	3	3	3	3	2	2	1	2	2	2	2	2	1	2	1	2	1	2	1	1	1	2	1	2	1	1	2	2	1	1	2	1	2	2	2	1	2	1	2	2	2	1
M0R050;B2RC50;Q9NQT4	M0R050;B2RC50;Q9NQT4	2;2;2	2;2;2	2;2;2	Exosome complex component RRP46	EXOSC5	3	2	2	2	2	0	1	2	0	1	1	1	0	1	2	1	0	0	1	1	1	0	1	1	0	1	2	0	0	0	0	0	1	0	0	1	1	0	1	1	0	0	0
Q5RKV6	Q5RKV6	5	5	5	Exosome complex component MTR3	EXOSC6	1	5	5	5	3	2	2	2	4	2	2	3	3	2	1	2	2	2	1	3	2	2	1	2	2	2	2	4	1	2	1	2	3	4	3	2	3	3	2	2	2	2	2
B2RDZ9;A0A024R2P7;Q15024;B4DIU0	B2RDZ9;A0A024R2P7;Q15024;B4DIU0	5;5;5;4	5;5;5;4	5;5;5;4	Exosome complex component RRP42	EXOSC7	4	5	5	5	1	1	1	1	1	1	0	2	3	1	2	1	1	2	1	2	3	1	2	1	1	1	0	1	1	1	0	1	3	1	1	2	0	2	0	2	2	1	3
Q96B26;Q5JXM0;H7C581	Q96B26;Q5JXM0	5;4;1	5;4;1	5;4;1	Exosome complex component RRP43	EXOSC8;DKFZp564C0482	3	5	5	5	3	3	2	3	4	2	3	2	2	5	5	3	3	4	4	4	2	2	2	5	2	3	2	3	2	2	1	2	2	3	3	3	3	3	4	1	2	2	1
B4DXG8;D6RIY6;A5PLM5;Q06265;D6R905;D6RA17;D6RAP4;H0Y9L5	B4DXG8;D6RIY6;A5PLM5;Q06265;D6R905;D6RA17	6;6;6;6;4;3;2;1	6;6;6;6;4;3;2;1	6;6;6;6;4;3;2;1	Exosome complex component RRP45	EXOSC9	8	6	6	6	1	3	3	2	3	3	2	5	3	5	4	3	3	4	4	3	3	4	1	4	1	3	3	2	3	2	3	3	4	5	3	2	2	4	3	2	1	2	3
O00245	O00245	1	1	1		EXTL2	1	1	1	1	0	0	0	0	0	0	0	0	0	0	0	0	0	0	0	0	0	0	0	0	0	0	0	0	0	0	1	0	0	0	0	0	0	0	0	0	0	0	0
Q6R125;G3XAL2;Q59H64;B7Z8K5;A0A090N8E9;Q15910;B7Z8L6;Q75MP9;F2YMM1;Q75MQ0;S4S3R8	Q6R125;G3XAL2;Q59H64;B7Z8K5;A0A090N8E9;Q15910;B7Z8L6;Q75MP9;F2YMM1;Q75MQ0;S4S3R8	2;2;2;2;2;2;1;1;1;1;1	2;2;2;2;2;2;1;1;1;1;1	2;2;2;2;2;2;1;1;1;1;1	Histone-lysine N-methyltransferase EZH2	EZH2	11	2	2	2	0	0	1	1	1	1	0	0	1	1	2	1	2	1	0	2	2	2	2	1	1	0	1	1	1	1	0	0	2	1	1	1	2	0	1	1	1	1	0
Q6NUR7;E7EQR4;P15311;B2R6J2;V9HW42;B7Z5V2;B7Z437;J7M2B1;Q9UK20;B7Z9R6;Q9UJZ8;Q9UJZ7;Q9UJZ6;Q9UJU1;E9PNP4	Q6NUR7;E7EQR4;P15311;B2R6J2;V9HW42;B7Z5V2;B7Z437;J7M2B1	32;32;32;31;30;28;26;19;8;8;7;7;7;4;1	23;23;23;22;21;22;19;10;1;8;1;1;0;0;0	23;23;23;22;21;22;19;10;1;8;1;1;0;0;0	Ezrin;Tyrosine-protein kinase receptor	EZR;HEL-S-105;EZR-ROS1	15	32	23	23	23	25	24	20	22	21	21	23	20	24	24	23	23	24	22	22	21	23	23	25	20	24	23	21	21	23	24	24	21	23	19	20	24	21	23	23	23	20	18
B7Z5W1;D3DVF0;Q6FIB4;Q9Y624;A0A087WY82;Q9Y5B2	B7Z5W1;D3DVF0;Q6FIB4;Q9Y624;A0A087WY82	7;6;6;6;5;3	7;6;6;6;5;3	7;6;6;6;5;3	Junctional adhesion molecule A	F11R	6	7	7	7	5	5	4	4	4	4	5	3	5	3	4	4	5	4	4	4	3	5	5	4	4	5	4	4	4	5	3	4	6	5	3	4	3	5	5	4	2	4	3
P23610	P23610	2	2	2	Factor VIII intron 22 protein	F8A1	1	2	2	2	0	0	1	0	0	0	0	1	0	0	1	0	0	1	0	0	0	1	0	1	0	1	1	1	1	0	0	1	1	0	1	1	1	1	1	0	0	1	0
E7DVW5;Q01469;I6L8B7;A8MUU1	E7DVW5;Q01469;I6L8B7	12;12;7;1	12;12;7;1	12;12;7;1	Fatty acid-binding protein, epidermal	FABP5	4	12	12	12	8	8	8	8	8	8	7	8	7	8	8	9	8	7	7	8	7	8	8	8	7	8	8	8	8	6	10	8	8	6	7	8	10	8	7	7	5	8	7
Q8TAF6;O60488;B4DH39;D6RF95;H0Y9A0;D6RFW9;D6RDA8;D6RD96	Q8TAF6;O60488;B4DH39	23;23;19;6;5;4;4;4	20;20;16;6;5;4;4;4	20;20;16;6;5;4;4;4	Long-chain-fatty-acid--CoA ligase 4	FACL4;ACSL4	8	23	20	20	15	15	13	15	16	15	10	15	14	14	14	16	15	16	17	15	15	17	14	16	13	15	12	14	13	14	11	12	13	9	10	16	11	15	11	11	12	10	11
O60427;H7C2V0;B7Z5F3;A0A0A0MR51	O60427;H7C2V0;B7Z5F3;A0A0A0MR51	2;1;1;1	2;1;1;1	2;1;1;1	Fatty acid desaturase 1	FADS1	4	2	2	2	1	1	1	1	1	1	0	1	1	1	1	1	1	0	1	1	1	1	1	1	0	1	1	1	1	1	1	1	1	0	0	1	1	1	1	1	0	1	1
O95864;B3KNG5;B3KVS0;B3KNI9;B3KQG9	O95864	5;1;1;1;1	5;1;1;1;1	5;1;1;1;1	Fatty acid desaturase 2	FADS2	5	5	5	5	3	3	2	2	4	2	2	3	4	1	3	2	5	5	4	5	3	4	1	2	5	2	2	1	3	3	1	3	3	3	0	4	3	3	5	2	2	3	1
B7Z345;E9PS00;A0A024R564;Q9Y5Q0;Q59FV3;E9PPZ4;E9PQC2;H0YED5;E9PKP8	B7Z345;E9PS00;A0A024R564;Q9Y5Q0;Q59FV3	4;4;4;4;2;1;1;1;1	4;4;4;4;2;1;1;1;1	4;4;4;4;2;1;1;1;1	Fatty acid desaturase 3	FADS3	9	4	4	4	4	3	3	2	4	3	2	3	3	4	4	4	3	3	3	3	3	4	4	3	3	4	3	3	4	2	1	3	3	3	1	3	2	2	1	1	3	1	3
A8K9X5;Q9UNN5;B3KT28;B1ANM7;B4DEJ6	A8K9X5;Q9UNN5;B3KT28;B1ANM7	3;3;2;2;1	3;3;2;2;1	3;3;2;2;1	FAS-associated factor 1	FAF1	5	3	3	3	1	0	1	1	1	1	1	1	2	1	1	1	1	1	0	0	1	2	1	3	0	2	1	1	1	0	1	2	1	1	1	1	1	0	1	1	1	1	0
Q96CS3;B4E2M8	Q96CS3;B4E2M8	7;4	7;4	7;4	FAS-associated factor 2	FAF2	2	7	7	7	4	4	4	4	4	4	3	3	3	3	4	4	4	4	5	3	4	5	4	4	5	4	3	4	3	6	3	4	5	4	3	4	3	5	6	6	5	5	3
P16930;H0YLC7;B7Z4W2;H3BNP8	P16930	5;2;2;1	5;2;2;1	5;2;2;1	Fumarylacetoacetase	FAH	4	5	5	5	4	3	2	3	2	3	3	2	4	3	4	4	4	1	2	4	4	2	2	2	3	3	4	2	2	2	2	3	3	3	2	1	4	2	4	2	1	3	2
Q6P587	Q6P587	4	4	4	Acylpyruvase FAHD1, mitochondrial	FAHD1	1	4	4	4	4	4	4	4	4	4	2	4	4	4	4	4	4	4	4	4	4	4	4	4	4	4	3	4	4	4	4	4	4	3	3	4	4	4	4	4	4	4	4
A0A024RE27;Q96GK7;Q6P2I3;D3DXG4;D3DXG5;C9JGM0;B4DHE4;C9J5B6	A0A024RE27;Q96GK7;Q6P2I3;D3DXG4;D3DXG5	7;7;5;4;4;2;2;1	7;7;5;4;4;2;2;1	7;7;5;4;4;2;2;1	Fumarylacetoacetate hydrolase domain-containing protein 2A;Fumarylacetoacetate hydrolase domain-containing protein 2B	FAHD2A;FAHD2B;hCG_2002650	8	7	7	7	6	5	4	3	3	5	4	3	4	4	4	3	4	2	5	4	4	4	5	4	4	3	4	4	4	4	3	3	6	4	5	2	3	5	3	3	4	2	3
Q9BTL3	Q9BTL3	2	2	2	RNMT-activating mini protein	FAM103A1	1	2	2	2	0	0	0	1	0	0	0	1	0	0	1	0	0	0	0	0	1	0	1	0	0	0	0	0	0	0	0	0	1	1	0	0	0	1	1	0	0	0	0
Q9H098;C9J6N5;C9JQ40;C9JW51;A0A1C7CYX8;X6RET8;C9JP05;C9J3Q3;F8WCJ2;C9JYP1;C9J6Y8	Q9H098;C9J6N5;C9JQ40;C9JW51;A0A1C7CYX8	6;4;4;4;4;2;2;2;1;1;1	6;4;4;4;4;2;2;2;1;1;1	6;4;4;4;4;2;2;2;1;1;1	Protein FAM107B	FAM107B	11	6	6	6	4	3	4	4	4	3	4	4	4	4	4	4	4	4	3	3	3	3	2	4	3	4	1	3	2	4	2	1	3	4	3	4	2	5	4	3	3	3	4
B2RAF2;Q9BQ89	B2RAF2;Q9BQ89	1;1	1;1	1;1	Protein FAM110A	FAM110A	2	1	1	1	0	0	0	0	0	0	0	0	0	0	0	0	0	0	0	1	0	0	0	0	0	0	0	0	0	0	0	0	0	0	1	0	0	0	0	0	0	0	1
A0A024R4Z3;Q96PZ2	A0A024R4Z3;Q96PZ2	2;2	2;2	2;2	Protein FAM111A	FAM111A	2	2	2	2	0	1	0	1	0	0	0	0	0	0	0	0	1	0	1	1	0	1	0	2	0	1	1	2	0	0	0	0	0	2	0	0	0	2	1	2	2	0	1
E7ESJ7;B4DQT0;B4E1J2;A0A140VKG4;Q9NRY5;B3KTE4;E5RGF9;I6L9D5	E7ESJ7;B4DQT0;B4E1J2;A0A140VKG4;Q9NRY5;B3KTE4	4;4;4;4;4;3;1;1	4;4;4;4;4;3;1;1	4;4;4;4;4;3;1;1	Protein FAM114A2	FAM114A2	8	4	4	4	4	1	1	1	3	2	2	3	2	1	2	2	2	2	0	1	2	2	1	1	1	0	2	1	0	0	0	2	2	2	0	1	2	2	2	1	1	2	2
Q9NZB2;A0A0C4DG79;A0A0C4DH52;Q5T035	Q9NZB2	18;8;7;2	18;8;7;2	18;8;7;2	Constitutive coactivator of PPAR-gamma-like protein 1	FAM120A	4	18	18	18	12	12	11	12	11	11	7	11	12	10	14	12	11	10	12	13	11	10	9	8	7	7	11	7	9	7	7	8	9	8	7	8	9	10	7	9	10	11	9
K7ENZ6;K7EMF4;K7ELM8;K7EJ34;K7ENF4;Q86VR2	K7ENZ6;K7EMF4;K7ELM8;K7EJ34;K7ENF4;Q86VR2	3;3;3;3;3;3	3;3;3;3;3;3	3;3;3;3;3;3	Protein FAM134C	FAM134C	6	3	3	3	2	1	3	2	3	1	2	2	2	1	2	2	1	3	1	2	1	2	2	2	2	2	2	2	2	2	2	2	2	2	2	2	1	2	2	3	3	2	2
Q5W0V3;A6NNC3;Q86V87	Q5W0V3	3;1;1	3;1;1	3;1;1	Protein FAM160B1	FAM160B1	3	3	3	3	1	1	2	1	1	0	0	1	1	2	2	1	0	2	1	2	0	1	0	1	1	0	1	0	3	1	2	0	2	1	0	0	2	0	1	0	0	1	1
F8W7Q4;Q96A26;E9PH05;B4DF97;Q9H2P1	F8W7Q4;Q96A26;E9PH05;B4DF97	4;4;3;3;1	4;4;3;3;1	4;4;3;3;1	Protein FAM162A	FAM162A	5	4	4	4	3	4	4	4	4	4	4	3	3	4	3	4	4	4	4	4	4	4	4	4	3	3	4	4	4	3	3	4	3	3	4	4	3	3	3	3	3	3	3
Q15018	Q15018	2	2	2	BRISC complex subunit Abro1	FAM175B	1	2	2	2	1	1	0	1	0	0	0	2	1	0	0	2	2	1	2	1	1	0	0	1	1	0	0	0	1	2	0	1	0	0	1	0	2	0	2	0	1	0	0
H3BQQ6;H3BTI2;H3BTP8;H3BSY6;H3BP64;H3BUL4;H3BMX9;A0A024R6T8;Q9GZU8;H3BPH9;H3BPF9;H3BN22;Q6P4H7;H3BSF0;H3BU93;Q2VIL1	H3BQQ6;H3BTI2;H3BTP8;H3BSY6;H3BP64;H3BUL4;H3BMX9;A0A024R6T8;Q9GZU8;H3BPH9;H3BPF9;H3BN22;Q6P4H7;H3BSF0	3;3;3;3;3;3;3;3;3;2;2;2;2;2;1;1	3;3;3;3;3;3;3;3;3;2;2;2;2;2;1;1	3;3;3;3;3;3;3;3;3;2;2;2;2;2;1;1	Protein FAM192A	FAM192A;NIP30	16	3	3	3	1	2	2	1	2	1	1	1	2	1	2	1	2	1	2	1	1	2	2	2	1	1	2	1	2	2	1	2	2	3	2	1	0	3	2	2	2	2	2
I3L2L5;A0A024R8R5;I3L4Q0;C9JLW8;I3L3A7;I3L317	I3L2L5;A0A024R8R5;I3L4Q0;C9JLW8;I3L3A7;I3L317	2;2;2;2;1;1	2;2;2;2;1;1	2;2;2;2;1;1	Protein FAM195B	FAM195B;hCG_1818442	6	2	2	2	1	2	2	1	2	2	1	1	2	2	2	2	0	2	1	2	1	2	2	2	2	2	2	1	2	1	0	2	2	1	1	1	1	2	2	2	2	2	1
C9JJU7;Q9NSI2	C9JJU7;Q9NSI2	1;1	1;1	1;1	Protein FAM207A	FAM207A	2	1	1	1	0	1	1	0	1	0	0	1	1	1	0	0	0	1	0	0	1	0	0	0	1	0	0	0	0	1	0	1	1	1	1	0	0	0	0	0	0	0	1
K7EK00;Q96ND0;K7ERQ2	K7EK00;Q96ND0;K7ERQ2	2;2;1	2;2;1	2;2;1	Protein FAM210A	FAM210A	3	2	2	2	0	0	0	0	0	0	0	0	0	0	0	0	0	0	1	0	0	0	0	0	0	0	0	0	0	0	0	0	0	0	1	0	0	1	1	1	0	0	0
Q96KR6	Q96KR6	2	2	2	Protein FAM210B	FAM210B	1	2	2	2	1	1	0	1	0	1	1	1	1	1	1	1	0	0	1	0	0	0	0	0	0	0	1	0	0	1	0	1	0	1	1	1	0	0	1	1	0	0	0
F8W7U3;E7ESD2;B7ZME8;Q641Q2;A0A087WYF6;B4E255;Q9Y4N4;Q6P0Q7;Q5SNT8	F8W7U3;E7ESD2;B7ZME8;Q641Q2;A0A087WYF6;B4E255	22;22;22;22;20;11;10;3;2	22;22;22;22;20;11;10;3;2	0;0;0;0;0;0;0;0;0	WASH complex subunit FAM21A	FAM21A	9	22	22	0	9	13	9	12	14	10	9	10	11	11	11	11	10	12	8	11	10	11	10	11	8	9	12	9	11	11	6	11	12	13	9	8	6	11	10	8	12	10	11
B3KM21;Q5RI15	B3KM21;Q5RI15	2;2	2;2	2;2	Cytochrome c oxidase protein 20 homolog	FAM36A;COX20	2	2	2	2	2	1	2	2	2	2	2	1	1	1	1	1	1	2	1	2	1	2	1	2	0	2	1	1	1	1	1	2	1	2	0	1	1	0	0	2	1	1	1
Q92520;C9JP35;C9JMN4	Q92520;C9JP35;C9JMN4	11;6;6	11;6;6	11;6;6	Protein FAM3C	FAM3C	3	11	11	11	10	8	8	8	8	9	8	9	7	6	6	9	10	8	9	7	7	11	7	9	9	9	8	7	7	7	8	8	9	6	6	9	5	8	9	8	6	9	6
Q8TCE6;B4DMU4;B4DNL9;B4DDW8	Q8TCE6;B4DMU4;B4DNL9	5;4;4;1	5;4;4;1	2;1;1;1	Protein FAM45A	FAM45A	4	5	5	2	3	3	3	4	3	3	4	3	4	4	4	4	4	2	3	3	2	3	3	3	2	3	3	4	4	4	3	4	4	3	2	3	2	4	5	3	3	3	2
Q9H0Q0;B3KRB1;C9IYV6;C9JPE5	Q9H0Q0;B3KRB1	9;6;3;2	7;4;3;2	7;4;3;2	Protein FAM49A	FAM49A	4	9	7	7	7	7	6	5	5	6	5	6	6	6	7	7	7	6	8	7	4	5	7	7	5	7	6	6	5	6	7	6	5	6	3	5	4	7	5	5	5	5	5
A0A024R9G4;Q9NUQ9;Q68D08;E5RI16;E5RJL8;A0A1W2PRQ0;E5RJE1;E5RIR8;A0A087X178;Q3ZTR9;E5RGI7;E5RK61;E5RFS4;E5RHU5;E5RK81;E5RH75	A0A024R9G4;Q9NUQ9;Q68D08;E5RI16	13;13;12;7;6;6;5;5;5;5;4;3;3;3;2;2	13;13;12;7;6;6;5;5;5;5;4;3;3;3;2;2	11;11;11;7;6;4;5;5;3;3;4;3;3;3;2;2	Protein FAM49B	FAM49B;DKFZp686B04128	16	13	13	11	11	10	10	10	10	9	7	12	9	11	8	13	12	10	12	12	10	10	10	11	10	11	10	9	9	10	7	10	7	9	7	12	9	10	10	9	8	11	9
Q14320;B0S8I6	Q14320;B0S8I6	7;6	7;6	5;4	Protein FAM50A	FAM50A	2	7	7	5	6	7	6	6	7	6	5	7	7	6	5	6	6	6	6	7	6	6	5	5	5	5	5	5	7	4	3	7	5	4	5	6	4	5	5	4	5	6	4
A0A024RB16;F8VZB1	A0A024RB16	35;3	35;3	1;0		FAM62A	2	35	35	1	30	24	26	24	25	25	23	27	27	27	26	30	26	29	33	25	23	27	27	25	23	31	26	26	24	23	18	25	26	25	15	26	20	23	25	25	23	26	14
A0A024RB17;Q9BSJ8;B3KMV5;B3KY56	A0A024RB17;Q9BSJ8;B3KMV5;B3KY56	35;35;34;33	1;1;1;1	1;1;1;1	Extended synaptotagmin-1	FAM62A;ESYT1	4	35	1	1	30	24	26	24	25	25	23	27	27	27	26	30	26	29	33	25	23	27	27	25	23	31	26	26	24	23	18	25	26	25	16	27	21	23	25	25	24	26	15
A0A0A0MTL6;Q6ZS17;H3BQI5;H3BU12;H3BMG9;H3BSV5;Q05CS9;B4DZD8	A0A0A0MTL6;Q6ZS17	3;3;1;1;1;1;1;1	3;3;1;1;1;1;1;1	3;3;1;1;1;1;1;1	Protein FAM65A	FAM65A	8	3	3	3	2	1	1	1	1	1	1	2	1	2	0	2	1	1	1	2	0	1	1	1	0	0	1	1	2	1	0	1	1	1	0	0	1	1	1	1	1	2	0
B3KUI4;A0A024R9P6;Q96TC7;H0YMB1;H0YLG5;H0YNE5	B3KUI4;A0A024R9P6;Q96TC7;H0YMB1;H0YLG5	6;6;6;4;3;2	6;6;6;4;3;2	6;6;6;4;3;2	Regulator of microtubule dynamics protein 3	FAM82C;RMDN3	6	6	6	6	4	1	2	2	2	1	2	1	3	3	1	5	2	3	2	2	2	3	1	2	0	3	2	3	2	1	1	2	2	3	1	3	2	1	2	2	1	2	3
Q8NEG4	Q8NEG4	3	3	3	Protein FAM83F	FAM83F	1	3	3	3	0	0	1	0	0	2	0	0	0	1	1	0	1	1	1	1	1	0	0	1	0	0	0	1	1	0	1	0	0	0	0	0	1	0	0	0	0	0	0
A6ND36	A6ND36	3	3	3	Protein FAM83G	FAM83G	1	3	3	3	2	3	3	1	2	2	1	2	3	2	2	3	1	1	1	3	2	2	2	0	2	1	3	1	2	2	2	2	2	1	1	2	1	2	0	2	3	2	3
A8K9V9;Q96KN1	A8K9V9;Q96KN1	2;2	2;2	2;2	Protein FAM84B	FAM84B	2	2	2	2	1	0	1	1	1	0	1	0	2	0	2	0	1	0	1	0	1	0	2	0	0	0	1	0	1	1	1	2	0	0	0	1	1	0	0	0	1	0	1
E7ER68;B4DUD8;Q658Y4;H0YBR6;G3V120	E7ER68;B4DUD8;Q658Y4	4;4;4;1;1	4;4;4;1;1	4;4;4;1;1	Protein FAM91A1	FAM91A1	5	4	4	4	2	2	0	2	3	0	0	2	1	2	1	3	1	1	2	1	1	2	0	1	0	2	2	2	2	1	0	1	1	2	0	0	0	3	1	0	1	2	0
Q6ZTR7;A0A087WU51	Q6ZTR7;A0A087WU51	2;1	2;1	2;1	Protein FAM92B	FAM92B	2	2	2	2	1	1	1	1	1	1	1	1	1	1	1	1	1	1	1	1	1	1	1	1	1	1	1	1	1	1	0	1	1	2	1	1	2	1	1	1	1	1	1
I6L9E8;Q8NCA5;E9PH82;B4DT23;B4DY25;Q05CT2;B3KTW4;C9J3G8	I6L9E8;Q8NCA5;E9PH82;B4DT23;B4DY25	5;5;4;3;3;2;2;1	4;4;3;2;2;2;2;1	4;4;3;2;2;2;2;1	Protein FAM98A	FAM98A	8	5	4	4	4	5	5	5	4	4	4	4	5	5	5	4	4	4	5	5	4	4	5	4	4	4	4	4	4	5	3	5	4	5	3	4	3	5	4	4	4	4	3
Q52LJ0	Q52LJ0	8	8	5	Protein FAM98B	FAM98B	1	8	8	5	8	5	5	3	5	5	5	7	6	6	7	6	4	7	6	4	5	6	4	4	5	4	4	5	4	4	2	6	2	3	4	3	4	4	5	4	5	4	2
H3BP78;F8W7R3;B3KNW8;B7ZMF2;Q9NVI1;H3BN35;H3BT54;H3BMG4	H3BP78;F8W7R3;B3KNW8;B7ZMF2;Q9NVI1	5;5;5;5;5;1;1;1	5;5;5;5;5;1;1;1	5;5;5;5;5;1;1;1	Fanconi anemia group I protein	FANCI	8	5	5	5	1	2	1	0	0	2	0	0	1	2	1	2	0	2	0	2	2	1	1	0	0	3	1	0	2	0	0	1	0	2	0	0	1	0	0	1	0	1	0
B2RDG1;Q8WVX9;E9PNW8;Q9H600;E9PPB8	B2RDG1;Q8WVX9;E9PNW8;Q9H600	5;5;4;4;1	5;5;4;4;1	5;5;4;4;1	Fatty acyl-CoA reductase 1	FAR1	5	5	5	5	0	1	4	0	1	0	0	0	1	0	0	1	1	1	1	2	1	1	1	1	3	2	4	4	1	0	0	0	0	0	1	0	0	0	0	2	1	1	1
C9JME2;Q9Y4F1;A0A1B0GV68;M0QXT1;H0Y783;M0R262;M0QYB0	C9JME2;Q9Y4F1	13;13;5;3;2;1;1	13;13;5;3;2;1;1	13;13;5;3;2;1;1	FERM, RhoGEF and pleckstrin domain-containing protein 1	FARP1	7	13	13	13	9	9	10	8	8	8	10	9	9	8	11	9	7	9	9	8	10	9	7	7	8	8	7	9	7	7	5	9	9	8	9	9	7	9	8	7	9	9	10
O94887;C9JWM9;C9JVQ5;H7C3M7	O94887;C9JWM9;C9JVQ5;H7C3M7	2;1;1;1	2;1;1;1	2;1;1;1	FERM, RhoGEF and pleckstrin domain-containing protein 2	FARP2	4	2	2	2	1	2	2	1	1	1	1	1	2	1	1	1	1	2	1	1	1	1	2	1	1	1	1	1	1	1	1	1	2	1	0	1	0	2	1	1	2	2	1
Q9BR63;A8K666;Q9NSD9;B7ZB32	Q9BR63;A8K666;Q9NSD9;B7ZB32	15;15;15;13	15;15;15;13	15;15;15;13	Phenylalanine--tRNA ligase beta subunit	FARSB	4	15	15	15	12	13	15	12	14	12	10	12	13	13	13	14	11	11	13	13	11	13	13	13	12	13	13	14	13	12	11	13	13	12	9	12	14	13	12	11	13	11	10
Q6IBR2;Q9Y285;K7ER00;K7ER16;K7EPH2;K7EK06;K7ERS0	Q6IBR2;Q9Y285;K7ER00;K7ER16;K7EPH2	10;10;9;7;6;4;1	10;10;9;7;6;4;1	10;10;9;7;6;4;1	Phenylalanine--tRNA ligase alpha subunit	FARSLA;FARSA	7	10	10	10	9	8	7	7	8	7	5	7	8	8	8	6	9	8	9	7	7	8	9	7	6	8	8	7	7	5	6	8	7	7	4	8	6	6	7	4	3	4	4
A0A0U1RQF0;P49327;Q6PJJ3;A0A0U1RRG3;A0A1B0GTR5;Q13587	A0A0U1RQF0;P49327	50;50;18;3;1;1	50;50;18;3;1;1	50;50;18;3;1;1	Fatty acid synthase;[Acyl-carrier-protein] S-acetyltransferase;[Acyl-carrier-protein] S-malonyltransferase;3-oxoacyl-[acyl-carrier-protein] synthase;3-oxoacyl-[acyl-carrier-protein] reductase;3-hydroxyacyl-[acyl-carrier-protein] dehydratase;Enoyl-[acyl-carrier-protein] reductase;Oleoyl-[acyl-carrier-protein] hydrolase	FASN	6	50	50	50	40	42	40	39	35	34	27	40	37	41	39	44	40	39	39	43	37	35	39	37	32	40	37	32	37	34	18	40	35	28	23	36	25	38	37	29	37	35	26
Q7L8L6;B4DWZ8	Q7L8L6	4;1	4;1	4;1	FAST kinase domain-containing protein 5	FASTKD5	2	4	4	4	1	2	2	2	1	0	1	2	2	2	1	2	2	2	1	3	2	2	1	2	0	1	2	1	2	0	3	2	3	1	1	0	2	0	1	1	0	0	1
E9PR30;P62861	E9PR30;P62861	1;1	1;1	1;1	40S ribosomal protein S30	FAU	2	1	1	1	1	1	1	1	1	1	1	1	1	1	1	1	1	1	1	1	1	1	1	1	1	1	1	1	1	1	1	1	1	1	1	1	1	1	1	1	1	1	1
M0QXL5;Q96BS4;P22087;M0R299;M0R2Q4;B4DLD4;M0R0P1;M0R2U2;M0R1H0;M0R2B0;A0A0D9SFM2;M0QXC9	M0QXL5;Q96BS4;P22087;M0R299;M0R2Q4;B4DLD4;M0R0P1;M0R2U2;M0R1H0;M0R2B0	11;11;11;10;10;9;8;6;6;6;1;1	11;11;11;10;10;9;8;6;6;6;1;1	8;8;8;7;8;7;6;5;5;5;1;1	rRNA 2-O-methyltransferase fibrillarin	FBL	12	11	11	8	9	9	8	9	8	9	6	10	9	8	7	10	10	8	8	9	8	9	9	7	8	10	7	9	9	7	6	7	8	8	8	8	5	10	7	7	7	9	7
Q8WUP2;E7EWE8;D6R9I4;D6RA19;D6RAI6;E7EPI5;E7EN81	Q8WUP2	6;2;1;1;1;1;1	6;2;1;1;1;1;1	6;2;1;1;1;1;1	Filamin-binding LIM protein 1	FBLIM1	7	6	6	6	3	2	2	2	3	2	1	3	3	4	3	3	2	3	2	3	1	4	3	3	2	1	4	2	1	4	3	3	3	4	2	1	4	2	4	2	3	2	2
A6NHQ2	A6NHQ2	4	1	1	rRNA/tRNA 2-O-methyltransferase fibrillarin-like protein 1	FBLL1	1	4	1	1	3	2	2	3	3	2	2	3	3	3	3	4	3	3	4	2	3	2	2	1	2	3	1	3	1	1	1	1	1	1	2	2	2	3	2	1	1	2	2
P35555;Q75N88;Q9NP01;B4E3I6;A0A1B1PFX5;Q75N89;F6U495	P35555;Q75N88	24;13;7;7;1;1;1	24;13;7;7;1;1;1	20;13;7;4;1;1;1	Fibrillin-1	FBN1	7	24	24	20	3	6	5	10	6	8	6	4	7	8	6	5	9	5	9	5	8	7	7	13	4	5	8	4	9	12	5	10	9	9	5	8	7	8	6	8	3	6	8
B3KTC9;H0Y6I6;A0A024R857;B4DH63;Q96ME1	B3KTC9;H0Y6I6;A0A024R857;B4DH63;Q96ME1	1;1;1;1;1	1;1;1;1;1	1;1;1;1;1	F-box/LRR-repeat protein 18	FBXL18	5	1	1	1	1	1	1	1	1	1	1	1	1	1	1	1	1	1	1	1	1	1	1	1	1	1	1	1	1	1	1	1	1	1	1	1	0	1	1	1	1	1	1
J3QRK9;Q96CD0	J3QRK9;Q96CD0	1;1	1;1	1;1	F-box/LRR-repeat protein 8	FBXL8	2	1	1	1	1	1	0	1	1	0	0	1	1	1	1	1	0	0	0	0	0	1	0	0	0	1	0	0	0	0	0	1	1	0	0	0	0	0	0	0	0	0	0
Q53EY9;Q8NEZ5;H3BTH6;B4DFX7;H3BVA4;H3BUC1;H3BTR7;H3BRE0	Q53EY9;Q8NEZ5;H3BTH6;B4DFX7	7;7;4;4;2;2;1;1	7;7;4;4;2;2;1;1	7;7;4;4;2;2;1;1	F-box only protein 22	FBXO22	8	7	7	7	5	6	6	7	7	5	3	6	6	4	6	6	7	5	5	6	6	5	4	4	4	6	5	3	4	2	1	6	5	4	3	4	2	4	5	5	5	5	2
Q5MNV8	Q5MNV8	1	1	1	F-box only protein 47	FBXO47	1	1	1	1	0	0	0	0	0	0	0	0	0	0	0	0	0	0	0	0	0	0	0	0	0	0	0	0	0	0	0	0	0	0	0	0	0	0	0	0	0	0	0
A8K7F7;Q9Y3I1;Q5HYB3	A8K7F7;Q9Y3I1;Q5HYB3	4;4;3	4;4;3	4;4;3	F-box only protein 7	FBXO7;DKFZp686B08113	3	4	4	4	2	2	2	3	3	3	0	2	3	3	2	3	2	2	2	3	3	2	2	2	1	3	2	1	2	2	1	3	2	1	0	3	0	3	2	1	1	1	1
G3V5S9;G3V1S4;Q4FZ45;Q9Y324;G3V2M5;Q66K47	G3V5S9;G3V1S4;Q4FZ45;Q9Y324;G3V2M5;Q66K47	2;2;2;2;1;1	2;2;2;2;1;1	2;2;2;2;1;1	rRNA-processing protein FCF1 homolog	FCF1;DKFZp686O2396	6	2	2	2	1	1	1	1	1	1	1	1	1	1	1	2	1	1	1	1	1	1	1	1	0	1	1	1	1	0	1	0	0	0	0	1	1	0	0	0	0	0	0
Q0JRZ9;H0YAE2;H7BXJ4;B4DEU7	Q0JRZ9;H0YAE2;H7BXJ4	3;2;2;1	3;2;2;1	2;1;1;1	F-BAR domain only protein 2	FCHO2	4	3	3	2	2	2	2	1	1	0	0	1	0	1	0	1	1	1	2	1	1	1	1	2	1	1	0	0	1	0	2	1	1	0	0	1	1	1	0	0	0	0	0
E9PNM1;Q6IAX1;B4DND3;A0A1W2PQ47;P37268;B4DTK0;B7Z9R8;E9PS69;E9PJG4;B4DWP0	E9PNM1;Q6IAX1;B4DND3;A0A1W2PQ47;P37268;B4DTK0;B7Z9R8	5;5;5;5;5;4;4;2;2;1	5;5;5;5;5;4;4;2;2;1	5;5;5;5;5;4;4;2;2;1	Squalene synthase	FDFT1	10	5	5	5	5	4	2	2	3	2	3	4	3	3	5	2	2	4	2	3	2	3	2	4	2	3	2	3	3	1	1	3	3	2	1	3	1	3	3	1	2	2	3
P14324;A0A087WVN4;B3KMW3;A0A087X1D8;Q14329;A0A087WTP2;A0A087X090	P14324;A0A087WVN4;B3KMW3;A0A087X1D8	9;7;6;6;4;3;3	9;7;6;6;4;3;3	9;7;6;6;4;3;3	Farnesyl pyrophosphate synthase	FDPS	7	9	9	9	4	6	5	5	4	4	3	6	5	5	5	5	6	6	6	6	5	4	5	4	3	6	4	5	4	3	6	4	4	4	3	5	6	4	4	5	4	4	4
A0A0C4DFN8;A0A0A0MSZ4;A0A0A0MTN9;A0A0A0MTR6;A0A0A0MT64;A0A0C4DGN7;J3QQX3;B3KSQ6;J3QKZ8;J3QQW7	A0A0C4DFN8;A0A0A0MSZ4;A0A0A0MTN9;A0A0A0MTR6;A0A0A0MT64;A0A0C4DGN7;J3QQX3;B3KSQ6	26;26;25;25;25;24;22;15;6;2	1;1;1;1;1;1;1;1;1;1	1;1;1;1;1;1;1;1;1;1	NADPH:adrenodoxin oxidoreductase, mitochondrial	FDXR	10	26	1	1	18	17	15	16	17	15	15	15	16	16	13	19	15	14	19	14	16	16	14	17	13	18	14	12	16	15	17	15	15	12	13	17	16	11	13	10	15	13	14
Q6GSK2;P22570;B4DDI9	Q6GSK2;P22570;B4DDI9	26;26;25	26;26;25	1;1;1	NADPH:adrenodoxin oxidoreductase, mitochondrial	FDXR	3	26	26	1	18	17	16	16	18	15	16	15	17	17	14	19	15	14	19	14	16	17	14	17	13	18	14	13	16	16	17	16	16	13	14	17	16	12	14	11	15	14	15
B3KNM8;B4E2X3;C4B4C6;B3KNI0;Q8N6R0;B3KM50	B3KNM8;B4E2X3;C4B4C6;B3KNI0;Q8N6R0;B3KM50	4;4;4;4;4;2	4;4;4;4;4;2	4;4;4;4;4;2	Methyltransferase-like protein 13	feat;METTL13	6	4	4	4	2	3	3	1	3	2	2	4	1	3	2	1	2	2	1	2	2	1	2	3	2	3	3	3	2	2	2	1	3	1	1	2	2	2	2	2	3	0	2
Q9UK73	Q9UK73	1	1	1	Protein fem-1 homolog B	FEM1B	1	1	1	1	1	1	1	0	0	1	0	0	1	1	1	1	0	0	0	1	1	0	1	0	0	0	0	1	1	1	0	0	1	0	0	1	0	1	0	1	0	0	0
Q6FHX6;P39748;B4DWZ4;F5H1Y3;I3L3E9	Q6FHX6;P39748;B4DWZ4;F5H1Y3	12;12;9;6;4	11;11;8;6;3	11;11;8;6;3	Flap endonuclease 1	FEN1	5	12	11	11	9	10	10	8	10	9	7	10	9	10	10	9	10	10	10	9	10	9	10	10	9	9	8	8	9	9	10	10	8	8	6	8	10	9	9	8	9	9	8
D9ZGF5;A0A0A0MQV6;A0A087WUF6;P09038	D9ZGF5;A0A0A0MQV6;A0A087WUF6;P09038	4;4;4;4	4;4;4;4	4;4;4;4	Fibroblast growth factor;Fibroblast growth factor 2	FGF2	4	4	4	4	1	1	1	2	1	2	2	2	2	2	2	2	2	1	3	2	2	1	2	3	1	3	3	3	2	3	2	2	1	2	1	2	2	2	2	2	2	2	2
A0A0S2Z4C3;P07954;A0A0S2Z3W2;A0A0S2Z3X6;A0A0S2Z4H0;A0A0S2Z3S9;A0A0S2Z408	A0A0S2Z4C3;P07954	16;16;6;6;6;5;1	16;16;6;6;6;5;1	16;16;6;6;6;5;1	Fumarate hydratase, mitochondrial	FH	7	16	16	16	10	12	12	11	13	12	11	12	10	14	10	12	12	9	12	11	9	10	11	12	12	10	9	12	9	10	9	12	10	10	10	11	7	10	11	9	13	10	9
B7Z4B7;B7Z6U8;Q53FI7;B7Z5T3;B7Z5V0;Q5JXI8;B7Z9A1;Q13642;A0A0D9SFZ9;Q5JXH8;Q5JXH7;Q5JXI3;Q5JXI2;A0A0D9SFI6;A0A0D9SFB0;Q5JXH9;B3KRI9;A0A0D9SG53;A0A0D9SGB2;Q5JXI0	B7Z4B7;B7Z6U8;Q53FI7;B7Z5T3;B7Z5V0;Q5JXI8;B7Z9A1;Q13642;A0A0D9SFZ9;Q5JXH8;Q5JXH7;Q5JXI3;Q5JXI2	7;7;7;6;6;5;5;5;4;4;4;4;4;3;3;3;3;2;2;2	7;7;7;6;6;5;5;5;4;4;4;4;4;3;3;3;3;2;2;2	7;7;7;6;6;5;5;5;4;4;4;4;4;3;3;3;3;2;2;2	Four and a half LIM domains protein 1	FHL1	20	7	7	7	4	7	6	4	6	3	3	5	4	4	4	6	6	6	5	5	4	4	6	7	2	5	4	3	5	5	6	6	6	2	1	2	4	5	6	3	5	5	2
Q6I9R8;Q2XQU9;J3KNW4;A0A0A0MSG2;Q14192;I0CE67;Q2TSB7;Q53T40;Q53QP3;F8WDA8;U3KQT4;C9J3S8	Q6I9R8;Q2XQU9;J3KNW4;A0A0A0MSG2;Q14192;I0CE67;Q2TSB7;Q53T40	16;16;16;16;16;15;14;11;5;3;3;1	16;16;16;16;16;15;14;11;5;3;3;1	16;16;16;16;16;15;14;11;5;3;3;1	Four and a half LIM domains protein 2	FHL2;AAG11	12	16	16	16	14	13	13	13	13	12	11	13	13	14	13	14	13	15	13	15	14	15	15	14	9	14	14	13	13	12	10	14	15	10	12	12	11	12	13	11	9	11	9
A0A068F7M9;Q9Y613;B4DVN5;J3KTH7;H3BVE7	A0A068F7M9;Q9Y613;B4DVN5	7;7;6;1;1	7;7;6;1;1	7;7;6;1;1	FH1/FH2 domain-containing protein 1	FHOD1	5	7	7	7	4	3	4	3	4	3	3	3	5	3	3	5	4	1	1	5	3	2	3	2	2	1	4	2	3	3	1	5	5	3	1	2	1	2	4	4	5	3	2
Q53F51;O43427;B4DKH9;E9PSD3;H0YCE7;E9PJW6;B4DR95	Q53F51;O43427;B4DKH9;E9PSD3	3;3;2;2;1;1;1	3;3;2;2;1;1;1	3;3;2;2;1;1;1	Acidic fibroblast growth factor intracellular-binding protein	FIBP	7	3	3	3	0	1	0	0	1	1	0	0	1	0	0	1	0	1	0	0	0	1	0	0	1	0	1	0	1	0	0	1	0	0	0	0	0	1	1	1	1	1	1
Q6UN15;B4DTW7;A0A0B4J203;H0Y8P7	Q6UN15;B4DTW7;A0A0B4J203	6;4;3;1	6;4;3;1	6;4;3;1	Pre-mRNA 3-end-processing factor FIP1	FIP1L1	4	6	6	6	4	5	3	4	5	3	3	2	3	4	4	5	4	1	3	6	3	3	2	1	2	4	3	3	3	3	3	2	4	3	4	3	1	5	2	5	3	5	3
Q9Y3D6	Q9Y3D6	3	3	3	Mitochondrial fission 1 protein	FIS1	1	3	3	3	3	2	2	2	2	2	2	2	2	2	2	2	2	2	2	2	1	2	2	2	2	2	2	2	2	2	2	2	2	2	1	2	2	2	2	2	2	2	1
A0A024R1W3;Q96AY3;Q6ZME7;Q658U4;B4DJJ5;Q8NAG5;H0Y827;K7ESG6;K7ELI6;C9JPC3;K7EM43	A0A024R1W3;Q96AY3;Q6ZME7;Q658U4;B4DJJ5;Q8NAG5;H0Y827	10;10;9;9;8;6;5;3;2;1;1	10;10;9;9;8;6;5;3;2;1;1	10;10;9;9;8;6;5;3;2;1;1	Peptidyl-prolyl cis-trans isomerase FKBP10	FKBP10;DKFZp666D193	11	10	10	10	6	7	5	6	7	8	7	5	6	6	7	8	7	7	8	7	8	5	7	5	5	7	7	5	7	9	5	5	7	8	6	6	7	8	8	7	7	4	6
Q1JUQ5	Q1JUQ5	4	2	2	Peptidyl-prolyl cis-trans isomerase	FKBP12-Exip2	1	4	2	2	1	1	1	1	1	1	1	1	2	1	1	1	1	1	1	1	1	2	1	1	1	1	1	1	1	1	2	1	1	1	2	1	2	1	1	1	1	1	1
A0A0A0MT60;Q5T1M5;B4DZS8;B4DVS2;X6RKW4	A0A0A0MT60;Q5T1M5;B4DZS8;B4DVS2	7;7;6;5;1	7;7;6;5;1	7;7;6;5;1	Peptidyl-prolyl cis-trans isomerase;FK506-binding protein 15	FKBP15	5	7	7	7	1	4	3	5	3	4	2	4	5	5	1	2	3	4	5	3	4	3	3	5	2	3	4	2	4	5	0	4	4	5	3	3	3	5	4	6	4	6	2
P62942;Q5W0X3;Q0VDC6;A0A087WZM5;Q1JUQ3;Q1JUQ4;A0A087WTS4;A0A087WV48	P62942;Q5W0X3;Q0VDC6;A0A087WZM5	4;3;3;2;1;1;1;1	4;3;3;2;1;1;1;1	2;1;1;2;1;1;1;1	Peptidyl-prolyl cis-trans isomerase FKBP1A;Peptidyl-prolyl cis-trans isomerase	FKBP1A	8	4	4	2	3	2	3	3	2	2	2	2	3	2	2	3	2	3	2	3	2	3	3	2	2	2	2	3	3	3	3	2	2	2	2	2	3	2	2	3	2	2	2
Q53XJ5;P26885;F5H0N4	Q53XJ5;P26885;F5H0N4	3;3;2	3;3;2	3;3;2	Peptidyl-prolyl cis-trans isomerase;Peptidyl-prolyl cis-trans isomerase FKBP2	FKBP2	3	3	3	3	3	3	3	3	3	3	2	3	3	3	3	3	3	3	3	3	3	3	3	3	3	3	2	3	3	3	3	3	3	3	2	3	3	3	3	2	2	3	2
Q53GD8;Q00688;G3V5F2	Q53GD8;Q00688	6;6;2	6;6;2	6;6;2	Peptidyl-prolyl cis-trans isomerase;Peptidyl-prolyl cis-trans isomerase FKBP3	FKBP3	3	6	6	6	4	4	5	4	4	5	3	4	4	5	4	4	5	4	5	3	4	5	4	4	3	4	4	4	4	4	5	5	5	3	2	4	6	3	3	3	4	5	4
B2R9U2;Q02790;F5H1U3;H0YFG2;F5H120	B2R9U2;Q02790	22;22;6;3;1	22;22;6;3;1	22;22;6;3;1	Peptidyl-prolyl cis-trans isomerase FKBP4;Peptidyl-prolyl cis-trans isomerase FKBP4, N-terminally processed	FKBP4	5	22	22	22	16	19	15	15	17	16	13	17	18	18	15	19	17	19	17	17	16	16	18	18	16	17	16	16	17	17	13	17	18	15	12	16	11	18	18	13	16	13	12
Q53GX4;Q2TA84;Q13451;B7Z8G2;B7Z7Z8;Q6ZR21	Q53GX4;Q2TA84;Q13451;B7Z8G2;B7Z7Z8	8;8;8;7;4;1	8;8;8;7;4;1	8;8;8;7;4;1	Peptidyl-prolyl cis-trans isomerase FKBP5;Peptidyl-prolyl cis-trans isomerase FKBP5, N-terminally processed	FKBP5	6	8	8	8	5	7	4	7	6	6	5	6	6	7	7	7	6	7	5	6	6	7	6	7	4	6	6	5	7	5	4	4	5	6	4	4	4	7	7	4	5	5	6
Q9Y680	Q9Y680	2	2	2	Peptidyl-prolyl cis-trans isomerase FKBP7	FKBP7	1	2	2	2	1	1	1	2	2	1	2	1	2	1	1	1	2	1	1	1	2	1	1	1	1	1	1	1	1	2	0	1	2	1	1	1	1	1	2	1	2	1	1
B2R8G6;A0A024R7P2;B7Z6M0;Q14318;U3KQ64;A0A0A0MTJ1;U3KQI1;M0R2K9	B2R8G6;A0A024R7P2;B7Z6M0;Q14318;U3KQ64;A0A0A0MTJ1	6;6;6;6;4;3;2;2	6;6;6;6;4;3;2;2	6;6;6;6;4;3;2;2	Peptidyl-prolyl cis-trans isomerase FKBP8	FKBP8	8	6	6	6	6	5	5	5	5	3	4	5	4	4	4	5	4	4	4	3	4	4	3	4	3	5	5	5	2	5	5	5	3	4	4	5	4	5	4	5	4	4	4
B3KQQ0;A0A090N8P3;O95302;B7Z1U8;B7Z230;C9J4P8	B3KQQ0;A0A090N8P3;O95302;B7Z1U8;B7Z230	5;5;5;4;3;1	5;5;5;4;3;1	5;5;5;4;3;1	Peptidyl-prolyl cis-trans isomerase FKBP9	FKBP9	6	5	5	5	4	2	2	2	2	2	4	2	4	4	3	3	2	2	3	1	2	2	3	2	0	3	3	1	3	2	0	2	2	1	1	1	2	3	3	2	1	3	1
Q5T196;B3KQW9;Q8NFF5	Q5T196;B3KQW9;Q8NFF5	2;2;2	2;2;2	2;2;2	FAD synthase;Molybdenum cofactor biosynthesis protein-like region;FAD synthase region	FLAD1	3	2	2	2	1	2	1	1	1	1	0	2	2	1	2	2	2	1	2	2	0	1	1	1	0	2	0	0	1	0	0	1	1	0	0	0	0	0	0	0	0	1	0
I0B0K4;I0B0K5;I0B0K6;I0B0K7;I0B0K8;CON__P20930;P20930;I0B0K3;Q05331;Q03838;Q59H78;Q16824;Q15206;Q01212	I0B0K4;I0B0K5;I0B0K6;I0B0K7;I0B0K8;CON__P20930;P20930;I0B0K3;Q05331	4;4;4;4;4;4;4;3;3;1;1;1;1;1	4;4;4;4;4;4;4;3;3;1;1;1;1;1	4;4;4;4;4;4;4;3;3;1;1;1;1;1	Filaggrin	FLG	14	4	4	4	2	2	2	2	2	2	2	2	2	2	2	2	2	2	2	2	2	2	2	2	2	2	2	2	3	2	3	2	2	3	2	2	2	2	3	3	2	2	2
CON__Q5D862;Q5D862	CON__Q5D862;Q5D862	6;6	6;6	6;6	Filaggrin-2	FLG2	2	6	6	6	1	1	2	0	2	0	0	0	1	0	2	0	0	5	1	0	0	0	0	0	2	2	2	1	4	1	0	0	0	0	1	1	3	4	0	0	0	2	1
Q13045;B4DIX0;Q59H95;J3KS54;B4DNA8;J3QQQ2;K7EQZ7;J3KS39;K7EP37;K7EP27;J3QLR6;J3QQU5	Q13045;B4DIX0;Q59H95	30;26;24;14;6;5;4;3;3;3;3;1	30;26;24;14;6;5;4;3;3;3;3;1	30;26;24;14;6;5;4;3;3;3;3;1	Protein flightless-1 homolog	FLII	12	30	30	30	22	21	20	19	19	18	19	23	21	22	19	20	25	24	26	20	20	23	23	24	16	19	21	17	22	18	17	18	20	18	17	16	18	19	19	17	18	20	14
Q9H7M5;Q53SV2;B7ZLM5;Q17RG0;L7UQD0;A5YM60;A0A024R494;E7EVC7;Q676U5	Q9H7M5;Q53SV2;B7ZLM5;Q17RG0;L7UQD0;A5YM60;A0A024R494;E7EVC7;Q676U5	1;1;1;1;1;1;1;1;1	1;1;1;1;1;1;1;1;1	1;1;1;1;1;1;1;1;1	Autophagy-related protein 16-1	FLJ00045;FLJ10035;ATG16L1	9	1	1	1	0	0	0	0	0	0	0	0	0	0	0	0	0	0	1	0	0	0	0	0	0	0	0	0	0	0	0	0	0	0	0	0	0	0	0	0	0	0	0
Q6ZWP8;Q6PJF5;K7EPV3;B7Z8H4	Q6ZWP8;Q6PJF5	3;3;1;1	3;3;1;1	3;3;1;1	Inactive rhomboid protein 2	FLJ00080;RHBDF2	4	3	3	3	0	1	0	1	1	0	0	0	1	2	0	1	0	0	0	0	1	0	1	0	0	0	0	2	1	1	1	0	1	1	2	1	1	0	1	1	1	2	2
Q6ZNJ4;B7Z3U1;Q6PCB7;M0QZC9	Q6ZNJ4;B7Z3U1;Q6PCB7;M0QZC9	2;2;2;1	2;2;2;1	2;2;2;1	Long-chain fatty acid transport protein 1	FLJ00336;SLC27A1	4	2	2	2	1	1	1	0	0	1	1	1	1	1	0	0	1	1	0	0	0	1	0	0	1	1	1	1	1	1	0	1	1	1	1	1	0	1	1	1	0	1	0
Q6ZNI9;O00160;B0I1T1;Q4LE34;Q14779;B4DVP3;Q92827;M0QXU2	Q6ZNI9;O00160;B0I1T1;Q4LE34	6;6;5;5;2;2;2;1	1;1;1;1;0;0;0;0	1;1;1;1;0;0;0;0	Unconventional myosin-If	FLJ00395;MYO1F;MYO1F variant protein	8	6	1	1	5	5	5	5	5	5	4	5	5	5	5	5	5	5	5	5	4	5	4	4	3	5	5	4	4	3	4	5	5	3	2	4	3	3	5	3	3	3	5
A0A023T6R1;Q96A72;F5H6N1;F5H6P7;F5H3U9;F5H124	A0A023T6R1;Q96A72;F5H6N1;F5H6P7	7;7;5;5;3;1	7;7;5;5;3;1	1;1;1;0;0;1	Protein mago nashi homolog 2	FLJ10292;MAGOHB	6	7	7	1	6	5	5	6	6	6	5	5	4	6	5	6	5	4	4	5	5	5	6	5	5	4	6	5	3	5	2	5	6	4	5	5	3	6	4	6	4	4	4
A0A024R0Q0;Q9H0W8;M0QZC7;M0QZH1;M0QX70;M0QYR7;M0R2N0;M0R0U0	A0A024R0Q0;Q9H0W8;M0QZC7;M0QZH1;M0QX70;M0QYR7;M0R2N0;M0R0U0	4;4;3;2;2;2;2;2	4;4;3;2;2;2;2;2	4;4;3;2;2;2;2;2	Protein SMG9	FLJ12886;SMG9	8	4	4	4	3	3	2	3	3	2	3	2	3	3	3	3	3	3	2	3	3	3	3	2	1	2	3	4	3	4	3	4	3	4	2	2	2	3	2	2	3	3	3
Q53SA2;Q7Z2R5;B4DEE0;A0A087X1Z2;A0A024R493;Q59EU6;Q9BUP0;C9JTV4;Q8WYH2	Q53SA2;Q7Z2R5;B4DEE0;A0A087X1Z2;A0A024R493;Q59EU6;Q9BUP0;C9JTV4;Q8WYH2	3;3;3;3;3;3;3;2;2	1;1;1;1;1;1;1;1;1	1;1;1;1;1;1;1;1;1	EF-hand domain-containing protein D1	FLJ13612;MST133;EFHD1;PP1187	9	3	1	1	1	2	2	1	2	2	1	2	2	2	1	2	2	2	2	2	1	2	2	1	1	1	2	1	2	1	1	1	2	1	1	1	1	1	1	1	1	1	1
A0A024R3U8;Q8WWC4;H7C0V0	A0A024R3U8;Q8WWC4;H7C0V0	5;5;3	5;5;3	5;5;3	Uncharacterized protein C2orf47, mitochondrial	FLJ22555;C2orf47	3	5	5	5	4	4	5	4	4	5	5	4	4	4	3	3	3	4	3	4	3	3	5	4	4	4	5	3	4	3	3	4	4	3	2	3	3	3	3	3	3	3	3
A0A024R512;Q8IYA6	A0A024R512	3;1	3;1	3;1		FLJ40629	2	3	3	3	3	2	2	0	2	2	0	1	0	2	1	2	1	2	1	1	0	2	1	0	1	1	0	1	1	1	1	0	1	1	0	0	1	1	2	0	0	0	0
P21333;Q60FE5;A6NDY9;A0A087WWY3;Q6NXF2;Q96C61;B4E2F9;B4DTD5;F8WE98;Q2VP91;H0Y5C6;Q86TQ3;H0Y5F3;H7C2E7	P21333;Q60FE5;A6NDY9;A0A087WWY3	146;143;120;120;56;54;47;40;26;18;17;13;8;5	146;143;120;120;56;54;47;40;26;18;17;13;8;5	0;0;0;0;0;0;0;0;0;0;0;0;0;0	Filamin-A	FLNA	14	146	146	0	112	110	111	107	108	106	100	114	110	110	111	116	111	107	118	109	111	106	110	108	101	107	104	98	106	103	120	109	110	96	90	103	108	103	105	102	100	96	100
_x000D_ Q5HY54 Q5HY54 146 1 0 FLNA 1 146 1 0 111 109 110 106 107 105 99 113 109 109 110 116 110 106 117 108 110 105 109 107 100 106 103 97 105 102 120 108 109 95 90 102 107 102 104 101 99 95 99 107 98 96 102 100 101 95 98 105 101 103 101 99 107 102 107 103 105 105 109 104 106 95 111 97 0 0 0 0 0 0 0 0 0 0 0 1 0 0 0 0 0 0 0 0 0 0 0 0 0 0 1 0 0 0 0 0 0 0 0 0 0 0 0 0 0 0 0 0 0 0 0 0 0 0 0 0 0 0 0 0 …	False;False;False;False;False;False;False;False;False;False;False;False;False;False;False;False;False;False;False;False;False;False;False;False;False;False;False;False;False;True;False;False;False;False;False;False;False;False;False;False;False;False;False;False;False;False;False;False;False;False;False;False;False;False;False;False;False;False;False;False;False;False;False;False;False;False;Fals…	916;1004;1027;1064;1065;1066;1335;1545;1616;1644;1645;1646;1697;1742;1775;1967;2230;2490;2772;2925;2974;3259;3363;3364;3572;4167;4211;4212;4297;4298;4730;4733;4734;4815;4952;4953;4973;4975;4976;5004;5080;5931;5933;6330;6352;6353;6992;6993;7289;7895;8418;8641;9125;9126;9269;9745;10943;10944;11714;12394;13098;13421;13422;13437;13438;13879;13979;13980;14219;14222;14227;14427;14475;14890;15700;15701;…	38794;38795;38796;38797;38798;38799;38800;38801;38802;38803;38804;38805;38806;38807;38808;38809;38810;38811;38812;38813;38814;38815;38816;38817;38818;38819;38820;38821;38822;38823;38824;38825;38826;38827;38828;38829;38830;38831;38832;38833;38834;38835;38836;38837;38838;38839;38840;38841;38842;38843;38844;38845;38846;38847;38848;38849;38850;38851;38852;38853;38854;38855;38856;38857;38858;38859;430…
_x000D_ O75369;A0A024R321;E7EN95;Q68CT4;A0A0A0MT44;H7C5L4;A0A0C4DGA1"	O75369;A0A024R321;E7EN95;Q68CT4	121;116;109;108;8;5;2	109;104;106;105;8;4;2	109;104;106;105;8;4;2	Filamin-B	FLNB;DKFZp686A1668	7	121	109	109	91	92	89	85	96	81	82	90	88	94	93	98	92	96	102	93	95	92	92	92	86	86	83	92	93	83	83	88	87	72	70	87	82	88	81	81	74	78	72
_x000D_ Q14315;Q59H94;B3KM41;A4D1J9;B5AGT3"	Q14315;Q59H94	131;68;10;10;2	118;67;10;10;2	116;66;10;10;2	Filamin-C	FLNC	5	131	118	116	104	107	104	104	104	102	89	105	105	105	102	108	102	108	110	106	97	105	105	102	96	104	97	104	98	93	92	99	105	83	82	98	94	96	93	88	95	90	83
_x000D_ Q5ST80;Q53HQ0;O75955;Q6IB58;A0A140T9R1;A2VCL5;A0A140T9W4;A2AB12;A2AB10;A0A140T9X0;A2AB09;A2AB13;A2AB11;A0A0G2JJQ6;A0A140T974;A0A140T9C3;A0A140T959;A0A140T9B1;A0A140T957;A0A140T910;A0A140T907;A0A140T905;A2ABJ5"	Q5ST80;Q53HQ0;O75955;Q6IB58;A0A140T9R1;A2VCL5;A0A140T9W4	19;19;19;18;16;12;10;9;9;8;8;7;7;7;6;6;6;4;4;4;2;2;2	19;19;19;18;16;12;10;9;9;8;8;7;7;7;6;6;6;4;4;4;2;2;2	19;19;19;18;16;12;10;9;9;8;8;7;7;7;6;6;6;4;4;4;2;2;2	Flotillin-1	FLOT1	23	19	19	19	16	13	11	11	13	11	11	13	13	12	13	15	14	14	15	13	13	12	14	14	10	13	11	10	13	10	9	12	12	11	11	13	8	12	12	10	11	12	11
K7EK60;O95466;K7EJE6;I6L9I9;A0A0A0MR62;K7EMY8;K7ERL1	K7EK60;O95466;K7EJE6;I6L9I9;A0A0A0MR62	3;3;2;2;2;1;1	3;3;2;2;2;1;1	3;3;2;2;2;1;1	Formin-like protein 1	FMNL1	7	3	3	3	1	1	1	1	2	1	1	2	1	2	1	1	1	1	1	1	2	3	0	1	1	1	1	1	1	1	2	1	2	2	1	1	1	1	2	1	1	2	0
Q96PY5;C9IZY8;B3KT32	Q96PY5;C9IZY8	5;3;2	5;3;2	3;1;0	Formin-like protein 2	FMNL2	3	5	5	3	4	3	3	3	2	2	2	2	2	2	2	3	2	3	1	2	3	2	2	1	3	2	2	2	3	3	3	2	1	2	0	2	2	2	3	1	3	2	1
F8W1F5;Q8IVF7;Q8N4Y7;Q9NSL0;B3KXD8	F8W1F5;Q8IVF7;Q8N4Y7;Q9NSL0	3;3;2;2;1	2;2;1;1;0	2;2;1;1;0	Formin-like protein 3	FMNL3;DKFZp762B245	5	3	2	2	2	2	2	1	0	2	1	1	2	2	1	2	1	2	1	2	2	2	1	2	2	1	1	1	1	2	1	2	1	1	0	2	2	1	1	3	2	1	2
R9WQY1;A8MQB8;G3V0J0;X5D907;R9WPL0;A0A087WXI3;R9WNI0;A0A0K0MJ24;Q8IXW7;A0A087WY29;B4DZ17;A0A087WWR6;A0A087X1M7;Q8IUI9;A0A087WWU4	R9WQY1;A8MQB8;G3V0J0;X5D907;R9WPL0;A0A087WXI3;R9WNI0;A0A0K0MJ24;Q8IXW7	9;9;9;9;7;7;7;5;5;3;3;2;1;1;1	7;7;7;7;6;6;5;4;4;2;2;1;1;1;1	1;1;1;1;0;0;0;0;0;0;1;0;0;0;0		FMR1	15	9	7	1	9	7	5	5	7	6	7	7	7	6	7	9	6	6	6	7	6	8	7	5	4	5	7	7	6	6	4	7	7	6	6	6	5	6	7	6	6	7	4
X5DQX7;Q06787;W5ZQ92;Q59GC1;B4DFH8	X5DQX7;Q06787;W5ZQ92;Q59GC1	9;9;8;7;3	1;1;1;1;1	1;1;1;1;1	Fragile X mental retardation protein 1	FMR1	5	9	1	1	8	7	5	5	7	6	7	7	7	6	7	9	6	5	6	7	6	8	7	5	4	5	7	7	6	6	4	7	7	6	6	6	5	6	7	6	6	6	4
A0A024R462;P02751;B7ZLE5;Q6MZM7;Q6MZF4;Q59G22;Q6N084;Q68CX6;B4DU16;B4DTK1;H0Y7Z1;Q5CZ99;A6YID5;A6YID3;A6YID2;A6YID6;A6YID4;Q9UQS6;O95617;Q6PJE5;B4DN21;B4DTH2;Q53S27;Q9H382;Q7L553;A6YID7;H0Y4K8;A0A075B5G3;O95608	A0A024R462;P02751;B7ZLE5;Q6MZM7	66;65;64;49;31;27;27;27;25;25;25;21;14;14;14;14;12;10;10;8;8;8;6;6;6;4;3;1;1	66;65;64;49;31;27;27;27;25;25;25;21;14;14;14;14;12;10;10;8;8;8;6;6;6;4;3;1;1	66;65;64;49;31;27;27;27;25;25;25;21;14;14;14;14;12;10;10;8;8;8;6;6;6;4;3;1;1	Fibronectin;Anastellin;Ugl-Y1;Ugl-Y2;Ugl-Y3	FN1;DKFZp686O12165	29	66	66	66	50	52	47	48	47	46	44	52	53	51	50	52	49	49	52	53	46	47	49	46	45	49	46	45	47	45	42	45	52	38	37	49	50	44	46	42	45	43	41
B4DE94;B2RD19;A0A140VK84;Q9HA64;I3L139;Q6FIG5;I3L3W5;I3L407;B4DXG0;I3L2G3;I3L378	B4DE94;B2RD19;A0A140VK84;Q9HA64;I3L139;Q6FIG5;I3L3W5;I3L407;B4DXG0	6;6;6;6;5;5;4;3;3;2;1	6;6;6;6;5;5;4;3;3;2;1	6;6;6;6;5;5;4;3;3;2;1	Ketosamine-3-kinase	FN3KRP	11	6	6	6	5	4	4	3	3	2	3	4	3	3	4	3	3	3	5	3	2	3	3	3	3	2	3	4	4	2	5	4	4	3	2	2	3	4	4	3	2	3	1
B7ZL14;H0Y7W6;B7ZL13;Q96RU3	B7ZL14;H0Y7W6;B7ZL13;Q96RU3	1;1;1;1	1;1;1;1	1;1;1;1	Formin-binding protein 1	FNBP1	4	1	1	1	0	0	1	1	0	1	0	1	0	1	1	1	1	0	0	0	0	0	0	0	0	1	1	1	0	0	0	1	0	0	1	1	0	1	0	1	1	0	1
B4DSI7;A0A075B6Q2;S4R347;Q5T0N5;B4DSW1;B4DKY5;B7Z9L6	B4DSI7;A0A075B6Q2;S4R347;Q5T0N5;B4DSW1	6;6;6;6;5;2;2	6;6;6;6;5;2;2	6;6;6;6;5;2;2	Formin-binding protein 1-like	FNBP1L	7	6	6	6	5	5	5	4	6	4	5	5	6	5	6	5	5	6	5	5	3	6	6	4	4	4	6	5	5	5	2	5	5	3	5	6	2	4	4	5	5	5	4
A0A024RDV5;A0A024RDT9;Q9Y2H6;G5E9X3;A0A087X1M6	A0A024RDV5;A0A024RDT9;Q9Y2H6;G5E9X3	7;7;7;6;2	7;7;7;6;2	7;7;7;6;2	Fibronectin type-III domain-containing protein 3A	FNDC3A	5	7	7	7	4	3	4	5	5	2	3	4	4	3	3	4	6	4	4	3	2	3	4	4	3	4	2	4	2	3	2	5	3	3	2	2	1	3	5	5	4	3	3
Q53EP0	Q53EP0	12	12	12	Fibronectin type III domain-containing protein 3B	FNDC3B	1	12	12	12	5	5	5	4	5	4	3	6	5	7	3	4	5	3	5	5	3	4	4	5	4	4	3	2	3	3	3	2	5	2	4	2	4	5	3	3	5	4	2
B3KVN2;D3DSY9;P49354;E9PQP6;E9PPM9;H0YCW1	B3KVN2;D3DSY9;P49354;E9PQP6	6;6;6;4;2;2	6;6;6;4;2;2	6;6;6;4;2;2	Protein farnesyltransferase/geranylgeranyltransferase type-1 subunit alpha	FNTA	6	6	6	6	4	3	0	0	3	4	2	4	3	2	0	5	2	3	2	4	1	3	2	1	2	1	3	1	3	3	0	2	3	1	0	2	1	3	3	1	1	3	2
Q86TX8;P49356	Q86TX8;P49356	1;1	1;1	1;1	Protein farnesyltransferase subunit beta	FNTB	2	1	1	1	0	0	0	0	0	0	0	0	0	0	1	1	1	1	0	0	1	1	0	0	0	0	0	0	0	0	0	0	0	0	0	0	0	0	0	1	0	0	1
B3KNV9;S4R400;Q5VW36;S4R450;S4R3S9;S4R3N8	B3KNV9;S4R400;Q5VW36;S4R450	3;3;3;2;1;1	3;3;3;2;1;1	3;3;3;2;1;1	Focadhesin	FOCAD	6	3	3	3	1	0	0	1	1	1	0	1	1	1	0	0	0	0	1	0	0	1	1	0	1	1	0	0	1	1	0	1	0	0	0	1	0	1	0	0	0	1	0
Q53GM9;B2R9B4;A0A0S2Z595;P15407	Q53GM9;B2R9B4;A0A0S2Z595;P15407	1;1;1;1	1;1;1;1	1;1;1;1	Fos-related antigen 1	FOSL1	4	1	1	1	0	0	0	1	0	0	0	0	1	1	0	0	0	1	1	0	1	0	0	1	1	0	0	1	0	1	0	0	0	1	1	1	0	0	0	1	0	0	1
C9JCN8;P15408	C9JCN8;P15408	4;4	4;4	4;4	Fos-related antigen 2	FOSL2	2	4	4	4	2	2	2	2	2	2	3	3	2	2	3	2	2	2	1	2	3	2	2	3	2	2	2	2	2	2	2	2	2	2	2	2	2	2	2	2	2	2	2
P85037;B3KV39	P85037;B3KV39	7;5	7;5	3;1	Forkhead box protein K1	FOXK1	2	7	7	3	1	2	3	2	3	3	2	3	4	3	3	5	0	2	2	3	2	2	2	1	2	1	2	2	1	1	1	1	2	3	2	1	2	2	3	1	2	2	3
B4DXM1;B4DI59;Q96CU9;B4DNQ2;B4DQI0	B4DXM1;B4DI59;Q96CU9	3;2;2;1;1	3;2;2;1;1	3;2;2;1;1	FAD-dependent oxidoreductase domain-containing protein 1	FOXRED1	5	3	3	3	1	0	0	0	0	0	2	0	1	1	0	1	1	0	1	0	1	0	1	0	1	0	1	2	1	1	0	0	0	1	1	1	0	1	1	1	1	1	1
E9PRR7;Q14331	E9PRR7;Q14331	2;2	2;2	2;2	Protein FRG1	FRG1	2	2	2	2	0	2	0	0	0	0	0	2	0	1	1	1	0	0	0	1	0	0	0	0	0	0	0	0	0	0	1	0	0	1	0	2	0	2	1	0	0	1	0
G3V4T7;B3KX30;B2RE19;Q96NE9;H0YJ19;H0YJC1;Q5HYC4	G3V4T7;B3KX30;B2RE19;Q96NE9;H0YJ19;H0YJC1;Q5HYC4	2;2;2;2;1;1;1	2;2;2;2;1;1;1	2;2;2;2;1;1;1	FERM domain-containing protein 6	FRMD6;DKFZp686J08125	7	2	2	2	0	0	0	0	0	1	0	0	0	0	0	0	0	0	1	0	0	0	0	0	0	0	0	0	0	0	1	0	0	0	0	0	1	0	0	0	0	0	1
E9PS62;A8K6L3;Q9BZ67;Q96MK6;E9PRP1;Q9BZ68	E9PS62;A8K6L3;Q9BZ67	3;3;3;1;1;1	3;3;3;1;1;1	3;3;3;1;1;1	FERM domain-containing protein 8	FRMD8	6	3	3	3	1	2	1	1	1	1	1	1	2	2	2	1	1	2	2	2	2	2	2	2	0	1	2	1	2	1	0	1	1	1	0	1	1	2	1	1	1	2	2
O94915;F2Z2S2;D6RJI4;Q6AI58;Q6ZR29;B3KXG5;H0Y9X0	O94915;F2Z2S2;D6RJI4	11;9;7;5;2;2;2	11;9;7;5;2;2;2	10;8;6;4;2;2;2	Protein furry homolog-like	FRYL	7	11	11	10	4	7	5	4	2	6	4	5	4	8	7	5	4	3	5	7	3	6	7	3	3	5	7	4	2	5	3	6	5	4	3	4	4	3	5	2	5	2	5
Q16658;B3KTA3;B3KTM9;C9JFC0;A0A0A0MSB2;C9JPH9	Q16658;B3KTA3	30;29;9;6;6;5	30;29;9;6;6;5	30;29;9;6;6;5	Fascin	FSCN1	6	30	30	30	25	22	23	22	22	21	17	22	23	24	23	23	23	23	25	23	23	23	23	24	21	23	20	23	23	20	19	24	22	22	16	22	19	23	22	18	18	20	18
O14926	O14926	1	1	1	Fascin-2	FSCN2	1	1	1	1	1	1	1	1	1	1	1	0	1	1	1	1	1	1	1	1	1	1	1	1	1	1	1	1	1	1	0	1	1	1	1	1	1	0	1	1	1	1	1
M0R366;Q9BTV5;B4DIC5;M0R1R0;M0R2F6	M0R366;Q9BTV5	5;5;2;1;1	5;5;2;1;1	5;5;2;1;1	Fibronectin type III and SPRY domain-containing protein 1	FSD1	5	5	5	5	3	3	2	0	1	1	1	4	3	4	3	3	1	4	2	3	5	2	2	2	0	3	4	1	2	1	1	3	2	2	0	0	2	3	5	0	1	1	1
Q12841;B4DTZ8;Q9BZQ0;C9J5G4;H7C4W4	Q12841;B4DTZ8;Q9BZQ0	8;6;4;3;1	8;6;4;3;1	8;6;4;3;1	Follistatin-related protein 1	FSTL1	5	8	8	8	4	5	5	5	5	6	5	5	5	5	5	5	5	5	5	5	6	5	5	5	5	5	5	6	5	6	5	5	5	5	5	5	6	4	6	5	6	5	7
Q6NZ44;B3KXC3;A0A024R525;P02794;Q6NS36;G3V1D1;G3V192;E9PRK8;E9PKY7;Q8TD27;E9PQR3;E9PPQ4;E9PKM5;E9PK45;D3DPG2;A9JQE1	Q6NZ44;B3KXC3;A0A024R525;P02794;Q6NS36;G3V1D1;G3V192	7;7;7;7;6;5;5;3;3;3;2;2;2;2;1;1	7;7;7;7;6;5;5;3;3;3;2;2;2;2;1;1	7;7;7;7;6;5;5;3;3;3;2;2;2;2;1;1	Ferritin;Ferritin heavy chain;Ferritin heavy chain, N-terminally processed	FTH1	16	7	7	7	4	0	2	1	3	4	5	1	4	6	5	6	3	5	1	0	5	5	4	3	1	1	5	1	3	4	2	5	5	3	1	0	5	4	5	4	5	2	6
B1Q3B3;P02792;B1Q3B4;Q6S4P3	B1Q3B3;P02792;B1Q3B4;Q6S4P3	2;2;1;1	2;2;1;1	2;2;1;1	Ferritin;Ferritin light chain	FTL;FTL variant	4	2	2	2	1	0	0	0	1	1	2	0	1	2	2	2	1	1	0	0	1	2	0	0	0	0	2	0	0	1	0	1	2	0	0	0	2	1	2	1	0	0	2
A0A1B0GTY1;A0A1B0GUC3;A0A1B0GV98;A0A1B0GTC5;A0A1B0GU26;B3KU60;A0A1B0GTC3;A0A1B0GVH5;Q9C0B1	A0A1B0GTY1;A0A1B0GUC3;A0A1B0GV98;A0A1B0GTC5;A0A1B0GU26;B3KU60;A0A1B0GTC3;A0A1B0GVH5;Q9C0B1	2;2;2;2;2;2;2;2;2	2;2;2;2;2;2;2;2;2	2;2;2;2;2;2;2;2;2	Alpha-ketoglutarate-dependent dioxygenase FTO	FTO	9	2	2	2	0	0	0	0	2	0	0	0	0	0	0	0	1	1	0	1	0	0	1	0	0	0	0	0	0	0	0	0	1	1	0	0	1	0	0	0	0	0	0
B3KN91;A0A024QYX5;A0A0S2Z5C9;Q9UET6	B3KN91;A0A024QYX5;A0A0S2Z5C9;Q9UET6	1;1;1;1	1;1;1;1	1;1;1;1	Putative tRNA (cytidine(32)/guanosine(34)-2-O)-methyltransferase	FTSJ1	4	1	1	1	0	0	0	1	0	0	0	0	0	1	0	0	0	0	1	0	0	0	0	0	1	1	0	0	1	0	1	0	0	0	0	1	1	0	1	0	0	1	0
Q8IY81;B4DKU3;J3KS36;J3QSE2	Q8IY81;B4DKU3	15;13;2;1	15;13;2;1	15;13;2;1	pre-rRNA processing protein FTSJ3	FTSJ3	4	15	15	15	8	8	7	8	10	11	6	10	10	10	7	10	6	9	8	7	7	10	8	9	5	9	8	10	9	7	6	7	9	6	8	6	4	8	9	9	7	8	3
[truncated: 3,489 more rows]
[truncated: 562 more columns]

## Sheet: sample numbers
Sample number	Plasma sample code
1	FCS
2	rec3E*
3	rec2A*#
4	nonrec2
5	rec1B*
6	nat1A*#
7	rec2B*
8	rec3F
9	rec3B*#
10	rec5*
11	rec1A*#
12	nonrec1
13	rec7*
14	healthy
15	IgA
16	rec3D
17	rec6*
18	nat1B
[truncated: 52 more rows]
